# Supplementary material for: Immunopeptidomic analyses of colorectal cancers with and without microsatellite instability
Source: Mol Cell Proteomics. 2022 Apr 1;21(5):100228. doi: 10.1016/j.mcpro.2022.100228 (PMC9134101; doi:10.1016/j.mcpro.2022.100228)
Supplement: Supplemental File S1 [file mmc1.xlsx]

## Sheet: Column description
Column name	Description
Subject	Subject number
File	Peak list file name
Scan number	MS/MS scan number of identification
Total ion current	Sum of MS/MS spectrum peak intensities
Retention time	Chromatographic elution time (minute)
Exp. m/z	Experimental mass to charge ratio
Calc. m/z	Theoretical mass to charge
Mass error (ppm)	Mass accuracy in parts per million (1e6 x (Exp. m/z - Calc. m/z) / Calc. m/z
Charge	Charge state of the peptide precursor
Peptide sequence	Sequence of amino acids
Modification	Post-translational modification or TMT tag and its position in the peptide sequence
Length	Length of the peptide sequence (number of amino acids)
Score	PEAKS DB peptide score (-10lgP score)
q-value	Local false discovery rate calculated for individual PEAKS DB search
Is decoy	True if peptide sequence matched to a decoy protein sequence, False otherwise
Protein accessions / positions	FASATA database protein identifier and peptide start-stop position between brackets
Gene symbol	Gene symbol from the HUGO Gene Nomenclature Committee
Gene name	Descriptive name from the HUGO Gene Nomenclature Committee
NetMHCpan-4.1b predicted HLA allele	HLA allele predicted by NetMHCpan-4.1b with lowest rank amongs all subject alleles
NetMHCpan-4.1b predicted affinity	HLA allele predicted biding affinity (nM) by NetMHCpan-4.1b
NetMHCpan-4.1b predicted rank eluted ligand	HLA allele predicted binding affinity rank for eluted ligand by NetMHCpan-4.1b
IEDB epitope identifier	IEDB peptide epitope identifier
PXD014017	Peptide found in PXD014017 - PMID: 31735170
PXD009602	Peptide found in PXD009602 - PMID: 29789417
HLA Ligand Atlas	Peptide found in HLA Ligand Atlas
HLA Ligand Atlas - Colon	Peptide found in HLA Ligand Atlas - Colon
PIF subject X	Precursor ion fraction for subject X. Max value of 1 indicates 100% ion purity.
TMT126 reporter intensity (Cell line - R1)	Intensity of TMT126 reporter ion for replicate 1	Each replicate of each cell line was derivatized with a separate TMT6plex channel (channels 126, 127, 128, 129), then combined and analyzed by LC-MS/MS
TMT127 reporter intensity (Cell line - R2)	Intensity of TMT127 reporter ion for replicate 2
TMT128 reporter intensity (cell line - R3)	Intensity of TMT128 reporter ion for replicate 3
TMT129 reporter intensity (Cell line - R4)	Intensity of TMT129 reporter ion for replicate 4

## Sheet: Identification
Subject	File	Scan number	Total ion current	Retention time	Exp. m/z	Calc. m/z	Mass error (ppm)	Charge	Peptide sequence	Modification	Length	Score	q-value	Is decoy	Protein accessions / positions	Gene symbol	Gene name	NetMHCpan-4.1b predicted HLA allele	NetMHCpan-4.1b predicted affinity	NetMHCpan-4.1b predicted rank eluted ligand	IEDB epitope identifier	PXD014017	PXD009602	HLA Ligand Atlas	HLA Ligand Atlas - Colon
COLO205	Colo208_TMT_10M_040920_1.mgf	12128	9850000	73.39	691.409	691.408	0.58	2	KIGEGTYGV	TMT10plex-K1; TMT10plex-K1	9	21.94	0	FALSE	1_0-SPE_contig-146896_0|1_0-SPE_contig-1160612_0[1,9]	CDK3; CDK2; CDK1	cyclin dependent kinase 3; cyclin dependent kinase 2; cyclin dependent kinase 1	HLA-A*02:01	23.74	0.154	455253	FALSE	FALSE	FALSE	FALSE
COLO205	Colo208_TMT_10M_040920_1.mgf	12152	5490000	73.49	615.346	615.346	-0.23	2	YLHNQGIGV	TMT10plex-0	9	19.25	0.012	FALSE	colo205-PP_50227_ENSG00000156970_ENST00000287598_ENSP00000287598[141,149]	BUB1B	BUB1 mitotic checkpoint serine/threonine kinase B	HLA-A*02:01	20.04	0.111	194589	TRUE	FALSE	TRUE	FALSE
COLO205	Colo208_TMT_10M_040920_1.mgf	4495	764000	33.83	579.819	579.819	-0.86	2	SPRPESGTV	TMT10plex-0	9	14.86	0.027	FALSE	1_0-SPE_contig-842025_1|1_0-SPE_contig-1340797_1[1,9]	EXO1	exonuclease 1	HLA-B*07:02	7.16	0.012	448638	FALSE	FALSE	FALSE	FALSE
COLO205	Colo208_TMT_10M_040920_1.mgf	8459	3100000	54.09	376.734	376.734	-0.64	4	HLNGHIKQV	TMT10plex-0; TMT10plex-K7	9	22.97	0	FALSE	colo205-PP_71480_ENSG00000100105_ENST00000215919_ENSP00000215919[427,435]	PATZ1	POZ/BTB and AT hook containing zinc finger 1	HLA-C*07:01	171.01	0.081	542670	TRUE	FALSE	TRUE	FALSE
COLO205	Colo208_TMT_10M_040920_1.mgf	4398	3880000	33.26	325.95	325.95	-0.31	4	APRQPPRHL	TMT10plex-0	9	19.5	0.0089	FALSE	colo205-PP_47697_ENSG00000205978_ENST00000382554_ENSP00000371994[751,759]	NYNRIN	NYN domain and retroviral integrase containing	HLA-B*07:02	10.99	0.002	475889	FALSE	FALSE	TRUE	FALSE
COLO205	Colo208_TMT_10M_040920_1.mgf	4345	831000	32.98	562.816	562.817	-0.98	2	APRPSPSSP	TMT10plex-0	9	15.74	0.022	FALSE	1_0-SPE_contig-1004263_2[3,11]	nan	nan	HLA-B*07:02	139.76	0.068		FALSE	FALSE	FALSE	FALSE
COLO205	Colo208_TMT_10M_040920_1.mgf	4527	665000	34.06	562.816	562.817	-0.98	2	APRPPSSSP	TMT10plex-0	9	15.4	0.025	FALSE	colo205-PP_39667_ENSG00000110075_ENST00000530734_ENSP00000433853[13,21]	PPP6R3	protein phosphatase 6 regulatory subunit 3	HLA-B*07:02	48.82	0.032	442631	TRUE	TRUE	TRUE	FALSE
COLO205	Colo208_TMT_10M_040920_1.mgf	8387	1300000	53.75	347.954	347.954	-1.55	4	RPREAEVRF	TMT10plex-0	9	19.07	0.012	FALSE	colo205-PP_43880_ENSG00000135506_ENST00000439210_ENSP00000407360[127,135]	OS9	OS9 endoplasmic reticulum lectin	HLA-B*07:02	18.25	0.018	447766	FALSE	TRUE	TRUE	FALSE
COLO205	Colo208_TMT_10M_040920_1.mgf	11994	6740000	72.62	566.824	566.824	0.42	2	GLATDVQTV	TMT10plex-0	9	24.8	0	FALSE	1_0-SPE_contig-1412904_1[1,9]	PSMB3	proteasome 20S subunit beta 3	HLA-A*02:01	21.74	0.029	20774	TRUE	TRUE	TRUE	TRUE
COLO205	Colo208_TMT_10M_040920_1.mgf	4408	1690000	33.32	615.808	615.809	-0.37	2	QPRGPDNSM	TMT10plex-0	9	19.12	0.012	FALSE	colo205-PP_3798_ENSG00000009307_ENST00000530886_ENSP00000431297[645,653]	CSDE1	cold shock domain containing E1	HLA-B*07:02	13.54	0.008	420045; 882082	TRUE	TRUE	TRUE	FALSE
COLO205	Colo208_TMT_10M_040920_1.mgf	8353	967000	53.58	727.941	727.94	0.69	2	SPQPAQQKL	TMT10plex-0; TMT10plex-K8	9	26.53	0	FALSE	colo205-PP_4549_ENSG00000143569_ENST00000613315_ENSP00000478447[470,478]	UBAP2L	ubiquitin associated protein 2 like	HLA-B*07:02	93.77	0.016	459511	FALSE	TRUE	TRUE	FALSE
COLO205	Colo208_TMT_10M_040920_1.mgf	12048	4580000	72.93	476.625	476.626	-0.84	3	TVADKIHSV	TMT10plex-0; TMT10plex-K5	9	19.02	0.012	FALSE	colo205-PP_58588_ENSG00000276023_ENST00000617516_ENSP00000478595|colo205-PP_58589_ENSG00000276023_ENST00000613659_ENSP00000484091|colo205-PP_58590_ENSG00000276023_ENST00000614411_ENSP00000477653[92,100]	DUSP14	dual specificity phosphatase 14	HLA-C*07:01	37.26	0.015	194445	FALSE	TRUE	TRUE	TRUE
COLO205	Colo208_TMT_10M_040920_1.mgf	8430	710000	53.95	699.823	699.822	0.86	2	SYRDSYESY	TMT10plex-0	9	15.54	0.023	FALSE	1_0-SPE_contig-1602663_0[3,11]	RBMX; RBMXL1	RNA binding motif protein X-linked; RBMX like 1	HLA-C*07:02	109.4	0.026	420243	FALSE	TRUE	TRUE	FALSE
COLO205	Colo208_TMT_10M_040920_1.mgf	12010	10600000	72.71	564.341	564.34	0.3	2	RPSAAGINL	TMT10plex-0	9	19.59	0.0072	FALSE	colo205-PP_5577_ENSG00000135829_ENST00000367549_ENSP00000356520[1140,1148]	DHX9	DExH-box helicase 9	HLA-B*07:02	9.67	0.014	447832	FALSE	TRUE	TRUE	FALSE
COLO205	Colo208_TMT_10M_040920_1.mgf	4378	701000	33.15	561.796	561.796	0.89	2	TPQSSTSSV	TMT10plex-0	9	22.06	0	FALSE	colo205-PP_72553_ENSG00000102098_ENST00000251900_ENSP00000251900[20,28]	SCML2	Scm polycomb group protein like 2	HLA-B*07:02	23.93	0.071		FALSE	FALSE	FALSE	FALSE
COLO205	Colo208_TMT_10M_040920_1.mgf	12039	4730000	72.87	501.32	501.32	-0.4	3	TLAQRVKEV	TMT10plex-0; TMT10plex-K7	9	18.56	0.014	FALSE	colo205-PP_8682_ENSG00000115307_ENST00000425118_ENSP00000403430[299,307]	AUP1	AUP1 lipid droplet regulating VLDL assembly factor	HLA-B*08:01	322.14	0.171	194404	TRUE	TRUE	TRUE	FALSE
COLO205	Colo208_TMT_10M_040920_1.mgf	12032	2140000	72.83	421.917	421.917	-0.71	3	RAEYGRLGL	TMT10plex-0	9	14.79	0.029	FALSE	1_0-SPE_contig-1412919_1[1,9]	RCC1	regulator of chromosome condensation 1	HLA-B*07:02	290.61	0.73		FALSE	FALSE	FALSE	FALSE
COLO205	Colo208_TMT_10M_040920_1.mgf	8337	1030000	53.5	685.349	685.349	-0.38	2	ALDESHNQNL	TMT10plex-0	10	18.85	0.013	FALSE	colo205-PP_22352_ENSG00000072786_ENST00000520476_ENSP00000428806[173,182]	STK10	serine/threonine kinase 10	HLA-A*02:01	237.82	0.175	442268	TRUE	FALSE	FALSE	FALSE
COLO205	Colo208_TMT_10M_040920_1.mgf	8290	1790000	53.27	681.411	681.411	0.07	2	KVQAGNSSL	TMT10plex-K1; TMT10plex-K1	9	21.89	0	FALSE	1_0-SPE_contig-629128_0[1,9]	PSAT1	phosphoserine aminotransferase 1	HLA-B*07:02	158	0.405	446083	TRUE	TRUE	TRUE	FALSE
COLO205	Colo208_TMT_10M_040920_1.mgf	8333	5630000	53.48	621.34	621.34	0	2	VHPPPTTTY	TMT10plex-0	9	21.45	0	FALSE	colo205-PP_69346_ENSG00000124155_ENST00000432270_ENSP00000408354[194,202]	PIGT	phosphatidylinositol glycan anchor biosynthesis class T	HLA-C*07:02	297.76	0.006	460271	FALSE	TRUE	TRUE	FALSE
COLO205	Colo208_TMT_10M_040920_1.mgf	8239	2890000	53.03	692.815	692.814	1.01	2	SYRDSYDSY	TMT10plex-0	9	21.6	0	FALSE	colo205-PP_63171_ENSG00000099622_ENST00000444172_ENSP00000407512[15,23]	CIRBP	cold inducible RNA binding protein	HLA-C*07:02	184.52	0.069	420242	FALSE	TRUE	TRUE	FALSE
COLO205	Colo208_TMT_10M_040920_1.mgf	11966	849000	72.46	400.255	400.254	1.5	4	FPREPRPKL	TMT10plex-0; TMT10plex-K8	9	21.55	0	FALSE	colo205-PP_7911_ENSG00000152518_ENST00000282388_ENSP00000282388[246,254]	ZFP36L2	ZFP36 ring finger protein like 2	HLA-B*07:02	7.19	0.004	444019	FALSE	FALSE	TRUE	FALSE
COLO205	Colo208_TMT_10M_040920_1.mgf	8236	6020000	53.03	646.385	646.385	0.93	2	SPTGSGKSL	TMT10plex-0; TMT10plex-K7	9	19.65	0.0072	FALSE	colo205-PP_60251_ENSG00000136492_ENST00000577913_ENSP00000462274[46,54]	BRIP1	BRCA1 interacting protein C-terminal helicase 1	HLA-B*07:02	12.06	0.012	448711	FALSE	TRUE	FALSE	FALSE
COLO205	Colo208_TMT_10M_040920_1.mgf	8211	909000	52.92	722.93	722.93	-0.28	2	QPNTTGKQL	TMT10plex-0; TMT10plex-K7	9	20.55	0	FALSE	colo205-PP_40720_ENSG00000137710_ENST00000645527_ENSP00000496121[21,29]	EZR; MSN; RDX	ezrin; moesin; radixin	HLA-B*07:02	99.83	0.034	483476	FALSE	TRUE	TRUE	FALSE
COLO205	Colo208_TMT_10M_040920_1.mgf	11993	7630000	72.62	593.861	593.861	0.17	2	VRPPVQVY	TMT10plex-0	8	24.93	0	FALSE	colo205-PP_70331_ENSG00000241837_ENST00000431254_ENSP00000393496[27,34]	AP000311.1; ATP5PO	nan; ATP synthase peripheral stalk subunit OSCP	HLA-C*07:02	522.44	0.034	420341	FALSE	TRUE	TRUE	TRUE
COLO205	Colo208_TMT_10M_040920_1.mgf	8235	13100000	53.02	483.631	483.632	-1.1	3	APRPPPKPM	TMT10plex-0; TMT10plex-K7	9	18.95	0.013	FALSE	1_0-SPE_contig-1381932_0[2,10]	RPS26	ribosomal protein S26	HLA-B*07:02	5.15	0.001	191186; 607546	TRUE	TRUE	TRUE	FALSE
COLO205	Colo208_TMT_10M_040920_1.mgf	12030	5040000	72.82	512.27	512.27	-0.59	3	RPPDAGFRNEF	TMT10plex-0	11	18.64	0.013	FALSE	1_0-SPE_contig-484392_2[3,13]	nan	nan	HLA-B*07:02	50.77	0.137		FALSE	FALSE	FALSE	FALSE
COLO205	Colo208_TMT_10M_040920_1.mgf	11998	1720000	72.64	578.848	578.848	0.24	2	TPDGAVRVL	TMT10plex-0	9	23.67	0	FALSE	colo205-PP_31698_ENSG00000179886_ENST00000504548_ENSP00000421489[394,402]	TIGD5	tigger transposable element derived 5	HLA-B*07:02	116.02	0.053	449321	FALSE	FALSE	FALSE	FALSE
COLO205	Colo208_TMT_10M_040920_1.mgf	8276	1450000	53.2	479.594	479.595	-1.25	3	YPDDRTARTL	TMT10plex-0	10	16.27	0.022	FALSE	colo205-PP_33601_ENSG00000136848_ENST00000373782_ENSP00000362887[451,460]	DAB2IP	DAB2 interacting protein	HLA-B*07:02	114.09	0.096	488927	TRUE	TRUE	TRUE	FALSE
COLO205	Colo208_TMT_10M_040920_1.mgf	8178	4440000	52.73	475.958	475.957	0.21	3	KQHGVNVSV	TMT10plex-K1; TMT10plex-K1	9	22.03	0	FALSE	colo205-PP_4549_ENSG00000143569_ENST00000613315_ENSP00000478447[932,940]	UBAP2L	ubiquitin associated protein 2 like	HLA-A*02:01	167.87	0.343	438768	TRUE	TRUE	TRUE	FALSE
COLO205	Colo208_TMT_10M_040920_1.mgf	8188	7650000	52.78	394.004	394.004	-0.2	4	KVRVSQREL	TMT10plex-K1; TMT10plex-K1	9	17.87	0.017	FALSE	colo205-PP_49898_ENSG00000184990_ENST00000347067_ENSP00000329447[17,25]	SIVA1	SIVA1 apoptosis inducing factor	HLA-B*07:02	127.32	0.301	574636	FALSE	FALSE	TRUE	FALSE
COLO205	Colo208_TMT_10M_040920_1.mgf	11855	2200000	71.87	501.291	501.295	-8.46	2	APASAVSGL	TMT10plex-0	9	21.73	0	FALSE	colo205-PP_6830_ENSG00000116984_ENST00000535889_ENSP00000441845[1159,1167]	MTR	5-methyltetrahydrofolate-homocysteine methyltransferase	HLA-B*07:02	14.79	0.028	452631	FALSE	FALSE	FALSE	FALSE
COLO205	Colo208_TMT_10M_040920_1.mgf	8112	3590000	52.4	382.758	382.758	0.26	4	RRTPITVVK	TMT10plex-0; TMT10plex-K9	9	17.53	0.018	FALSE	colo205-PP_33577_ENSG00000148180_ENST00000373823_ENSP00000362929[689,697]	GSN	gelsolin	HLA-C*07:01	3283.51	0.38		TRUE	FALSE	FALSE	FALSE
COLO205	Colo208_TMT_10M_040920_1.mgf	11924	6990000	72.24	591.34	591.34	0.05	2	ALDSHPTIV	TMT10plex-0	9	19.57	0.0072	FALSE	colo205-PP_7094_ENSG00000115738_ENST00000234091_ENSP00000234091|colo205-PP_7095_ENSG00000115738_ENST00000331129_ENSP00000385465|colo205-PP_7096_ENSG00000115738_ENST00000396290_ENSP00000379585[78,86]	ID2	inhibitor of DNA binding 2	HLA-A*02:01	90.09	0.057	475680	TRUE	FALSE	FALSE	FALSE
COLO205	Colo208_TMT_10M_040920_1.mgf	8132	6780000	52.52	461.622	461.622	0.22	3	APGPGRKEL	TMT10plex-0; TMT10plex-K7	9	15.98	0.022	FALSE	colo205-PP_45504_ENSG00000139725_ENST00000535560_ENSP00000440397[12,20]	RHOF	ras homolog family member F, filopodia associated	HLA-B*07:02	10.97	0.006	436433	FALSE	TRUE	TRUE	FALSE
COLO205	Colo208_TMT_10M_040920_1.mgf	11895	7210000	72.09	492.629	492.629	-0.32	3	NPRFGGKEL	TMT10plex-0; TMT10plex-K7	9	21.87	0	FALSE	colo205-PP_9765_ENSG00000076003_ENST00000264156_ENSP00000264156[307,315]	MCM6	minichromosome maintenance complex component 6	HLA-B*07:02	6.82	0.012	420002	FALSE	FALSE	FALSE	FALSE
COLO205	Colo208_TMT_10M_040920_1.mgf	12131	1680000	73.39	462.306	462.306	0.04	3	KPVNRISL	TMT10plex-K1; TMT10plex-K1	8	17.71	0.018	FALSE	colo205-PP_46045_ENSG00000102699_ENST00000381989_ENSP00000371419[284,291]	PARP4	poly(ADP-ribose) polymerase family member 4	HLA-B*07:02	26.75	0.054	445845	FALSE	TRUE	TRUE	FALSE
COLO205	Colo208_TMT_10M_040920_1.mgf	4197	1360000	32.06	533.814	533.814	0	2	SPRPPAAAA	TMT10plex-0	9	16.17	0.022	FALSE	colo205-PP_36190_ENSG00000119946_ENST00000356713_ENSP00000349147[32,40]	CNNM1	cyclin and CBS domain divalent metal cation transport mediator 1	HLA-B*07:02	5.25	0.011	1280747	FALSE	FALSE	TRUE	FALSE
COLO205	Colo208_TMT_10M_040920_1.mgf	11794	3540000	71.55	564.85	564.851	-0.18	2	RPSGAVVTL	TMT10plex-0	9	17.26	0.018	FALSE	colo205-PP_67171_ENSG00000142546_ENST00000596358_ENSP00000470034[240,248]	NOSIP	nitric oxide synthase interacting protein	HLA-B*07:02	11.71	0.009	447839	FALSE	TRUE	TRUE	FALSE
COLO205	Colo208_TMT_10M_040920_1.mgf	8063	2120000	52.16	716.93	716.93	0.42	2	KTASINQNV	TMT10plex-K1; TMT10plex-K1	9	23.79	0	FALSE	colo205-PP_37922_ENSG00000121621_ENST00000263181_ENSP00000263181[241,249]	KIF18A	kinesin family member 18A	HLA-C*07:01	760.42	0.792	162777	TRUE	FALSE	TRUE	FALSE
COLO205	Colo208_TMT_10M_040920_1.mgf	8113	1520000	52.41	607.832	607.832	0	2	GPESRPTEL	TMT10plex-0	9	17.48	0.018	FALSE	colo205-PP_71163_ENSG00000099991_ENST00000337989_ENSP00000336991[214,222]	CABIN1	calcineurin binding protein 1	HLA-B*07:02	153.92	0.041	454269	FALSE	FALSE	FALSE	FALSE
COLO205	Colo208_TMT_10M_040920_1.mgf	4194	2280000	32.04	515.796	515.796	-0.19	2	GTRGPGASV	TMT10plex-0	9	16.35	0.022	FALSE	colo205-PP_23594_ENSG00000204463_ENST00000456286_ENSP00000406436[116,124]	BAG6	BAG cochaperone 6	HLA-B*07:02	499.06	0.763	573048	FALSE	FALSE	FALSE	FALSE
COLO205	Colo208_TMT_10M_040920_1.mgf	8028	3580000	51.98	536.819	536.819	-0.75	2	GPGLSRTGV	TMT10plex-0	9	24.65	0	FALSE	colo205-PP_74528_ENSG00000196924_ENST00000369856_ENSP00000358872[852,860]	FLNA	filamin A	HLA-B*07:02	131.39	0.342	572763	FALSE	TRUE	FALSE	FALSE
COLO205	Colo208_TMT_10M_040920_1.mgf	8055	2250000	52.12	519.644	519.644	0.38	3	APNPSRSEKL	TMT10plex-0; TMT10plex-K9	10	18.59	0.014	FALSE	colo205-PP_3293_ENSG00000122483_ENST00000448243_ENSP00000394234[101,110]	CCDC18	coiled-coil domain containing 18	HLA-B*07:02	8.82	0.006	452740	FALSE	FALSE	FALSE	FALSE
COLO205	Colo208_TMT_10M_040920_1.mgf	4164	1220000	31.84	554.801	554.801	-0.72	2	QPSAPGHSV	TMT10plex-0	9	26.35	0	FALSE	colo205-PP_53768_ENSG00000186260_ENST00000318282_ENSP00000339086[617,625]	MRTFB	myocardin related transcription factor B	HLA-B*07:02	48.9	0.038	576148	FALSE	TRUE	TRUE	FALSE
COLO205	Colo208_TMT_10M_040920_1.mgf	7963	1000000	51.66	618.336	618.336	-0.91	2	AMPPPPPQGV	TMT10plex-0; Oxidation-M2	10	14.19	0.037	FALSE	colo205-PP_31236_ENSG00000164754_ENST00000297338_ENSP00000297338[467,476]	RAD21	RAD21 cohesin complex component	HLA-A*02:01	526.8	0.231	442395; 629431; 1314721	FALSE	FALSE	TRUE	FALSE
COLO205	Colo208_TMT_10M_040920_1.mgf	7861	1340000	51.17	603.363	603.364	-0.83	2	RVPPPPQSV	TMT10plex-0	9	30.72	0	FALSE	colo205-PP_4611_ENSG00000160691_ENST00000368449_ENSP00000357434[240,248]	SHC1	SHC adaptor protein 1	HLA-C*07:01	1387.83	0.144	194312	TRUE	TRUE	TRUE	FALSE
COLO205	Colo208_TMT_10M_040920_1.mgf	7761	2770000	50.68	486.945	486.946	-1.03	3	GPRISRSQSEL	TMT10plex-0	11	23.45	0	FALSE	colo205-PP_71990_ENSG00000100147_ENST00000255784_ENSP00000255784[219,229]	CCDC134	coiled-coil domain containing 134	HLA-B*07:02	22.17	0.066	583268	FALSE	FALSE	FALSE	FALSE
COLO205	Colo208_TMT_10M_040920_1.mgf	7657	901000	50.17	605.325	605.325	-0.5	2	ALSPNNHEV	TMT10plex-0	9	23.6	0	FALSE	colo205-PP_27772_ENSG00000241685_ENST00000432786_ENSP00000408711[24,32]	AC004922.1; ARPC1A	nan; actin related protein 2/3 complex subunit 1A	HLA-A*02:01	17.51	0.02	463170	TRUE	FALSE	TRUE	FALSE
COLO205	Colo208_TMT_10M_040920_1.mgf	4078	1770000	31.23	558.322	558.322	-0.79	2	APAGTRSQV	TMT10plex-0	9	18.22	0.017	FALSE	colo205-PP_22008_ENSG00000070814_ENST00000427724_ENSP00000390717[283,291]	TCOF1	treacle ribosome biogenesis factor 1	HLA-B*07:02	10.57	0.021	442409	FALSE	TRUE	TRUE	FALSE
COLO205	Colo208_TMT_10M_040920_1.mgf	4491	747000	33.82	356.717	356.717	0.22	4	RPRNPAGRTGL	TMT10plex-0	11	21.9	0	FALSE	colo205-PP_18184_ENSG00000170502_ENST00000302174_ENSP00000303575[146,156]	NUDT9	nudix hydrolase 9	HLA-B*07:02	4.9	0.009	447802	FALSE	TRUE	TRUE	FALSE
COLO205	Colo208_TMT_10M_040920_1.mgf	7695	1720000	50.37	403.242	403.242	0.2	3	SPVGVNHRL	TMT10plex-0	9	16.76	0.021	FALSE	1_0-SPE_contig-1452500_1[3,11]	TIMM17A	translocase of inner mitochondrial membrane 17A	HLA-B*07:02	62.51	0.065	726009	TRUE	FALSE	FALSE	FALSE
COLO205	Colo208_TMT_10M_040920_1.mgf	4084	2660000	31.28	347.002	347.002	-0.29	5	APRPDSRHHSL	TMT10plex-0; TMT10plex STY-S10	11	17.81	0.017	FALSE	colo205-PP_67700_ENSG00000170892_ENST00000455798_ENSP00000400743[71,81]	TSEN34	tRNA splicing endonuclease subunit 34	HLA-B*07:02	10.13	0.006	442627	TRUE	TRUE	TRUE	FALSE
COLO205	Colo208_TMT_10M_040920_1.mgf	7690	3800000	50.34	580.336	580.335	0.57	2	NRPGTVSSL	TMT10plex-0	9	17.41	0.018	FALSE	colo205-PP_23180_ENSG00000124795_ENST00000651992_ENSP00000498320[120,128]	DEK	DEK proto-oncogene	HLA-C*07:02	130.94	0.024	420009	TRUE	TRUE	TRUE	FALSE
COLO205	Colo208_TMT_10M_040920_1.mgf	7650	3590000	50.14	431.936	431.937	-1.39	3	APRAPRALAAA	TMT10plex-0	11	23.01	0	FALSE	colo205-PP_70858_ENSG00000100075_ENST00000215882_ENSP00000215882[3,13]	SLC25A1	solute carrier family 25 member 1	HLA-B*07:02	21.38	0.136	442575	TRUE	TRUE	TRUE	FALSE
COLO205	Colo208_TMT_10M_040920_1.mgf	3989	614000	30.63	660.307	660.307	0.61	2	NTDPHSQEY	TMT10plex-0	9	25.02	0	FALSE	colo205-PP_54378_ENSG00000184110_ENST00000564243_ENSP00000456416[451,459]	EIF3CL; EIF3C	eukaryotic translation initiation factor 3 subunit C like; eukaryotic translation initiation factor 3 subunit C	HLA-A*01:01	5.36	0	163060	TRUE	TRUE	TRUE	TRUE
COLO205	Colo208_TMT_10M_040920_1.mgf	7544	23800000	49.63	391.459	391.459	0.33	4	FRQDHPSSM	TMT10plex-0; TMT10plex STY-S7	9	23.47	0	FALSE	colo205-PP_71309_ENSG00000182944_ENST00000332035_ENSP00000331699[211,219]	EWSR1	EWS RNA binding protein 1	HLA-C*07:01	15.25	0.004	453907; 608147	TRUE	TRUE	TRUE	FALSE
COLO205	Colo208_TMT_10M_040920_1.mgf	3899	1770000	30.1	385.898	385.898	-1.14	3	SPSGLRPRG	TMT10plex-0	9	14.09	0.039	FALSE	colo205-PP_53101_ENSG00000103197_ENST00000382538_ENSP00000371978[1337,1345]	TSC2	TSC complex subunit 2	HLA-B*07:02	1785.59	1.595		FALSE	FALSE	FALSE	FALSE
COLO205	Colo208_TMT_10M_040920_1.mgf	7420	3370000	49.04	457.622	457.622	0.44	3	RPSGPSKAL	TMT10plex-0; TMT10plex-K7	9	23.94	0	FALSE	1_0-SPE_contig-843012_0[4,12]	ARCN1	archain 1	HLA-B*07:02	4.44	0.002	420111	TRUE	TRUE	TRUE	TRUE
COLO205	Colo208_TMT_10M_040920_1.mgf	7528	1470000	49.54	604.313	604.313	0.33	2	MPQSGTGVSV	TMT10plex-0; Oxidation-M1	10	25.29	0	FALSE	1_0-SPE_contig-1237141_0[2,11]	PSMD14	proteasome 26S subunit, non-ATPase 14	HLA-B*07:02	38.36	0.299	419969; 1034039	TRUE	FALSE	TRUE	FALSE
COLO205	Colo208_TMT_10M_040920_1.mgf	3920	1040000	30.22	555.317	555.317	0.13	2	APQGPRASP	TMT10plex-0	9	17.31	0.018	FALSE	1_0-SPE_contig-1049894_2[1,9]	nan	nan	HLA-B*07:02	196.2	0.172		FALSE	FALSE	FALSE	FALSE
COLO205	Colo208_TMT_10M_040920_1.mgf	3908	5110000	30.16	458.259	458.258	0.17	3	RVNNNRGNSL	TMT10plex-0	10	22.39	0	FALSE	colo205-PP_15343_ENSG00000144867_ENST00000466490_ENSP00000418401[104,113]	SRPRB	SRP receptor subunit beta	HLA-B*07:02	190.15	0.736	448052; 912533	TRUE	TRUE	TRUE	FALSE
COLO205	Colo208_TMT_10M_040920_1.mgf	7416	1270000	49.02	575.788	575.788	0.43	2	GPNTNGSQF	TMT10plex-0	9	20.42	0.0021	FALSE	colo205-PP_1829_ENSG00000084072_ENST00000497370_ENSP00000433475[174,182]	PPIL3; PPIA; PPIF; PPIE; PPIAL4A; PPIAL4E; PPIAL4F; PPIAL4G; PPIAL4C	peptidylprolyl isomerase like 3; peptidylprolyl isomerase A; peptidylprolyl isomerase F; peptidylprolyl isomerase E; peptidylprolyl isomerase A like 4A; peptidylprolyl isomerase A like 4E; peptidylprolyl isomerase A like 4F; peptidylprolyl isomerase A like 4G; peptidylprolyl isomerase A like 4C	HLA-B*07:02	158.7	0.134	478754	FALSE	FALSE	TRUE	FALSE
COLO205	Colo208_TMT_10M_040920_1.mgf	7437	3360000	49.13	508.32	508.321	-0.65	3	KPQPRPQTL	TMT10plex-K1; TMT10plex-K1	9	19.88	0.0057	FALSE	colo205-PP_41692_ENSG00000010219_ENST00000544671_ENSP00000438769[68,76]	DYRK4	dual specificity tyrosine phosphorylation regulated kinase 4	HLA-B*07:02	14.77	0.002	445770	FALSE	TRUE	TRUE	FALSE
COLO205	Colo208_TMT_10M_040920_1.mgf	7404	1970000	48.96	542.819	542.819	-0.37	2	TPGPAGSRL	TMT10plex-0	9	20.36	0.0021	FALSE	colo205-PP_69047_ENSG00000171222_ENST00000305978_ENSP00000301995|colo205-PP_69048_ENSG00000171222_ENST00000615116_ENSP00000481289|colo205-PP_69049_ENSG00000171222_ENST00000373991_ENSP00000363103[94,102]	SCAND1	SCAN domain containing 1	HLA-B*07:02	59.73	0.061	449329	FALSE	TRUE	TRUE	FALSE
COLO205	Colo208_TMT_10M_040920_1.mgf	7410	2520000	48.99	545.813	545.814	-1.21	2	GPHANPVAV	TMT10plex-0	9	22.44	0	FALSE	colo205-PP_73771_ENSG00000147231_ENST00000372544_ENSP00000361623[533,541]	RADX	RPA1 related single stranded DNA binding protein, X-linked	HLA-B*07:02	116.74	0.158	1016021	FALSE	FALSE	FALSE	FALSE
COLO205	Colo208_TMT_10M_040920_1.mgf	7312	1520000	48.5	538.792	538.793	-1.11	2	TPNGGSTTL	TMT10plex-0	9	23.11	0	FALSE	colo205-PP_73245_ENSG00000204272_ENST00000637096_ENSP00000490217|colo205-PP_73246_ENSG00000204272_ENST00000374922_ENSP00000489583|colo205-PP_73247_ENSG00000204272_ENST00000423617_ENSP00000489486[40,48]	NBDY	negative regulator of P-body association	HLA-B*07:02	19.61	0.012	884734	FALSE	FALSE	FALSE	FALSE
COLO205	Colo208_TMT_10M_040920_1.mgf	3863	1550000	29.83	403.464	403.464	-0.42	4	YRNDQRNRPY	TMT10plex-0	10	27.76	0	FALSE	colo205-PP_58506_ENSG00000270647_ENST00000604694_ENSP00000475147[204,213]	TAF15	TATA-box binding protein associated factor 15	HLA-C*07:01	350.22	0.222	488995	FALSE	FALSE	FALSE	FALSE
COLO205	Colo208_TMT_10M_040920_1.mgf	7213	1580000	48	501.3	501.301	-1.12	2	APSAARSL	TMT10plex-0	8	21.14	0	FALSE	colo205-PP_14419_ENSG00000083937_ENST00000471660_ENSP00000419998[140,147]	CHMP2B	charged multivesicular body protein 2B	HLA-B*07:02	18.31	0.04	836796	FALSE	FALSE	FALSE	FALSE
COLO205	Colo208_TMT_10M_040920_1.mgf	3795	875000	29.33	492.296	492.296	-0.93	3	KVRPSTGNSA	TMT10plex-K1; TMT10plex-K1	10	14.73	0.029	FALSE	colo205-PP_45046_ENSG00000196510_ENST00000450008_ENSP00000402314[115,124]	ANAPC7	anaphase promoting complex subunit 7	HLA-B*07:02	934.47	1.768	446088	TRUE	TRUE	FALSE	FALSE
COLO205	Colo208_TMT_10M_040920_1.mgf	3837	6160000	29.65	410.896	410.897	-0.97	3	RPSSGDRNL	TMT10plex-0	9	18.29	0.017	FALSE	colo205-PP_47939_ENSG00000151332_ENST00000603139_ENSP00000474583[9,17]	MBIP	MAP3K12 binding inhibitory protein 1	HLA-B*07:02	24.37	0.04		FALSE	FALSE	FALSE	FALSE
COLO205	Colo208_TMT_10M_040920_1.mgf	7137	1200000	47.63	750.93	750.93	0.05	2	APNNGQNKSL	TMT10plex-0; TMT10plex-K8	10	28.55	0	FALSE	colo205-PP_49749_ENSG00000089902_ENST00000262241_ENSP00000262241[64,73]	RCOR1	REST corepressor 1	HLA-B*07:02	48.76	0.054	442555	FALSE	TRUE	TRUE	FALSE
COLO205	Colo208_TMT_10M_040920_1.mgf	3810	1110000	29.45	544.798	544.798	-0.84	2	SARPAGDSV	TMT10plex-0	9	18.02	0.017	FALSE	colo205-PP_70865_ENSG00000100084_ENST00000340170_ENSP00000345350[526,534]	HIRA	histone cell cycle regulator	HLA-B*07:02	224.85	0.451	448106	FALSE	FALSE	FALSE	FALSE
COLO205	Colo208_TMT_10M_040920_1.mgf	6916	22000000	46.51	433.776	433.776	-0.85	4	RPKKPGQSF	TMT10plex-0; TMT10plex-K3; TMT10plex-K4	9	15.18	0.025	FALSE	colo205-PP_15653_ENSG00000163714_ENST00000467348_ENSP00000418220[182,190]	U2SURP	U2 snRNP associated SURP domain containing	HLA-B*07:02	6.99	0.002	440102	TRUE	TRUE	TRUE	TRUE
COLO205	Colo208_TMT_10M_040920_1.mgf	6923	1480000	46.54	637.832	637.832	-0.31	2	SRAPSTYTY	TMT10plex-0	9	24.27	0	FALSE	colo205-PP_25758_ENSG00000130363_ENST00000449822_ENSP00000393195[10,18]	RSPH3	radial spoke head 3	HLA-C*07:02	32.42	0.002	625804	FALSE	FALSE	FALSE	FALSE
COLO205	Colo208_TMT_10M_040920_1.mgf	3771	2260000	29.19	563.337	563.338	-1.12	2	VPGPRRSGA	TMT10plex-0	9	14.84	0.028	FALSE	colo205-PP_46858_ENSG00000125304_ENST00000642475_ENSP00000493515|colo205-PP_46859_ENSG00000125304_ENST00000376387_ENSP00000365567[27,35]	TM9SF2	transmembrane 9 superfamily member 2	HLA-B*07:02	95.19	0.296	579357	FALSE	TRUE	FALSE	FALSE
COLO205	Colo208_TMT_10M_040920_1.mgf	6997	2310000	46.93	363.717	363.717	-0.55	4	RPMPPEARRL	TMT10plex-0	10	27.16	0	FALSE	colo205-PP_72743_ENSG00000183337_ENST00000442018_ENSP00000387552[120,129]	BCOR	BCL6 corepressor	HLA-B*07:02	12.87	0.022	470059	FALSE	FALSE	TRUE	FALSE
COLO205	Colo208_TMT_10M_040920_1.mgf	6882	1740000	46.33	439.618	439.619	-0.8	3	AAAAGRKTL	TMT10plex-0; TMT10plex-K7	9	22.7	0	FALSE	colo205-PP_60642_ENSG00000141219_ENST00000255557_ENSP00000255557[448,456]	C17ORF80	nan	HLA-B*07:02	119.77	0.226	442061	FALSE	TRUE	FALSE	FALSE
COLO205	Colo208_TMT_10M_040920_1.mgf	6792	2590000	45.88	390.256	390.257	-1.1	4	KPGDRGKL	TMT10plex-K1; TMT10plex-K1; TMT10plex-K7	8	17.89	0.017	FALSE	colo205-PP_31936_ENSG00000161016_ENST00000533397_ENSP00000435313[119,126]	RPL8	ribosomal protein L8	HLA-B*07:02	630.03	0.392	445689	FALSE	TRUE	FALSE	FALSE
COLO205	Colo208_TMT_10M_040920_1.mgf	6737	2930000	45.59	495.305	495.305	0.16	3	RPKVPDQSV	TMT10plex-0; TMT10plex-K3	9	21.75	0	FALSE	colo205-PP_52514_ENSG00000140450_ENST00000268042_ENSP00000268042[148,156]	ARRDC4	arrestin domain containing 4	HLA-B*07:02	23.66	0.021	237307	TRUE	TRUE	TRUE	TRUE
COLO205	Colo208_TMT_10M_040920_1.mgf	3755	402000	29.06	549.809	549.809	0.29	2	APGPATREA	TMT10plex-0	9	14.15	0.037	FALSE	colo205-PP_18698_ENSG00000145386_ENST00000274026_ENSP00000274026|colo205-PP_18699_ENSG00000145386_ENST00000618014_ENSP00000481380[6,14]	CCNA2	cyclin A2	HLA-B*07:02	132.09	0.231	570437	FALSE	TRUE	FALSE	FALSE
COLO205	Colo208_TMT_10M_040920_1.mgf	3673	1470000	28.47	491.287	491.288	-0.69	2	APRPASGP	TMT10plex-0	8	15.23	0.025	FALSE	colo205-PP_56475_ENSG00000167526_ENST00000467736_ENSP00000464612[47,54]	RPL13	ribosomal protein L13	HLA-B*07:02	289.01	0.836	475881	FALSE	FALSE	FALSE	FALSE
COLO205	Colo208_TMT_10M_040920_1.mgf	6614	2440000	44.98	548.819	548.819	-0.36	2	SPGPSRPGL	TMT10plex-0	9	18.51	0.014	FALSE	colo205-PP_66334_ENSG00000076928_ENST00000347545_ENSP00000344429[10,18]	ARHGEF1	Rho guanine nucleotide exchange factor 1	HLA-B*07:02	12.92	0.01	420189	FALSE	TRUE	TRUE	FALSE
COLO205	Colo208_TMT_10M_040920_1.mgf	6591	1090000	44.86	694.898	694.899	-0.29	2	GPNGSGKSNI	TMT10plex-0; TMT10plex-K7	10	21.91	0	FALSE	1_0-SPE_contig-86140_0[38,47]	nan	nan	HLA-B*07:02	513.03	0.486		FALSE	FALSE	FALSE	FALSE
COLO205	Colo208_TMT_10M_040920_1.mgf	6591	1090000	44.86	694.898	694.899	-0.29	2	GPNGSGKSNL	TMT10plex-0; TMT10plex-K7	10	21.91	0	FALSE	1_0-SPE_contig-1381669_0[1,10]	SMC1A	structural maintenance of chromosomes 1A	HLA-B*07:02	84.85	0.084	478752	FALSE	FALSE	FALSE	FALSE
COLO205	Colo208_TMT_10M_040920_1.mgf	6539	650000	44.6	645.837	645.837	-0.62	2	SPQEARNML	TMT10plex-0; Oxidation-M8	9	15.8	0.022	FALSE	colo205-PP_73610_ENSG00000101811_ENST00000475126_ENSP00000432060[154,162]	CSTF2	cleavage stimulation factor subunit 2	HLA-B*07:02	9.93	0.011	420203; 838532	FALSE	TRUE	TRUE	FALSE
COLO205	Colo208_TMT_10M_040920_1.mgf	6563	7650000	44.73	449.94	449.94	-0.44	3	APRPASGPIRP	TMT10plex-0	11	25.22	0	FALSE	colo205-PP_56475_ENSG00000167526_ENST00000467736_ENSP00000464612[47,57]	RPL13	ribosomal protein L13	HLA-B*07:02	324.5	0.758	419526	TRUE	TRUE	TRUE	FALSE
COLO205	Colo208_TMT_10M_040920_1.mgf	4367	931000	33.08	568.343	568.343	-0.23	2	APRPAPVAQ	TMT10plex-0	9	22.87	0	FALSE	1_0-SPE_contig-988875_1[3,11]	CHCHD2	coiled-coil-helix-coiled-coil-helix domain containing 2	HLA-B*07:02	232.41	0.196	452792	FALSE	FALSE	FALSE	FALSE
COLO205	Colo208_TMT_10M_040920_1.mgf	6481	877000	44.28	313.198	313.198	0	4	RAAPHRISL	TMT10plex-0	9	22.81	0	FALSE	colo205-PP_47109_ENSG00000129566_ENST00000555727_ENSP00000451634[928,936]	TEP1	telomerase associated protein 1	HLA-B*07:02	8.32	0.027	447287	TRUE	FALSE	TRUE	FALSE
COLO205	Colo208_TMT_10M_040920_1.mgf	6497	1950000	44.37	412.519	412.518	0.17	4	AADKRSKAL	TMT10plex-0; TMT10plex-K4; TMT10plex-K7	9	19.91	0.0057	FALSE	1_0-SPE_contig-1151014_0[1,9]	ATP5MPL	ATP synthase membrane subunit 6.8PL	HLA-B*07:02	1273.85	0.195	697548	TRUE	TRUE	FALSE	FALSE
COLO205	Colo208_TMT_10M_040920_1.mgf	6442	889000	44.11	402.914	402.914	-0.5	3	QPRLPGRGP	TMT10plex-0	9	14.75	0.029	FALSE	1_0-SPE_contig-1048397_1[3,11]	nan	nan	HLA-B*07:02	900.89	0.526		FALSE	FALSE	FALSE	FALSE
COLO205	Colo208_TMT_10M_040920_1.mgf	6350	2880000	43.62	554.838	554.837	0.36	2	LARPPPASA	TMT10plex-0	9	23.25	0	FALSE	colo205-PP_52720_ENSG00000129925_ENST00000431232_ENSP00000401338[26,34]	PGAP6	post-glycosylphosphatidylinositol attachment to proteins 6	HLA-B*07:02	451.56	0.49	564420	FALSE	TRUE	FALSE	FALSE
COLO205	Colo208_TMT_10M_040920_1.mgf	3500	6820000	27.34	370.63	370.63	-0.16	5	KPVHKHREM	TMT10plex-K1; TMT10plex-K1; TMT10plex-K5	9	19.07	0.012	FALSE	colo205-PP_12764_ENSG00000174748_ENST00000307839_ENSP00000309334|colo205-PP_12766_ENSG00000174748_ENST00000611050_ENSP00000483260|colo205-PP_12768_ENSG00000174748_ENST00000413699_ENSP00000416692|colo205-PP_12773_ENSG00000174748_ENST00000644185_ENSP000004.[153,161]	RPL15	ribosomal protein L15	HLA-B*07:02	12.81	0.031	445841; 1105464	FALSE	TRUE	FALSE	FALSE
COLO205	Colo208_TMT_10M_040920_1.mgf	6282	2310000	43.27	655.398	655.398	0.15	2	APAPPKAEA	TMT10plex-0; TMT10plex-K6	9	17.71	0.018	FALSE	colo205-PP_58166_ENSG00000198242_ENST00000422514_ENSP00000389103[9,17]	RPL23A	ribosomal protein L23a	HLA-B*07:02	67.61	0.052	419512	FALSE	TRUE	TRUE	FALSE
COLO205	Colo208_TMT_10M_040920_1.mgf	6275	521000	43.23	737.42	737.419	0.47	2	QPQGETKEV	TMT10plex-0; TMT10plex-K7	9	19.83	0.0057	FALSE	colo205-PP_25132_ENSG00000111877_ENST00000316316_ENSP00000314505|colo205-PP_25133_ENSG00000111877_ENST00000619706_ENSP00000480469[985,993]	MCM9	minichromosome maintenance 9 homologous recombination repair factor	HLA-B*07:02	1410.18	0.503		FALSE	FALSE	FALSE	FALSE
COLO205	Colo208_TMT_10M_040920_1.mgf	6217	2130000	42.92	383.563	383.563	0.6	3	HPRSPNVL	TMT10plex-0	8	21.48	0	FALSE	colo205-PP_48517_ENSG00000100644_ENST00000323441_ENSP00000323326[684,691]	HIF1A	hypoxia inducible factor 1 subunit alpha	HLA-B*07:02	16.79	0.014	573273	FALSE	TRUE	FALSE	FALSE
COLO205	Colo208_TMT_10M_040920_1.mgf	3304	1400000	26.13	491.785	491.785	-0.2	2	APAGARGGP	TMT10plex-0	9	19.2	0.012	FALSE	colo205-PP_17041_ENSG00000087269_ENST00000502735_ENSP00000427415[16,24]	NOP14	NOP14 nucleolar protein	HLA-B*07:02	886.58	1.11	504468	FALSE	FALSE	FALSE	FALSE
COLO205	Colo208_TMT_10M_040920_1.mgf	6138	3390000	42.54	553.83	553.83	-0.18	2	APRPPTAAP	TMT10plex-0	9	21.37	0	FALSE	colo205-PP_55609_ENSG00000184939_ENST00000571382_ENSP00000458920[2,10]	ZFP90	ZFP90 zinc finger protein	HLA-B*07:02	28.25	0.03	442632	FALSE	TRUE	TRUE	FALSE
COLO205	Colo208_TMT_10M_040920_1.mgf	3336	456000	26.34	576.346	576.346	-0.61	2	RARPSPAAP	TMT10plex-0	9	14.01	0.039	FALSE	1_0-SPE_contig-1387981_0[2,10]	nan	nan	HLA-B*07:02	1718.73	1.146		FALSE	FALSE	FALSE	FALSE
COLO205	Colo208_TMT_10M_040920_1.mgf	6133	11500000	42.54	400.574	400.573	0.1	3	GPRGRVSEL	TMT10plex-0	9	15.2	0.025	FALSE	colo205-PP_52257_ENSG00000181026_ENST00000332810_ENSP00000331944[121,129]	AEN	apoptosis enhancing nuclease	HLA-B*07:02	4.56	0.005	505678	TRUE	FALSE	FALSE	FALSE
COLO205	Colo208_TMT_10M_040920_1.mgf	3290	1150000	26.03	527.303	527.304	-0.76	2	APAGARGGPA	TMT10plex-0	10	21.42	0	FALSE	colo205-PP_17041_ENSG00000087269_ENST00000502735_ENSP00000427415[16,25]	NOP14	NOP14 nucleolar protein	HLA-B*07:02	35.54	0.593	504469	FALSE	TRUE	FALSE	FALSE
COLO205	Colo208_TMT_10M_040920_1.mgf	3231	1470000	25.66	584.319	584.32	-0.68	2	GPREPPQSA	TMT10plex-0	9	25.45	0	FALSE	colo205-PP_38740_ENSG00000149503_ENST00000278849_ENSP00000278849[439,447]	INCENP	inner centromere protein	HLA-B*07:02	67.85	0.034	454295	FALSE	FALSE	FALSE	FALSE
COLO205	Colo208_TMT_10M_040920_1.mgf	6025	851000	42.01	646.836	646.836	0.09	2	GPRGIVGGGMM	TMT10plex-0; Oxidation-M10; Oxidation-M11	11	17.53	0.018	FALSE	colo205-PP_17887_ENSG00000138757_ENST00000357854_ENSP00000350518[403,413]	G3BP2	G3BP stress granule assembly factor 2	HLA-B*07:02	61.3	0.188	454296	FALSE	FALSE	FALSE	FALSE
COLO205	Colo208_TMT_10M_040920_1.mgf	5999	5030000	41.87	405.5	405.5	0.07	4	APRPSTGPHKL	TMT10plex-0; TMT10plex-K10	11	16.39	0.022	FALSE	colo205-PP_73429_ENSG00000198034_ENST00000316084_ENSP00000362744[28,38]	RPS4X	ribosomal protein S4 X-linked	HLA-B*07:02	5.08	0.007	419527	FALSE	FALSE	TRUE	FALSE
COLO205	Colo208_TMT_10M_040920_1.mgf	5993	2030000	41.84	393.5	393.5	-0.18	4	TPENRRKVL	TMT10plex-0; TMT10plex-K7	9	14.83	0.029	FALSE	colo205-PP_63286_ENSG00000133243_ENST00000587825_ENSP00000467113[213,221]	BTBD2	BTB domain containing 2	HLA-B*07:02	33.27	0.049		FALSE	FALSE	FALSE	FALSE
COLO205	Colo208_TMT_10M_040920_1.mgf	5889	10100000	41.41	558.832	558.832	-0.61	2	AARPATSTL	TMT10plex-0	9	14.8	0.029	FALSE	colo205-PP_16386_ENSG00000114867_ENST00000448284_ENSP00000392908[165,173]	EIF4G1	eukaryotic translation initiation factor 4 gamma 1	HLA-B*07:02	14.22	0.024	414	TRUE	TRUE	TRUE	FALSE
COLO205	Colo208_TMT_10M_040920_1.mgf	5922	1720000	41.53	419.917	419.917	-0.6	3	GPHQRHIAL	TMT10plex-0	9	22.17	0	FALSE	colo205-PP_26352_ENSG00000105849_ENST00000222567_ENSP00000222567[51,59]	TWISTNB	TWIST neighbor	HLA-B*07:02	4.8	0.005	444376	FALSE	FALSE	TRUE	FALSE
COLO205	Colo208_TMT_10M_040920_1.mgf	5907	18100000	41.47	407.243	407.244	-0.29	4	APPEYHRKAV	TMT10plex-0; TMT10plex-K8	10	23.46	0	FALSE	colo205-PP_51997_ENSG00000185787_ENST00000559345_ENSP00000452717|colo205-PP_51998_ENSG00000185787_ENST00000558502_ENSP00000452808[226,235]	MORF4L1	mortality factor 4 like 1	HLA-B*07:02	103.67	0.426	436456	TRUE	TRUE	TRUE	FALSE
COLO205	Colo208_TMT_10M_040920_1.mgf	5881	4790000	41.38	629.842	629.842	0	2	TPQSNRPVM	TMT10plex-0	9	25.81	0	FALSE	colo205-PP_57300_ENSG00000181222_ENST00000572844_ENSP00000461879[527,535]	POLR2A	RNA polymerase II subunit A	HLA-B*07:02	13.48	0.025	65727; 626974	TRUE	TRUE	TRUE	TRUE
COLO205	Colo208_TMT_10M_040920_1.mgf	3056	9580000	24.63	425.576	425.576	0.47	3	RGNSQRSQL	TMT10plex-0	9	14.27	0.036	FALSE	colo205-PP_22456_ENSG00000146066_ENST00000274787_ENSP00000274787[69,77]	HIGD2A	HIG1 hypoxia inducible domain family member 2A	HLA-B*07:02	828.73	0.754	484024	FALSE	TRUE	TRUE	FALSE
COLO205	Colo208_TMT_10M_040920_1.mgf	5866	2080000	41.31	580.335	580.335	-0.47	2	RPSASTQAL	TMT10plex-0	9	17.41	0.018	FALSE	colo205-PP_38635_ENSG00000167986_ENST00000540166_ENSP00000440269[753,761]	DDB1	damage specific DNA binding protein 1	HLA-B*07:02	3.69	0.004	440117	TRUE	TRUE	TRUE	FALSE
COLO205	Colo208_TMT_10M_040920_1.mgf	5861	2790000	41.29	589.832	589.832	-0.85	2	SPSTTRTSL	TMT10plex-0	9	23.2	0	FALSE	1_0-SPE_contig-590104_0[2,10]	nan	nan	HLA-B*07:02	3.48	0.002		FALSE	FALSE	FALSE	FALSE
COLO205	Colo208_TMT_10M_040920_1.mgf	5849	3450000	41.25	394.226	394.226	0.15	3	HLGPEGRSV	TMT10plex-0	9	17.15	0.018	FALSE	colo205-PP_31890_ENSG00000187954_ENST00000533764_ENSP00000432902[106,114]	CYHR1	cysteine and histidine rich 1	HLA-A*02:01	1945.94	0.731	437967	TRUE	FALSE	FALSE	FALSE
COLO205	Colo208_TMT_10M_040920_1.mgf	5855	3410000	41.27	383.979	383.979	-0.68	4	SAEYHRKAL	TMT10plex-0; TMT10plex-K7	9	25.07	0	FALSE	colo205-PP_73734_ENSG00000123562_ENST00000360458_ENSP00000353643|colo205-PP_73735_ENSG00000123562_ENST00000441076_ENSP00000391969|colo205-PP_73736_ENSG00000123562_ENST00000422154_ENSP00000394417|colo205-PP_73737_ENSG00000123562_ENST00000433176_ENSP000004.[280,288]	MORF4L2	mortality factor 4 like 2	HLA-B*07:02	213.65	0.417	565371	FALSE	FALSE	FALSE	FALSE
COLO205	Colo208_TMT_10M_040920_1.mgf	5767	1650000	40.92	591.808	591.808	0.34	2	RVASPTSGV	TMT10plex-0; Phospho-S4	9	19.84	0.0057	FALSE	colo205-PP_46944_ENSG00000185950_ENST00000375856_ENSP00000365016[1097,1105]	IRS2	insulin receptor substrate 2	HLA-B*07:02	531.31	0.699	153883; 153882	FALSE	FALSE	FALSE	FALSE
COLO205	Colo208_TMT_10M_040920_1.mgf	5776	3300000	40.94	390.898	390.898	-0.05	3	RPSERPSL	TMT10plex-0	8	17.43	0.018	FALSE	colo205-PP_72211_ENSG00000198355_ENST00000360612_ENSP00000353824[277,284]	PIM3	Pim-3 proto-oncogene, serine/threonine kinase	HLA-B*07:02	18.32	0.021	447836	FALSE	TRUE	TRUE	FALSE
COLO205	Colo208_TMT_10M_040920_1.mgf	5766	3060000	40.91	358.552	358.552	-0.84	3	HPGPRPAL	TMT10plex-0	8	17.18	0.018	FALSE	colo205-PP_5854_ENSG00000117139_ENST00000649770_ENSP00000497288[8,15]	KDM5B	lysine demethylase 5B	HLA-B*07:02	30.33	0.024	573249	FALSE	TRUE	FALSE	FALSE
COLO205	Colo208_TMT_10M_040920_1.mgf	10202	4000000	63.15	684.401	684.4	0.73	2	SVKPASSSF	TMT10plex-0; TMT10plex-K3	9	22.56	0	FALSE	colo205-PP_73314_ENSG00000001497_ENST00000374804_ENSP00000363937[479,487]	LAS1L	LAS1 like ribosome biogenesis factor	HLA-B*07:02	294.13	0.268	163567	TRUE	TRUE	TRUE	TRUE
COLO205	Colo208_TMT_10M_040920_1.mgf	10216	4780000	63.21	591.364	591.364	0.85	2	APRPTIINA	TMT10plex-0	9	15.37	0.025	FALSE	colo205-PP_34170_ENSG00000130723_ENST00000357304_ENSP00000349856[347,355]	PRRC2B	proline rich coiled-coil 2B	HLA-B*07:02	70.14	0.091	463548	TRUE	TRUE	TRUE	FALSE
COLO205	Colo208_TMT_10M_040920_1.mgf	10214	7630000	63.21	566.83	566.83	-0.35	2	LPSSGRSSL	TMT10plex-0	9	21.34	0	FALSE	colo205-PP_36642_ENSG00000151929_ENST00000450186_ENSP00000410036[130,138]	BAG3	BAG cochaperone 3	HLA-B*07:02	3.19	0.003	419922	FALSE	TRUE	TRUE	TRUE
COLO205	Colo208_TMT_10M_040920_1.mgf	10158	2610000	62.9	470.028	470.028	0.53	4	HPKYPDGKTF	TMT10plex-0; TMT10plex-K3; TMT10plex-K8	10	28.34	0	FALSE	colo205-PP_28648_ENSG00000146842_ENST00000473456_ENSP00000417258[423,432]	TMEM209	transmembrane protein 209	HLA-B*07:02	162.03	0.125	542694	FALSE	FALSE	FALSE	FALSE
COLO205	Colo208_TMT_10M_040920_1.mgf	10149	1540000	62.87	441.247	441.246	0.09	3	HPMPRVNEI	TMT10plex-0	9	15.15	0.025	FALSE	colo205-PP_7515_ENSG00000084774_ENST00000403525_ENSP00000384510[2120,2128]	CAD	carbamoyl-phosphate synthetase 2, aspartate transcarbamylase, and dihydroorotase	HLA-B*07:02	10.53	0.014	444817; 1018770	FALSE	FALSE	FALSE	FALSE
COLO205	Colo208_TMT_10M_040920_1.mgf	10090	8060000	62.53	465.322	465.322	-0.92	4	GVKKPTKAL	TMT10plex-0; TMT10plex-K3; TMT10plex-K4; TMT10plex-K7	9	19.14	0.012	FALSE	colo205-PP_42330_ENSG00000060982_ENST00000612790_ENSP00000481749[76,84]	BCAT1	branched chain amino acid transaminase 1	HLA-B*07:02	274.97	0.189	444650	TRUE	TRUE	TRUE	FALSE
COLO205	Colo208_TMT_10M_040920_1.mgf	10072	12700000	62.43	606.849	606.848	0.82	2	RPQGGQDIL	TMT10plex-0	9	19.27	0.011	FALSE	1_0-SPE_contig-1239618_2[2,10]	RUVBL1	RuvB like AAA ATPase 1	HLA-B*07:02	69.59	0.091	447734	FALSE	TRUE	TRUE	FALSE
COLO205	Colo208_TMT_10M_040920_1.mgf	5639	979000	40.28	588.806	588.807	-0.34	2	SPNSGQSSAL	TMT10plex-0	10	23.14	0	FALSE	colo205-PP_26249_ENSG00000106415_ENST00000223145_ENSP00000223145[480,489]	GLCCI1	glucocorticoid induced 1	HLA-B*07:02	8.5	0.014	448564	FALSE	TRUE	TRUE	FALSE
COLO205	Colo208_TMT_10M_040920_1.mgf	10066	1780000	62.39	461.036	461.037	-1.17	4	KYPEGIRKY	TMT10plex-K1; TMT10plex-K1; TMT10plex-K8	9	17.19	0.018	FALSE	1_0-SPE_contig-498266_0[7,15]	NT5DC2	5'-nucleotidase domain containing 2	HLA-C*07:02	316.4	0.008	620910	FALSE	FALSE	FALSE	FALSE
COLO205	Colo208_TMT_10M_040920_1.mgf	10065	3250000	62.37	475.588	475.589	-0.95	3	RRQEAIYEM	TMT10plex-0	9	15.95	0.022	FALSE	colo205-PP_34659_ENSG00000173848_ENST00000380359_ENSP00000369717[120,128]	NET1	neuroepithelial cell transforming 1	HLA-C*07:01	59.44	0.009	218348; 882914	TRUE	TRUE	FALSE	FALSE
COLO205	Colo208_TMT_10M_040920_1.mgf	5669	3160000	40.43	374.891	374.891	-0.72	3	RPAVGHSGL	TMT10plex-0	9	21.39	0	FALSE	colo205-PP_31649_ENSG00000014164_ENST00000262577_ENSP00000262577[419,427]	ZC3H3	zinc finger CCCH-type containing 3	HLA-B*07:02	3.83	0.007	440076	FALSE	TRUE	TRUE	FALSE
COLO205	Colo208_TMT_10M_040920_1.mgf	2934	1440000	23.91	363.875	363.875	-0.47	3	RPHGSHGL	TMT10plex-0	8	19.88	0.0057	FALSE	colo205-PP_31820_ENSG00000197858_ENST00000361036_ENSP00000354316[241,248]	GPAA1	glycosylphosphatidylinositol anchor attachment 1	HLA-B*07:02	22.44	0.049		FALSE	FALSE	FALSE	FALSE
COLO205	Colo208_TMT_10M_040920_1.mgf	5657	4520000	40.36	454.6	454.6	-0.4	3	RVAEHHVATL	TMT10plex-0	10	20.37	0.0021	FALSE	1_0-SPE_contig-819400_0[10,19]	CDC20	cell division cycle 20	HLA-B*07:02	118.48	0.563	448021	FALSE	FALSE	TRUE	FALSE
COLO205	Colo208_TMT_10M_040920_1.mgf	10114	4290000	62.67	733.382	733.381	0.76	2	MPRQPSATRL	TMT10plex-0; Phospho-S6	10	17.21	0.018	FALSE	colo205-PP_9693_ENSG00000173272_ENST00000309451_ENSP00000311500[134,143]	MZT2B; MZT2A	mitotic spindle organizing protein 2B; mitotic spindle organizing protein 2A	HLA-B*07:02	3.58	0.005	446701; 912287; 929045	FALSE	FALSE	TRUE	FALSE
COLO205	Colo208_TMT_10M_040920_1.mgf	10025	2560000	62.14	401.992	401.992	-0.25	4	RPHHKILDM	TMT10plex-0; TMT10plex-K5	9	22.51	0	FALSE	1_0-SPE_contig-871589_0[5,13]	NSUN2	NOP2/Sun RNA methyltransferase 2	HLA-B*07:02	11.68	0.032	447614; 611111	TRUE	FALSE	FALSE	FALSE
COLO205	Colo208_TMT_10M_040920_1.mgf	9922	3300000	61.6	605.859	605.859	0.17	2	NVRPPNTAL	TMT10plex-0	9	22.21	0	FALSE	colo205-PP_7280_ENSG00000178295_ENST00000317402_ENSP00000318977|colo205-PP_7281_ENSG00000178295_ENST00000381254_ENSP00000370653[767,775]	GEN1	GEN1 Holliday junction 5' flap endonuclease	HLA-B*07:02	26.25	0.032	447031	TRUE	TRUE	TRUE	FALSE
COLO205	Colo208_TMT_10M_040920_1.mgf	5684	523000	40.48	623.799	623.799	0.64	2	SYGGQQQSY	TMT10plex-0	9	22.31	0	FALSE	colo205-PP_54786_ENSG00000089280_ENST00000380244_ENSP00000369594[134,142]	FUS	FUS RNA binding protein	HLA-C*07:02	963.24	0.103	420239	FALSE	TRUE	FALSE	FALSE
COLO205	Colo208_TMT_10M_040920_1.mgf	5650	1310000	40.33	541.974	541.974	0.74	3	NASDTRSKSSL	TMT10plex-0; TMT10plex-K8	11	17.31	0.018	FALSE	colo205-PP_17436_ENSG00000035928_ENST00000349703_ENSP00000261424[675,685]	RFC1	replication factor C subunit 1	HLA-B*07:02	6724.77	1.935	482428	FALSE	FALSE	FALSE	FALSE
COLO205	Colo208_TMT_10M_040920_1.mgf	9914	2870000	61.56	433.924	433.924	-0.74	3	RPTLEGREL	TMT10plex-0	9	14.42	0.034	FALSE	colo205-PP_24763_ENSG00000112159_ENST00000369393_ENSP00000358400|colo205-PP_24766_ENSG00000112159_ENST00000629399_ENSP00000486270[537,545]	MDN1	midasin AAA ATPase 1	HLA-B*07:02	11.86	0.019	470127	FALSE	FALSE	FALSE	FALSE
COLO205	Colo208_TMT_10M_040920_1.mgf	9864	3140000	61.31	434.58	434.581	-0.74	3	RPWSNSRGL	TMT10plex-0	9	25.33	0	FALSE	colo205-PP_4286_ENSG00000197622_ENST00000439374_ENSP00000475845|colo205-PP_4287_ENSG00000197622_ENST00000540998_ENSP00000445647|colo205-PP_4288_ENSG00000197622_ENST00000357235_ENSP00000349773[71,79]	CDC42SE1	CDC42 small effector 1	HLA-B*07:02	7.44	0.031	447890; 611272; 848363	TRUE	TRUE	TRUE	FALSE
COLO205	Colo208_TMT_10M_040920_1.mgf	9910	8250000	61.55	364.227	364.228	-0.88	4	TPRVHISSV	TMT10plex-0; TMT10plex STY-S7	9	22.28	0	FALSE	colo205-PP_29714_ENSG00000277586_ENST00000610854_ENSP00000482169[21,29]	NEFL	neurofilament light	HLA-B*07:02	5.45	0.017	626976	FALSE	FALSE	FALSE	FALSE
COLO205	Colo208_TMT_10M_040920_1.mgf	2851	797000	23.37	403.905	403.905	-0.99	3	RPNSHRTL	TMT10plex-0	8	15.19	0.025	FALSE	colo205-PP_66030_ENSG00000006712_ENST00000221265_ENSP00000221265[16,23]	PAF1	PAF1 homolog, Paf1/RNA polymerase II complex component	HLA-B*07:02	7.92	0.014	218215	FALSE	FALSE	TRUE	FALSE
COLO205	Colo208_TMT_10M_040920_1.mgf	9883	8810000	61.43	539.317	539.316	0.74	2	APAYSRAL	TMT10plex-0	8	26.44	0	FALSE	colo205-PP_27342_ENSG00000106211_ENST00000248553_ENSP00000248553[70,77]	HSPB1	heat shock protein family B (small) member 1	HLA-B*07:02	10.67	0.045	3500	FALSE	TRUE	TRUE	FALSE
COLO205	Colo208_TMT_10M_040920_1.mgf	9877	3690000	61.4	444.259	444.26	-0.72	3	RLDDNIRTV	TMT10plex-0	9	17.69	0.018	FALSE	colo205-PP_56614_ENSG00000141252_ENST00000573028_ENSP00000458311[74,82]	VPS53	VPS53 subunit of GARP complex	HLA-A*02:01	16.55	0.01	194268	TRUE	FALSE	TRUE	FALSE
COLO205	Colo208_TMT_10M_040920_1.mgf	5554	1810000	39.81	415.23	415.23	0.48	3	RTAGPHTQF	TMT10plex-0	9	20.23	0.004	FALSE	colo205-PP_58787_ENSG00000008838_ENST00000422942_ENSP00000393464[218,226]	MED24	mediator complex subunit 24	HLA-C*07:01	1212.38	0.172	440238	TRUE	TRUE	TRUE	FALSE
COLO205	Colo208_TMT_10M_040920_1.mgf	9884	5730000	61.43	597.819	597.819	0.17	2	NTDSPLRY	TMT10plex-0	8	17.79	0.017	FALSE	colo205-PP_13075_ENSG00000168028_ENST00000458478_ENSP00000410848[149,156]	RPSA	ribosomal protein SA	HLA-A*01:01	53.63	0.018	120114; 901678; 929458	TRUE	TRUE	TRUE	TRUE
COLO205	Colo208_TMT_10M_040920_1.mgf	2757	429000	22.81	578.817	578.817	-0.86	2	QPSSNRAAP	TMT10plex-0	9	24.82	0	FALSE	colo205-PP_45462_ENSG00000110931_ENST00000446440_ENSP00000388273[8,16]	CAMKK2	calcium/calmodulin dependent protein kinase kinase 2	HLA-B*07:02	1513.81	0.981	838220	FALSE	FALSE	FALSE	FALSE
COLO205	Colo208_TMT_10M_040920_1.mgf	5557	948000	39.83	549.8	549.8	-0.55	2	APGPPGRSM	TMT10plex-0	9	18.62	0.013	FALSE	colo205-PP_64077_ENSG00000161847_ENST00000615032_ENSP00000479520[298,306]	RAVER1	ribonucleoprotein, PTB binding 1	HLA-B*07:02	9.74	0.004	442485; 836767	FALSE	TRUE	TRUE	FALSE
COLO205	Colo208_TMT_10M_040920_1.mgf	9826	1990000	61.12	416.012	416.012	-1.2	4	SPTFRRPKTL	TMT10plex-0; TMT10plex-K8	10	20.93	0	FALSE	colo205-PP_58166_ENSG00000198242_ENST00000422514_ENSP00000389103[43,52]	RPL23A	ribosomal protein L23a	HLA-B*07:02	16.29	0.071	578047	FALSE	FALSE	FALSE	FALSE
COLO205	Colo208_TMT_10M_040920_1.mgf	9813	19700000	61.05	664.357	664.356	0.6	2	RLPDDDPTAV	TMT10plex-0	10	20.05	0.0057	FALSE	colo205-PP_28669_ENSG00000158623_ENST00000425248_ENSP00000402346[708,717]	COPG2	COPI coat complex subunit gamma 2	HLA-A*02:01	201.45	0.228	447457	FALSE	FALSE	TRUE	FALSE
COLO205	Colo208_TMT_10M_040920_1.mgf	5488	4470000	39.44	443.912	443.912	-0.11	3	RPQPGRENF	TMT10plex-0	9	19.93	0.0057	FALSE	colo205-PP_4978_ENSG00000158710_ENST00000397334_ENSP00000412429[44,52]	TAGLN2	transgelin 2	HLA-B*07:02	24.98	0.017	484517	TRUE	TRUE	TRUE	FALSE
COLO205	Colo208_TMT_10M_040920_1.mgf	9787	3010000	60.91	785.46	785.459	0.25	2	NPNQNKNVAL	TMT10plex-0; TMT10plex-K6	10	22.41	0	FALSE	colo205-PP_63856_ENSG00000066044_ENST00000407627_ENSP00000385269|colo205-PP_63857_ENSG00000066044_ENST00000596459_ENSP00000472197[186,195]	ELAVL1	ELAV like RNA binding protein 1	HLA-B*07:02	131.14	0.183	45441	FALSE	TRUE	TRUE	FALSE
COLO205	Colo208_TMT_10M_040920_1.mgf	2784	793000	22.95	502.953	502.953	-0.04	3	QPHADRRREI	TMT10plex-0	10	15.13	0.025	FALSE	colo205-PP_6345_ENSG00000143753_ENST00000323699_ENSP00000316476|colo205-PP_6346_ENSG00000143753_ENST00000391877_ENSP00000375749[17,26]	DEGS1	delta 4-desaturase, sphingolipid 1	HLA-B*07:02	215.86	0.525		FALSE	FALSE	FALSE	FALSE
COLO205	Colo208_TMT_10M_040920_1.mgf	5567	677000	39.89	598.353	598.353	-0.08	2	RPQPTPTAV	TMT10plex-0	9	24.57	0	FALSE	colo205-PP_65424_ENSG00000153885_ENST00000589786_ENSP00000467612|colo205-PP_65426_ENSG00000153885_ENST00000588881_ENSP00000464812|colo205-PP_65427_ENSG00000153885_ENST00000430256_ENSP00000394390[267,275]	KCTD15	potassium channel tetramerization domain containing 15	HLA-B*07:02	10.07	0.01		FALSE	FALSE	FALSE	FALSE
COLO205	Colo208_TMT_10M_040920_1.mgf	5457	1210000	39.25	715.294	715.294	0	2	SADGEDEGEEY	TMT10plex-0	11	30.06	0	FALSE	colo205-PP_42961_ENSG00000167553_ENST00000301072_ENSP00000301072[439,449]	TUBA1C	tubulin alpha 1c	HLA-A*01:01	1693.5	0.107	1086368	FALSE	FALSE	TRUE	FALSE
COLO205	Colo208_TMT_10M_040920_1.mgf	5484	913000	39.42	644.885	644.885	-0.16	2	GPQSGKSAV	TMT10plex-0; TMT10plex-K6	9	14.63	0.03	FALSE	colo205-PP_58137_ENSG00000007202_ENST00000389003_ENSP00000467716[407,415]	KIAA0100	KIAA0100	HLA-B*07:02	23.45	0.061	444399	FALSE	FALSE	FALSE	FALSE
COLO205	Colo208_TMT_10M_040920_1.mgf	5435	1840000	39.13	423.249	423.249	0.07	3	RPEEGRPVV	TMT10plex-0	9	18.56	0.014	FALSE	colo205-PP_13426_ENSG00000047849_ENST00000335271_ENSP00000334770[108,116]	MAP4	microtubule associated protein 4	HLA-B*07:02	16.05	0.033	440088	TRUE	TRUE	TRUE	FALSE
COLO205	Colo208_TMT_10M_040920_1.mgf	5517	1480000	39.62	518.631	518.632	-1.02	3	QQNNVEHKV	TMT10plex-0; TMT10plex-K8	9	26.63	0	FALSE	colo205-PP_7076_ENSG00000171863_ENST00000647131_ENSP00000494995[138,146]	RPS7	ribosomal protein S7	HLA-A*02:01	4581.17	1.134	435502; 1039125	FALSE	TRUE	TRUE	FALSE
COLO205	Colo208_TMT_10M_040920_1.mgf	9695	2220000	60.45	686.354	686.354	-0.2	2	AYRQGHFTY	TMT10plex-0	9	25.2	0	FALSE	colo205-PP_7274_ENSG00000163029_ENST00000446852_ENSP00000408644[520,528]	SMC6	structural maintenance of chromosomes 6	HLA-C*07:02	136.56	0.044	436740	FALSE	TRUE	TRUE	FALSE
COLO205	Colo208_TMT_10M_040920_1.mgf	9685	1870000	60.41	437.01	437.011	-1.14	4	RPSSWRQEKI	TMT10plex-0; TMT10plex-K9	10	17.02	0.02	FALSE	colo205-PP_64017_ENSG00000127445_ENST00000587625_ENSP00000466656[69,78]	PIN1	peptidylprolyl cis/trans isomerase, NIMA-interacting 1	HLA-B*07:02	23.83	0.234	447863	FALSE	FALSE	TRUE	FALSE
COLO205	Colo208_TMT_10M_040920_1.mgf	9665	3240000	60.32	397.578	397.578	-1.01	3	QPTHPIRL	TMT10plex-0	8	18.65	0.013	FALSE	colo205-PP_31044_ENSG00000164924_ENST00000521309_ENSP00000429623|colo205-PP_31045_ENSG00000164924_ENST00000522819_ENSP00000428775[41,48]	YWHAQ; YWHAZ; YWHAH; YWHAG; YWHAB	tyrosine 3-monooxygenase/tryptophan 5-monooxygenase activation protein theta; tyrosine 3-monooxygenase/tryptophan 5-monooxygenase activation protein zeta; tyrosine 3-monooxygenase/tryptophan 5-monooxygenase activation protein eta; tyrosine 3-monooxygenase/tryptophan 5-monooxygenase activation protein gamma; tyrosine 3-monooxygenase/tryptophan 5-monooxygenase activation protein beta	HLA-B*07:02	2685.71	0.438	1038951; 1038950	FALSE	FALSE	FALSE	FALSE
COLO205	Colo208_TMT_10M_040920_1.mgf	2719	856000	22.55	327.678	327.678	-0.31	4	RPHHDGRGF	TMT10plex-0	9	33.65	0	FALSE	1_0-SPE_contig-614798_0[2,10]	nan	nan	HLA-B*07:02	29.26	0.079		FALSE	FALSE	FALSE	FALSE
COLO205	Colo208_TMT_10M_040920_1.mgf	2664	2170000	22.12	447.247	447.248	-0.74	3	RPRGEAAEGPA	TMT10plex-0	11	17.54	0.018	FALSE	colo205-PP_43519_ENSG00000135414_ENST00000257868_ENSP00000257868[19,29]	GDF11	growth differentiation factor 11	HLA-B*07:02	37.79	0.369		FALSE	FALSE	FALSE	FALSE
COLO205	Colo208_TMT_10M_040920_1.mgf	5344	1120000	38.7	647.336	647.335	0.08	2	SPRTDPYSAA	TMT10plex-0	10	19	0.012	FALSE	colo205-PP_46873_ENSG00000043355_ENST00000376335_ENSP00000365514[199,208]	ZIC2	Zic family member 2	HLA-B*07:02	17.21	0.119		FALSE	FALSE	FALSE	FALSE
COLO205	Colo208_TMT_10M_040920_1.mgf	5348	5190000	38.72	541.812	541.811	0.37	2	SPRVPGGSP	TMT10plex-0	9	21.91	0	FALSE	1_0-SPE_contig-1420591_1[2,10]	DYNC1LI1	dynein cytoplasmic 1 light intermediate chain 1	HLA-B*07:02	45.58	0.176	420213	FALSE	TRUE	TRUE	FALSE
COLO205	Colo208_TMT_10M_040920_1.mgf	5350	5100000	38.72	408.223	408.224	-0.56	3	APYERRAM	TMT10plex-0	8	20.6	0	FALSE	colo205-PP_63624_ENSG00000130255_ENST00000579446_ENSP00000464613[51,58]	RPL36	ribosomal protein L36	HLA-B*07:02	23.13	0.068	201858	FALSE	TRUE	TRUE	FALSE
COLO205	Colo208_TMT_10M_040920_1.mgf	2571	975000	21.43	305.934	305.935	-1.24	4	RPANHRQL	TMT10plex-0	8	18.11	0.017	FALSE	colo205-PP_36925_ENSG00000185627_ENST00000532097_ENSP00000436186[284,291]	PSMD13	proteasome 26S subunit, non-ATPase 13	HLA-B*07:02	11.4	0.032	507848	TRUE	TRUE	TRUE	TRUE
COLO205	Colo208_TMT_10M_040920_1.mgf	2490	605000	20.87	455.584	455.584	0.15	3	RVRSPTRSP	TMT10plex-0; Phospho-S4	9	16.85	0.021	FALSE	colo205-PP_41031_ENSG00000118058_ENST00000527869_ENSP00000432652[108,116]	KMT2A	lysine methyltransferase 2A	HLA-B*07:02	924.52	1.046	577402	FALSE	FALSE	FALSE	FALSE
COLO205	Colo208_TMT_10M_040920_1.mgf	5282	4620000	38.39	363.478	363.478	-0.55	4	RPSTGPHKL	TMT10plex-0; TMT10plex-K8	9	17.94	0.017	FALSE	colo205-PP_73429_ENSG00000198034_ENST00000316084_ENSP00000362744[30,38]	RPS4X	ribosomal protein S4 X-linked	HLA-B*07:02	29.15	0.011	484549	FALSE	FALSE	FALSE	FALSE
COLO205	Colo208_TMT_10M_040920_1.mgf	2471	759000	20.77	328.604	328.604	-0.4	5	RPRNPREAKG	TMT10plex-0; TMT10plex-K9	10	17.41	0.018	FALSE	colo205-PP_74298_ENSG00000102081_ENST00000463120_ENSP00000480886[99,108]	FMR1	FMRP translational regulator 1	HLA-B*07:02	129.65	0.831		FALSE	FALSE	FALSE	FALSE
COLO205	Colo208_TMT_10M_040920_1.mgf	5290	3040000	38.43	381.238	381.238	-0.73	3	RPQSGRVL	TMT10plex-0	8	14.18	0.037	FALSE	colo205-PP_24196_ENSG00000112667_ENST00000509253_ENSP00000422440[189,196]	DNPH1	2'-deoxynucleoside 5'-phosphate N-hydrolase 1	HLA-B*07:02	11.6	0.031	576876	FALSE	TRUE	TRUE	FALSE
COLO205	Colo208_TMT_10M_040920_1.mgf	2453	614000	20.65	311.935	311.935	-0.58	4	RRGPPRNY	TMT10plex-0	8	23.68	0	FALSE	colo205-PP_2002_ENSG00000065978_ENST00000321358_ENSP00000361626[151,158]	YBX3; YBX1	Y-box binding protein 3; Y-box binding protein 1	HLA-C*07:01	6730.82	0.298	723213	FALSE	FALSE	FALSE	FALSE
COLO205	Colo208_TMT_10M_040920_1.mgf	5291	1070000	38.43	592.851	592.851	-0.17	2	APRAGSQVVA	TMT10plex-0	10	17.35	0.018	FALSE	colo205-PP_74645_ENSG00000165775_ENST00000369498_ENSP00000358510[5,14]	FUNDC2	FUN14 domain containing 2	HLA-B*07:02	33.95	0.233		FALSE	TRUE	FALSE	FALSE
COLO205	Colo208_TMT_10M_040920_1.mgf	5281	5800000	38.39	400.207	400.207	-0.85	4	GAYREHPYGRY	TMT10plex-0	11	30.14	0	FALSE	colo205-PP_1461_ENSG00000121774_ENST00000492989_ENSP00000417731[394,404]	KHDRBS1	KH RNA binding domain containing, signal transduction associated 1	HLA-A*01:01	12027.1	1.265	608160	FALSE	FALSE	FALSE	FALSE
COLO205	Colo208_TMT_10M_040920_1.mgf	5261	2350000	38.3	520.613	520.613	0.19	3	KMQEHSDQV	TMT10plex-K1; TMT10plex-K1	9	18.74	0.013	FALSE	colo205-PP_27877_ENSG00000166508_ENST00000621318_ENSP00000483795|colo205-PP_27878_ENSG00000166508_ENST00000354230_ENSP00000346171[60,68]	MCM7	minichromosome maintenance complex component 7	HLA-A*02:01	21.69	0.082	480942; 1319857	FALSE	FALSE	FALSE	FALSE
COLO205	Colo208_TMT_10M_040920_1.mgf	16823	1450000	98.08	561.839	561.84	-0.53	2	IPDSHIVL	TMT10plex-0	8	22.11	0	FALSE	colo205-PP_3019_ENSG00000142892_ENST00000359130_ENSP00000352041[77,84]	PIGK	phosphatidylinositol glycan anchor biosynthesis class K	HLA-B*07:02	433.77	0.191		FALSE	FALSE	FALSE	FALSE
COLO205	Colo208_TMT_10M_040920_1.mgf	16874	2990000	98.4	618.382	618.382	-0.08	2	VILPTVHEV	TMT10plex-0	9	21.37	0	FALSE	colo205-PP_14139_ENSG00000174839_ENST00000477344_ENSP00000419334[29,37]	DENND6A	DENN domain containing 6A	HLA-A*02:01	14.32	0.008	449628	TRUE	FALSE	TRUE	FALSE
COLO205	Colo208_TMT_10M_040920_1.mgf	16734	6600000	97.61	509.837	509.838	-0.55	4	KLFEKVKEV	TMT10plex-K1; TMT10plex-K1; TMT10plex-K5; TMT10plex-K7	9	16.96	0.02	FALSE	colo205-PP_42462_ENSG00000064763_ENST00000536681_ENSP00000443291[63,71]	FAR2	fatty acyl-CoA reductase 2	HLA-A*02:01	5.89	0.002	194040	TRUE	TRUE	TRUE	FALSE
COLO205	Colo208_TMT_10M_040920_1.mgf	16724	3310000	97.57	458.964	458.964	-0.35	3	RLIAQRYLL	TMT10plex-0	9	21.16	0	FALSE	1_0-SPE_contig-497509_2[2,10]	PSMA4	proteasome 20S subunit alpha 4	HLA-B*08:01	37.78	0.438	447408	TRUE	FALSE	TRUE	FALSE
COLO205	Colo208_TMT_10M_040920_1.mgf	16814	4050000	98.03	602.843	602.842	1.41	2	AALPNVYEV	TMT10plex-0	9	18.41	0.014	FALSE	colo205-PP_71581_ENSG00000100297_ENST00000216122_ENSP00000216122[326,334]	MCM5	minichromosome maintenance complex component 5	HLA-A*02:01	66.33	0.139	442078	TRUE	FALSE	TRUE	FALSE
COLO205	Colo208_TMT_10M_040920_1.mgf	16747	1230000	97.68	532.323	532.324	-0.56	3	KIDDTIRYL	TMT10plex-K1; TMT10plex-K1	9	15.15	0.025	FALSE	colo205-PP_13938_ENSG00000164091_ENST00000296490_ENSP00000296490[84,92]	WDR82	WD repeat domain 82	HLA-C*07:01	150.94	0.077	445439	TRUE	TRUE	TRUE	FALSE
COLO205	Colo208_TMT_10M_040920_1.mgf	16681	10500000	97.33	774.966	774.966	0.31	2	SLAETDKITL	TMT10plex-0; TMT10plex-K7	10	27.34	0	FALSE	colo205-PP_14784_ENSG00000114573_ENST00000273398_ENSP00000273398[500,509]	ATP6V1A	ATPase H+ transporting V1 subunit A	HLA-A*02:01	124.14	0.236	194323	TRUE	TRUE	TRUE	FALSE
COLO205	Colo208_TMT_10M_040920_1.mgf	16743	1240000	97.65	508.31	508.311	-1.81	3	AMFERIVKA	TMT10plex-0; TMT10plex-K8	9	21.59	0	FALSE	colo205-PP_13547_ENSG00000114302_ENST00000296446_ENSP00000296446[154,162]	PRKAR2A	protein kinase cAMP-dependent type II regulatory subunit alpha	HLA-A*02:01	8.71	0.01	914964; 1314684	FALSE	FALSE	FALSE	FALSE
COLO205	Colo208_TMT_10M_040920_1.mgf	16737	2010000	97.62	479.271	479.272	-0.75	3	RRWEQALTF	TMT10plex-0	9	14.09	0.039	FALSE	colo205-PP_3040_ENSG00000180488_ENST00000643390_ENSP00000496647[190,198]	MIGA1	mitoguardin 1	HLA-C*07:01	76.99	0.006	447971	TRUE	FALSE	TRUE	FALSE
COLO205	Colo208_TMT_10M_040920_1.mgf	16694	2870000	97.4	457.012	457.013	-1.03	4	SYPDFLHKM	TMT10plex-0; TMT10plex STY-S1; TMT10plex-K8	9	20.67	0	FALSE	colo205-PP_3226_ENSG00000122482_ENST00000370440_ENSP00000359469|colo205-PP_3228_ENSG00000122482_ENST00000337393_ENSP00000337008[828,836]	ZNF644	zinc finger protein 644	HLA-C*07:02	38.05	0.005	626347; 626346	FALSE	FALSE	FALSE	FALSE
COLO205	Colo208_TMT_10M_040920_1.mgf	16683	3600000	97.34	535.644	535.645	-1.19	3	KRFADFTVY	TMT10plex-K1; TMT10plex-K1	9	15.6	0.022	FALSE	colo205-PP_58566_ENSG00000275700_ENST00000619387_ENSP00000477848[354,362]	AATF	apoptosis antagonizing transcription factor	HLA-C*07:01	154.27	0.025	435317	TRUE	FALSE	TRUE	FALSE
COLO205	Colo208_TMT_10M_040920_1.mgf	16607	3800000	96.93	512.328	512.329	-1.37	3	RLAVYIDKV	TMT10plex-0; TMT10plex-K8	9	23.7	0	FALSE	colo205-PP_21178_ENSG00000113368_ENST00000460265_ENSP00000486528[42,50]	LMNB1	lamin B1	HLA-A*02:01	13.38	0.12	54486; 1323836	TRUE	TRUE	TRUE	FALSE
COLO205	Colo208_TMT_10M_040920_1.mgf	16620	20600000	97.01	762.436	762.435	0.98	2	NQFPGFKEV	TMT10plex-0; TMT10plex-K7	9	23.77	0	FALSE	colo205-PP_68556_ENSG00000125870_ENST00000377943_ENSP00000367178|colo205-PP_68557_ENSG00000125870_ENST00000246071_ENSP00000246071[172,180]	SNRPA; SNRPB2	small nuclear ribonucleoprotein polypeptide A; small nuclear ribonucleoprotein polypeptide B2	HLA-C*07:01	226.3	0.345	45552	TRUE	TRUE	TRUE	TRUE
COLO205	Colo208_TMT_10M_040920_1.mgf	16615	1860000	96.98	495.313	495.313	0.61	3	SLLDLHTKV	TMT10plex-0; TMT10plex-K8	9	19.38	0.011	FALSE	colo205-PP_44681_ENSG00000120800_ENST00000261637_ENSP00000261637[299,307]	UTP20	UTP20 small subunit processome component	HLA-A*02:01	10.06	0.01	434256	TRUE	FALSE	FALSE	FALSE
COLO205	Colo208_TMT_10M_040920_1.mgf	16603	6440000	96.91	636.819	636.819	-0.16	2	FIDDANYSV	TMT10plex-0	9	25.12	0	FALSE	colo205-PP_31088_ENSG00000155096_ENST00000518353_ENSP00000429215[4,12]	AZIN1	antizyme inhibitor 1	HLA-A*02:01	3.6	0.016	453632	TRUE	FALSE	TRUE	TRUE
COLO205	Colo208_TMT_10M_040920_1.mgf	16584	2300000	96.82	443.278	443.277	0.29	4	SLAHELWKV	TMT10plex-0; TMT10plex STY-S1; TMT10plex-K8	9	16.31	0.022	FALSE	colo205-PP_54235_ENSG00000090905_ENST00000450465_ENSP00000404278[656,664]	TNRC6A	trinucleotide repeat containing adaptor 6A	HLA-A*02:01	4.17	0.011	194324	FALSE	FALSE	FALSE	FALSE
COLO205	Colo208_TMT_10M_040920_1.mgf	16483	20100000	96.3	734.427	734.427	0.27	2	KTLEGEFSV	TMT10plex-K1; TMT10plex-K1	9	19.15	0.012	FALSE	colo205-PP_49616_ENSG00000100811_ENST00000553625_ENSP00000452140[43,51]	YY2; YY1	YY2 transcription factor; YY1 transcription factor	HLA-A*02:01	14.64	0.083	446017	TRUE	TRUE	TRUE	FALSE
COLO205	Colo208_TMT_10M_040920_1.mgf	16358	1860000	95.65	574.315	574.315	-0.87	2	SMSADVPLV	TMT10plex-0	9	27.65	0	FALSE	colo205-PP_68419_ENSG00000132646_ENST00000379143_ENSP00000368438|colo205-PP_68420_ENSG00000132646_ENST00000379160_ENSP00000368458[228,236]	PCNA	proliferating cell nuclear antigen	HLA-A*02:01	8.45	0.07	232294; 549751; 637322	TRUE	FALSE	TRUE	FALSE
COLO205	Colo208_TMT_10M_040920_1.mgf	16392	1560000	95.82	477.627	477.628	-0.13	3	GLIPIHADPRL	TMT10plex-0	11	16.29	0.022	FALSE	1_0-SPE_contig-1481388_0[1,11]	POLR1C	RNA polymerase I and III subunit C	HLA-A*02:01	499.96	0.354	478679	FALSE	FALSE	FALSE	FALSE
COLO205	Colo208_TMT_10M_040920_1.mgf	16379	1440000	95.76	588.838	588.837	0.51	2	SIDSNISLV	TMT10plex-0	9	21.74	0	FALSE	colo205-PP_65578_ENSG00000105677_ENST00000392204_ENSP00000376040[87,95]	TMEM147	transmembrane protein 147	HLA-A*01:01	145.39	0.288	565439	TRUE	FALSE	TRUE	FALSE
COLO205	Colo208_TMT_10M_040920_1.mgf	16458	2700000	96.17	577.858	577.858	-0.93	2	APRELGLGL	TMT10plex-0	9	16.15	0.022	FALSE	colo205-PP_65592_ENSG00000126254_ENST00000589559_ENSP00000468060[204,212]	RBM42	RNA binding motif protein 42	HLA-B*07:02	5.27	0.005	436463	FALSE	TRUE	TRUE	FALSE
COLO205	Colo208_TMT_10M_040920_1.mgf	16367	2410000	95.7	525.991	525.992	-1.43	3	KLREPNFTL	TMT10plex-K1; TMT10plex-K1	9	22.55	0	FALSE	colo205-PP_9068_ENSG00000075568_ENST00000186436_ENSP00000186436[1007,1015]	TMEM131	transmembrane protein 131	HLA-B*07:02	44.69	0.07		FALSE	FALSE	FALSE	FALSE
COLO205	Colo208_TMT_10M_040920_1.mgf	16402	4330000	95.88	622.818	622.818	0.06	2	SMGDHLWVA	TMT10plex-0	9	26.29	0	FALSE	colo205-PP_5560_ENSG00000135821_ENST00000331872_ENSP00000356537|colo205-PP_5561_ENSG00000135821_ENST00000311223_ENSP00000307900|colo205-PP_5562_ENSG00000135821_ENST00000417584_ENSP00000398320|colo205-PP_5563_ENSG00000135821_ENST00000339526_ENSP0000034495.[213,221]	GLUL	glutamate-ammonia ligase	HLA-A*02:01	7.11	0.091	1324816	FALSE	FALSE	FALSE	FALSE
COLO205	Colo208_TMT_10M_040920_1.mgf	16373	974000	95.73	455.933	455.933	-0.57	3	SPREVFFRV	TMT10plex-0	9	14.47	0.033	FALSE	colo205-PP_67056_ENSG00000087088_ENST00000356483_ENSP00000348871[87,95]	BAX	BCL2 associated X, apoptosis regulator	HLA-B*07:02	63.6	0.173	508369	FALSE	FALSE	FALSE	FALSE
COLO205	Colo208_TMT_10M_040920_1.mgf	16364	2160000	95.68	544	544	0.92	3	QLWEKAQRL	TMT10plex-0; TMT10plex-K5	9	20.05	0.0057	FALSE	colo205-PP_17067_ENSG00000163956_ENST00000648517_ENSP00000496947[61,69]	LRPAP1	LDL receptor related protein associated protein 1	HLA-A*02:01	56.51	0.044	564771	FALSE	FALSE	FALSE	FALSE
COLO205	Colo208_TMT_10M_040920_1.mgf	16329	1410000	95.51	505.64	505.641	-1.7	3	ALNDHFVKL	TMT10plex-0; TMT10plex-K8	9	22.42	0	FALSE	colo205-PP_41753_ENSG00000111640_ENST00000396856_ENSP00000380065[227,235]	GAPDH	glyceraldehyde-3-phosphate dehydrogenase	HLA-A*02:01	13.07	0.007	127930	FALSE	FALSE	FALSE	FALSE
COLO205	Colo208_TMT_10M_040920_1.mgf	16313	3830000	95.43	565.835	565.835	0.3	2	ATIGELAQV	TMT10plex-0	9	21.14	0	FALSE	colo205-PP_550_ENSG00000198793_ENST00000361445_ENSP00000354558[800,808]	MTOR	mechanistic target of rapamycin kinase	HLA-A*02:01	39.84	0.151	442934	TRUE	FALSE	TRUE	TRUE
COLO205	Colo208_TMT_10M_040920_1.mgf	16278	1590000	95.25	497.295	497.294	0.34	3	RLAEINREFL	TMT10plex-0	10	21.62	0	FALSE	colo205-PP_34135_ENSG00000126878_ENST00000372298_ENSP00000361372[25,34]	AIF1L	allograft inflammatory factor 1 like	HLA-A*02:01	26.38	0.298	917017	FALSE	FALSE	TRUE	FALSE
COLO205	Colo208_TMT_10M_040920_1.mgf	16261	6900000	95.17	673.406	673.406	0.24	2	IRPENVIIY	TMT10plex-0	9	24.69	0	FALSE	colo205-PP_32791_ENSG00000107362_ENST00000333421_ENSP00000330222[159,167]	ABHD17B	abhydrolase domain containing 17B, depalmitoylase	HLA-C*07:02	57.98	0.004	454958	FALSE	TRUE	TRUE	FALSE
COLO205	Colo208_TMT_10M_040920_1.mgf	16242	8130000	95.08	622.35	622.35	0.16	2	SLHDAIMIV	TMT10plex-0; Oxidation-M7	9	22.85	0	FALSE	1_0-SPE_contig-1183267_1[2,10]	CCT7	chaperonin containing TCP1 subunit 7	HLA-A*02:01	12.93	0.034	448317; 637014	TRUE	TRUE	TRUE	FALSE
COLO205	Colo208_TMT_10M_040920_1.mgf	16277	2780000	95.25	560.014	560.015	-1.52	3	KLLDPSTPVHI	TMT10plex-K1; TMT10plex-K1	11	21.39	0	FALSE	colo205-PP_17265_ENSG00000163257_ENST00000382247_ENSP00000371682[79,89]	DCAF16	DDB1 and CUL4 associated factor 16	HLA-A*02:01	96.63	0.076	455444	FALSE	FALSE	FALSE	FALSE
COLO205	Colo208_TMT_10M_040920_1.mgf	16213	5330000	94.95	608.368	608.369	-0.33	2	TIVYHVVGV	TMT10plex-0	9	25.49	0	FALSE	1_0-SPE_contig-247052_1[5,13]	nan	nan	HLA-A*02:01	79.69	0.62		FALSE	FALSE	FALSE	FALSE
COLO205	Colo208_TMT_10M_040920_1.mgf	16213	5330000	94.95	608.368	608.369	-0.33	2	TLVYHVVGV	TMT10plex-0	9	25.49	0	FALSE	1_0-SPE_contig-313899_1[4,12]	SF3B3	splicing factor 3b subunit 3	HLA-A*02:01	13.15	0.131	194435	TRUE	TRUE	TRUE	FALSE
COLO205	Colo208_TMT_10M_040920_1.mgf	16133	3480000	94.56	647.339	647.339	-0.15	2	AMYPDQVQL	TMT10plex-0	9	24.43	0	FALSE	colo205-PP_45288_ENSG00000135108_ENST00000550180_ENSP00000449264[300,308]	FBXO21	F-box protein 21	HLA-A*02:01	26.97	0.011	452559; 914988	FALSE	FALSE	TRUE	FALSE
COLO205	Colo208_TMT_10M_040920_1.mgf	16284	1800000	95.29	425.922	425.922	-0.4	3	LPAWPHRGL	TMT10plex-0	9	15.5	0.024	FALSE	colo205-PP_27191_ENSG00000130305_ENST00000252594_ENSP00000252594[387,395]	NSUN5	NOP2/Sun RNA methyltransferase 5	HLA-B*07:02	7.69	0.023	446291	TRUE	FALSE	FALSE	FALSE
COLO205	Colo208_TMT_10M_040920_1.mgf	16107	8890000	94.44	729.458	729.458	-0.14	2	KLAEGAGIQL	TMT10plex-K1; TMT10plex-K1	10	21.21	0	FALSE	colo205-PP_47362_ENSG00000100461_ENST00000557245_ENSP00000451838[15,24]	RBM23	RNA binding motif protein 23	HLA-A*02:01	62.8	0.103	445482	FALSE	FALSE	FALSE	FALSE
COLO205	Colo208_TMT_10M_040920_1.mgf	15978	1950000	93.87	443.914	443.914	0	3	RPFHGWTSL	TMT10plex-0	9	16.69	0.021	FALSE	colo205-PP_8655_ENSG00000115275_ENST00000462443_ENSP00000497265[545,553]	MOGS	mannosyl-oligosaccharide glucosidase	HLA-B*07:02	3.86	0.007	447594	FALSE	FALSE	TRUE	FALSE
COLO205	Colo208_TMT_10M_040920_1.mgf	15897	4750000	93.56	840.46	840.46	0.8	2	YKVEYPIMY	TMT10plex-0; TMT10plex-K2; Oxidation-M8	9	23.14	0	FALSE	1_0-SPE_contig-1215367_2[2,10]	MGST3	microsomal glutathione S-transferase 3	HLA-C*07:02	304.39	0.066	450173; 628447	FALSE	TRUE	TRUE	FALSE
COLO205	Colo208_TMT_10M_040920_1.mgf	15830	26600000	93.27	646.382	646.382	0.31	2	RIIDVVYNA	TMT10plex-0	9	24.43	0	FALSE	colo205-PP_2194_ENSG00000142937_ENST00000372209_ENSP00000361283[57,65]	RPS8	ribosomal protein S8	HLA-A*02:01	26.36	0.157	194263	TRUE	TRUE	TRUE	TRUE
COLO205	Colo208_TMT_10M_040920_1.mgf	15831	2680000	93.27	555.347	555.348	-0.54	2	GTIGLIHAV	TMT10plex-0	9	18.51	0.014	FALSE	1_0-SPE_contig-1726769_0[2,10]	UCHL1	ubiquitin C-terminal hydrolase L1	HLA-A*02:01	30.33	0.163	573024	FALSE	FALSE	TRUE	TRUE
COLO205	Colo208_TMT_10M_040920_1.mgf	15783	3900000	93.06	483.959	483.959	-0.35	3	SVHKGFAFV	TMT10plex-0; TMT10plex-K4	9	17.2	0.018	FALSE	colo205-PP_47223_ENSG00000092199_ENST00000556226_ENSP00000451292[47,55]	HNRNPC; HNRNPCL1; HNRNPCL2	heterogeneous nuclear ribonucleoprotein C; heterogeneous nuclear ribonucleoprotein C like 1; heterogeneous nuclear ribonucleoprotein C like 2	HLA-A*02:01	99.3	0.732	545522	TRUE	FALSE	TRUE	TRUE
COLO205	Colo208_TMT_10M_040920_1.mgf	15799	4240000	93.12	601.845	601.845	0.33	2	QTDPTLLSV	TMT10plex-0	9	22.32	0	FALSE	colo205-PP_15343_ENSG00000144867_ENST00000466490_ENSP00000418401[32,40]	SRPRB	SRP receptor subunit beta	HLA-A*01:01	242.69	0.152	483600	TRUE	TRUE	FALSE	FALSE
COLO205	Colo208_TMT_10M_040920_1.mgf	15763	1600000	92.96	448.937	448.937	0.22	3	QPDRALRFL	TMT10plex-0	9	18.93	0.013	FALSE	colo205-PP_35656_ENSG00000148719_ENST00000444643_ENSP00000403313[23,31]	DNAJB12	DnaJ heat shock protein family (Hsp40) member B12	HLA-B*07:02	308.29	0.221	576079	FALSE	FALSE	FALSE	FALSE
COLO205	Colo208_TMT_10M_040920_1.mgf	15713	2300000	92.75	495.965	495.966	-1.25	3	KPGDFIHTL	TMT10plex-K1; TMT10plex-K1	9	23.48	0	FALSE	colo205-PP_61757_ENSG00000176890_ENST00000323250_ENSP00000314902[161,169]	TYMS	thymidylate synthetase	HLA-B*07:02	100.43	0.046	445688	FALSE	FALSE	TRUE	FALSE
COLO205	Colo208_TMT_10M_040920_1.mgf	15701	2740000	92.71	429.929	429.929	-0.74	3	APEFRRLGL	TMT10plex-0	9	15.51	0.023	FALSE	colo205-PP_68645_ENSG00000173418_ENST00000310450_ENSP00000311027[80,88]	NAA20	N-alpha-acetyltransferase 20, NatB catalytic subunit	HLA-B*07:02	10.67	0.017	475832	TRUE	FALSE	FALSE	FALSE
COLO205	Colo208_TMT_10M_040920_1.mgf	15688	2390000	92.65	427.589	427.589	-0.94	3	RLDDAIHVL	TMT10plex-0	9	21.5	0	FALSE	colo205-PP_62649_ENSG00000196628_ENST00000637169_ENSP00000490832[176,184]	TCF12; TCF4	transcription factor 12; transcription factor 4	HLA-A*02:01	11.73	0.008	447392	TRUE	TRUE	TRUE	FALSE
COLO205	Colo208_TMT_10M_040920_1.mgf	15739	9220000	92.87	659.372	659.372	0.15	2	RLFDEPQLA	TMT10plex-0	9	21.23	0	FALSE	colo205-PP_63286_ENSG00000133243_ENST00000587825_ENSP00000467113[141,149]	BTBD1; BTBD2	BTB domain containing 1; BTB domain containing 2	HLA-A*02:01	32.17	0.037	458112	TRUE	FALSE	TRUE	FALSE
COLO205	Colo208_TMT_10M_040920_1.mgf	15741	2460000	92.88	617.348	617.348	-0.32	2	TLSEVTNQL	TMT10plex-0	9	16.24	0.022	FALSE	colo205-PP_40752_ENSG00000170145_ENST00000304987_ENSP00000305976[484,492]	SIK2	salt inducible kinase 2	HLA-A*02:01	27.73	0.024	449291	TRUE	TRUE	TRUE	TRUE
COLO205	Colo208_TMT_10M_040920_1.mgf	15591	10800000	92.25	738.947	738.947	0.68	2	VMDSKIVQV	TMT10plex-0; TMT10plex-K5	9	23.1	0	FALSE	colo205-PP_1465_ENSG00000025800_ENST00000373625_ENSP00000362728[432,440]	KPNA1; KPNA5; KPNA6	karyopherin subunit alpha 1; karyopherin subunit alpha 5; karyopherin subunit alpha 6	HLA-A*02:01	10.72	0.003	69939; 627794; 779329; 1326860; 1326859	TRUE	TRUE	TRUE	TRUE
COLO205	Colo208_TMT_10M_040920_1.mgf	15673	1720000	92.59	510.317	510.317	0.2	3	GPRSWIQKV	TMT10plex-0; TMT10plex-K8	9	21.56	0	FALSE	colo205-PP_73771_ENSG00000147231_ENST00000372544_ENSP00000361623[41,49]	RADX	RPA1 related single stranded DNA binding protein, X-linked	HLA-B*07:02	164.78	0.202	572815	FALSE	FALSE	FALSE	FALSE
COLO205	Colo208_TMT_10M_040920_1.mgf	15528	3410000	91.9	575.332	575.332	-0.26	2	SALDTITTV	TMT10plex-0	9	23.18	0	FALSE	colo205-PP_36012_ENSG00000138160_ENST00000260731_ENSP00000260731[576,584]	KIF11	kinesin family member 11	HLA-C*07:01	191.17	0.164	510122	FALSE	FALSE	FALSE	FALSE
COLO205	Colo208_TMT_10M_040920_1.mgf	15496	12600000	91.73	518.641	518.641	-1.04	3	YKITTVFSH	TMT10plex-0; TMT10plex-K2	9	15.51	0.023	FALSE	colo205-PP_51097_ENSG00000185088_ENST00000635699_ENSP00000489261|colo205-PP_51098_ENSG00000185088_ENST00000411926_ENSP00000405300[9,17]	RPS27L; RPS27	ribosomal protein S27 like; ribosomal protein S27	HLA-C*07:02	3540.74	1.14	693249	FALSE	FALSE	FALSE	FALSE
COLO205	Colo208_TMT_10M_040920_1.mgf	15521	882000	91.86	406.233	406.233	-0.98	4	FISEFEHRV	TMT10plex-0; TMT10plex STY-S3	9	15.55	0.023	FALSE	colo205-PP_36925_ENSG00000185627_ENST00000532097_ENSP00000436186[63,71]	PSMD13	proteasome 26S subunit, non-ATPase 13	HLA-A*02:01	5.93	0.015	193734	TRUE	FALSE	FALSE	FALSE
COLO205	Colo208_TMT_10M_040920_1.mgf	15470	2330000	91.6	449.276	449.277	-0.89	3	RIVPRFSEL	TMT10plex-0	9	16.97	0.02	FALSE	1_0-SPE_contig-1090901_0[3,11]	CCT5	chaperonin containing TCP1 subunit 5	HLA-B*08:01	88.82	0.087	469939	FALSE	FALSE	FALSE	FALSE
COLO205	Colo208_TMT_10M_040920_1.mgf	15493	1490000	91.72	462.257	462.257	0.11	3	FIHQHFVEV	TMT10plex-0	9	15.1	0.026	FALSE	colo205-PP_13376_ENSG00000114648_ENST00000232766_ENSP00000232766[162,170]	KLHL18	kelch like family member 18	HLA-B*08:01	10.73	0.043	541983	TRUE	FALSE	FALSE	FALSE
COLO205	Colo208_TMT_10M_040920_1.mgf	15484	1760000	91.68	489.309	489.31	-1.43	3	KPHIGLTEL	TMT10plex-K1; TMT10plex-K1	9	17.31	0.018	FALSE	colo205-PP_36019_ENSG00000138190_ENST00000495132_ENSP00000435649[216,224]	EXOC6	exocyst complex component 6	HLA-B*07:02	9.49	0.01	445699	FALSE	FALSE	TRUE	FALSE
COLO205	Colo208_TMT_10M_040920_1.mgf	15407	10900000	91.23	579.845	579.845	-0.52	2	SPRLPVGGF	TMT10plex-0	9	20.13	0.004	FALSE	colo205-PP_11660_ENSG00000153827_ENST00000389045_ENSP00000373697[1651,1659]	TRIP12	thyroid hormone receptor interactor 12	HLA-B*07:02	7.86	0.014	420210	TRUE	TRUE	TRUE	TRUE
COLO205	Colo208_TMT_10M_040920_1.mgf	15398	2260000	91.18	560.023	560.023	0	3	GLMDTVKKV	TMT10plex-0; TMT10plex-K7; TMT10plex-K8	9	25.07	0	FALSE	colo205-PP_1356_ENSG00000162419_ENST00000373816_ENSP00000362922|colo205-PP_1357_ENSG00000162419_ENST00000361872_ENSP00000355186[302,310]	GMEB1	glucocorticoid modulatory element binding protein 1	HLA-A*02:01	17.95	0.016	193872; 772719; 1317554	TRUE	TRUE	TRUE	FALSE
COLO205	Colo208_TMT_10M_040920_1.mgf	15364	2570000	91	460.924	460.924	-0.76	3	RPSFRNLDF	TMT10plex-0	9	17.44	0.018	FALSE	colo205-PP_5590_ENSG00000116698_ENST00000419169_ENSP00000388390[386,394]	SMG7	SMG7 nonsense mediated mRNA decay factor	HLA-B*07:02	19.26	0.091	470115	FALSE	TRUE	FALSE	FALSE
COLO205	Colo208_TMT_10M_040920_1.mgf	15387	11600000	91.13	611.853	611.853	-0.49	2	SPNAEIHIL	TMT10plex-0	9	20.49	0.0021	FALSE	colo205-PP_54479_ENSG00000079616_ENST00000568312_ENSP00000460077[43,51]	KIF22	kinesin family member 22	HLA-B*07:02	99.86	0.063	224986	TRUE	FALSE	TRUE	FALSE
COLO205	Colo208_TMT_10M_040920_1.mgf	15359	1330000	90.97	442.585	442.585	-1.49	3	HLYDIHVTV	TMT10plex-0	9	25.91	0	FALSE	colo205-PP_65382_ENSG00000213965_ENST00000397061_ENSP00000380251[348,356]	NUDT19	nudix hydrolase 19	HLA-A*02:01	5.36	0.005	193922	FALSE	FALSE	TRUE	FALSE
COLO205	Colo208_TMT_10M_040920_1.mgf	15361	1060000	90.99	447.254	447.255	-2.33	3	NMVPFPRLH	TMT10plex-0	9	18.28	0.017	FALSE	colo205-PP_23488_ENSG00000196230_ENST00000327892_ENSP00000339001[256,264]	TUBB4B; TUBB3; TUBB2A; TUBB2B; TUBB; TUBB4A; TUBB8; TUBB1; TUBB8B; TUBB6; AC092143.1	tubulin beta 4B class IVb; tubulin beta 3 class III; tubulin beta 2A class IIa; tubulin beta 2B class IIb; tubulin beta class I; tubulin beta 4A class IVa; tubulin beta 8 class VIII; tubulin beta 1 class VI; tubulin beta 8B; tubulin beta 6 class V; nan	HLA-C*07:02	4029.55	1.651	554604	FALSE	FALSE	FALSE	FALSE
COLO205	Colo208_TMT_10M_040920_1.mgf	15355	14000000	90.95	664.34	664.34	0.15	2	SLYDYNPNL	TMT10plex-0	9	26.87	0	FALSE	colo205-PP_54378_ENSG00000184110_ENST00000564243_ENSP00000456416[371,379]	EIF3CL; EIF3C	eukaryotic translation initiation factor 3 subunit C like; eukaryotic translation initiation factor 3 subunit C	HLA-A*02:01	5.13	0.005	448388	TRUE	TRUE	TRUE	TRUE
COLO205	Colo208_TMT_10M_040920_1.mgf	15308	1750000	90.66	479.303	479.303	-0.35	3	RLPDIPLRQV	TMT10plex-0	10	22.99	0	FALSE	colo205-PP_30875_ENSG00000164941_ENST00000520315_ENSP00000430722[3,12]	INTS8	integrator complex subunit 8	HLA-A*02:01	80.83	0.074	565079	TRUE	FALSE	FALSE	FALSE
COLO205	Colo208_TMT_10M_040920_1.mgf	15332	5970000	90.8	472.802	472.803	-1.1	2	ALGSVVAV	TMT10plex-0	8	14.43	0.034	FALSE	colo205-PP_548_ENSG00000171824_ENST00000460196_ENSP00000465008[39,46]	ZDHHC12; MAN2B2; EXOSC10	zinc finger DHHC-type palmitoyltransferase 12; mannosidase alpha class 2B member 2; exosome component 10	HLA-A*02:01	495.09	1.159	504404	TRUE	FALSE	FALSE	FALSE
COLO205	Colo208_TMT_10M_040920_1.mgf	15274	5490000	90.43	639.351	639.351	0.47	2	NVPDVYTQI	TMT10plex-0	9	26.52	0	FALSE	1_0-SPE_contig-731392_2[1,9]	SPAG16	sperm associated antigen 16	HLA-C*07:01	2713.55	1.084	482840	FALSE	FALSE	TRUE	FALSE
COLO205	Colo208_TMT_10M_040920_1.mgf	15312	3040000	90.67	472.017	472.018	-0.74	4	KLFEFMHET	TMT10plex-K1; TMT10plex-K1; Oxidation-M6; TMT10plex STY-T9	9	21.76	0	FALSE	1_0-SPE_contig-600066_1[1,9]	XPO1	exportin 1	HLA-A*02:01	5.2	0.028	455352; 916091; 1319623	FALSE	FALSE	TRUE	FALSE
COLO205	Colo208_TMT_10M_040920_1.mgf	15275	2570000	90.43	420.579	420.58	-0.43	3	RPAWMRTL	TMT10plex-0	8	15.23	0.025	FALSE	colo205-PP_49688_ENSG00000197102_ENST00000647204_ENSP00000494189[776,783]	DYNC1H1	dynein cytoplasmic 1 heavy chain 1	HLA-B*07:02	6.04	0.041	470008	FALSE	FALSE	FALSE	FALSE
COLO205	Colo208_TMT_10M_040920_1.mgf	15233	12400000	90.19	527.664	527.664	0.08	3	KTLERSYLL	TMT10plex-K1; TMT10plex-K1	9	18.28	0.017	FALSE	colo205-PP_37277_ENSG00000167325_ENST00000300738_ENSP00000300738[149,157]	RRM1	ribonucleotide reductase catalytic subunit M1	HLA-C*07:01	104.95	0.464	176226	TRUE	FALSE	FALSE	FALSE
COLO205	Colo208_TMT_10M_040920_1.mgf	15232	17800000	90.19	707.956	707.955	1.13	2	KINEAIVAV	TMT10plex-K1; TMT10plex-K1	9	18.09	0.017	FALSE	colo205-PP_48199_ENSG00000087302_ENST00000261700_ENSP00000261700[218,226]	RTRAF	RNA transcription, translation and transport factor	HLA-A*02:01	10.2	0.025	455289	TRUE	TRUE	TRUE	FALSE
COLO205	Colo208_TMT_10M_040920_1.mgf	15182	2560000	89.87	427.902	427.903	-1.22	3	AYPHPHFAL	TMT10plex-0	9	26.34	0	FALSE	colo205-PP_21649_ENSG00000131503_ENST00000360839_ENSP00000354085[1850,1858]	ANKHD1; ANKHD1-EIF4EBP3	ankyrin repeat and KH domain containing 1; ANKHD1-EIF4EBP3 readthrough	HLA-C*07:02	170.92	0.044	689699	FALSE	FALSE	FALSE	FALSE
COLO205	Colo208_TMT_10M_040920_1.mgf	15183	1290000	89.87	425.914	425.913	0.35	3	HLDEAIHVL	TMT10plex-0	9	26.3	0	FALSE	colo205-PP_63251_ENSG00000071564_ENST00000590436_ENSP00000466952[31,39]	TCF3	transcription factor 3	HLA-A*02:01	13.04	0.006	454426	TRUE	FALSE	FALSE	FALSE
COLO205	Colo208_TMT_10M_040920_1.mgf	15176	2150000	89.84	441.264	441.264	-1.36	3	RLASYLDRV	TMT10plex-0	9	21.04	0	FALSE	colo205-PP_43270_ENSG00000111057_ENST00000550600_ENSP00000447278[90,98]	KRT18	keratin 18	HLA-A*02:01	6.68	0.07	423492	TRUE	TRUE	TRUE	TRUE
COLO205	Colo208_TMT_10M_040920_1.mgf	15157	3030000	89.73	445.276	445.277	-0.22	3	RLAVYIDRV	TMT10plex-0	9	23.63	0	FALSE	colo205-PP_4831_ENSG00000160789_ENST00000361308_ENSP00000355292[41,49]	LMNA	lamin A/C	HLA-A*02:01	13.14	0.167	54487	TRUE	TRUE	TRUE	TRUE
COLO205	Colo208_TMT_10M_040920_1.mgf	15124	1720000	89.54	439.932	439.933	-1.27	3	RPRFDVSLV	TMT10plex-0	9	18.21	0.017	FALSE	colo205-PP_7214_ENSG00000169016_ENST00000381525_ENSP00000370936[61,69]	E2F6	E2F transcription factor 6	HLA-B*07:02	8.87	0.069		FALSE	FALSE	FALSE	FALSE
COLO205	Colo208_TMT_10M_040920_1.mgf	15046	8900000	89.09	437.512	437.512	-0.69	4	RPDDKRILEF	TMT10plex-0; TMT10plex-K5	10	19.37	0.011	FALSE	colo205-PP_36317_ENSG00000198408_ENST00000357797_ENSP00000350445[814,823]	OGA	O-GlcNAcase	HLA-B*07:02	141.07	0.079	447561	FALSE	FALSE	TRUE	FALSE
COLO205	Colo208_TMT_10M_040920_1.mgf	15091	1310000	89.35	407.259	407.26	-1.42	5	KMLDHPHIIKL	TMT10plex-K1; TMT10plex-K1; TMT10plex-K10	11	22.08	0	FALSE	colo205-PP_40752_ENSG00000170145_ENST00000304987_ENSP00000305976[72,82]	SIK2	salt inducible kinase 2	HLA-A*02:01	55.72	0.121	455649; 1025490; 1319838	TRUE	FALSE	FALSE	FALSE
COLO205	Colo208_TMT_10M_040920_1.mgf	15039	2310000	89.04	524.007	524.008	-1.58	3	TLPDGRIIKV	TMT10plex-0; TMT10plex-K9	10	20.77	0	FALSE	1_0-SPE_contig-271893_1[2,11]	ACTR2	actin related protein 2	HLA-A*02:01	153.68	0.134	1325668	FALSE	FALSE	FALSE	FALSE
COLO205	Colo208_TMT_10M_040920_1.mgf	14996	2720000	88.78	441.048	441.048	-0.61	4	LPQKPHLKL	TMT10plex-0; TMT10plex-K4; TMT10plex-K8	9	19.01	0.012	FALSE	colo205-PP_42163_ENSG00000171681_ENST00000536444_ENSP00000445955[1159,1167]	ATF7IP	activating transcription factor 7 interacting protein	HLA-B*07:02	20.43	0.012	482029	FALSE	FALSE	FALSE	FALSE
COLO205	Colo208_TMT_10M_040920_1.mgf	15024	3700000	88.95	385	385	-1.04	4	HPKRPLLAF	TMT10plex-0; TMT10plex-K3	9	16.19	0.022	FALSE	colo205-PP_22426_ENSG00000051596_ENST00000514861_ENSP00000425039[131,139]	THOC3	THO complex 3	HLA-B*07:02	10.87	0.012	608772	FALSE	FALSE	FALSE	FALSE
COLO205	Colo208_TMT_10M_040920_1.mgf	14995	2120000	88.78	436.941	436.942	-1.97	3	RPWLRPAAL	TMT10plex-0	9	21.56	0	FALSE	colo205-PP_53283_ENSG00000162073_ENST00000572687_ENSP00000459418[68,76]	PAQR4	progestin and adipoQ receptor family member 4	HLA-B*07:02	2.82	0.004	218232	FALSE	TRUE	TRUE	FALSE
COLO205	Colo208_TMT_10M_040920_1.mgf	14969	8720000	88.64	564.844	564.845	-0.89	2	ALVVQVAEA	TMT10plex-0	9	23.02	0	FALSE	colo205-PP_20410_ENSG00000049860_ENST00000261416_ENSP00000261416[34,42]	HEXB	hexosaminidase subunit beta	HLA-A*02:01	230.92	0.682	442361	TRUE	TRUE	TRUE	TRUE
COLO205	Colo208_TMT_10M_040920_1.mgf	14922	2650000	88.36	480.311	480.311	-0.98	3	IKPPIIHY	TMT10plex-0; TMT10plex-K2	8	15.27	0.025	FALSE	colo205-PP_60271_ENSG00000146872_ENST00000581041_ENSP00000462036[498,505]	TLK1; TLK2	tousled like kinase 1; tousled like kinase 2	HLA-C*07:02	6980.31	0.383	506076	FALSE	FALSE	FALSE	FALSE
COLO205	Colo208_TMT_10M_040920_1.mgf	14961	6680000	88.58	736.333	736.333	0.27	2	YYYDGDIGNY	TMT10plex-0	10	26.15	0	FALSE	colo205-PP_25062_ENSG00000196591_ENST00000519065_ENSP00000430432[14,23]	HDAC2	histone deacetylase 2	HLA-C*07:02	239.8	0.135	428978	TRUE	TRUE	TRUE	FALSE
COLO205	Colo208_TMT_10M_040920_1.mgf	14894	2380000	88.2	448.933	448.933	0.13	3	SLHDRIYVI	TMT10plex-0	9	23.59	0	FALSE	colo205-PP_5865_ENSG00000117153_ENST00000367259_ENSP00000356228[59,67]	KLHL12	kelch like family member 12	HLA-B*08:01	29.55	0.039	459030	TRUE	FALSE	FALSE	FALSE
COLO205	Colo208_TMT_10M_040920_1.mgf	14885	3070000	88.15	531.296	531.297	-1.04	2	MAAEGLAAV	TMT10plex-0	9	22.51	0	FALSE	1_0-SPE_contig-1008251_2[1,9]	nan	nan	HLA-A*02:01	17.39	0.457		FALSE	FALSE	FALSE	FALSE
COLO205	Colo208_TMT_10M_040920_1.mgf	14867	1310000	88.02	456.26	456.261	-1.88	3	FPRHIEPEL	TMT10plex-0	9	15.97	0.022	FALSE	colo205-PP_26157_ENSG00000122674_ENST00000325974_ENSP00000325681[253,261]	CCZ1; CCZ1B	CCZ1 homolog, vacuolar protein trafficking and biogenesis associated; CCZ1 homolog B, vacuolar protein trafficking and biogenesis associated	HLA-B*07:02	23.04	0.032	465229	TRUE	TRUE	TRUE	FALSE
COLO205	Colo208_TMT_10M_040920_1.mgf	14821	8310000	87.75	486.985	486.985	-0.82	3	RTLAEIAKV	TMT10plex-0; TMT10plex-K8	9	14.11	0.038	FALSE	colo205-PP_73387_ENSG00000147140_ENST00000373856_ENSP00000362963|colo205-PP_73388_ENSG00000147140_ENST00000373841_ENSP00000362947|colo205-PP_73389_ENSG00000147140_ENST00000276079_ENSP00000276079[119,127]	NONO	non-POU domain containing octamer binding	HLA-A*02:01	166.81	0.475	176536	FALSE	FALSE	FALSE	FALSE
COLO205	Colo208_TMT_10M_040920_1.mgf	14788	1320000	87.55	438.608	438.608	-0.18	3	RVEEVRALL	TMT10plex-0	9	16.81	0.021	FALSE	colo205-PP_32268_ENSG00000147889_ENST00000380151_ENSP00000369496[24,32]	CDKN2A	cyclin dependent kinase inhibitor 2A	HLA-B*07:02	513.08	0.636	624670	FALSE	FALSE	FALSE	FALSE
COLO205	Colo208_TMT_10M_040920_1.mgf	14769	40100000	87.45	679.445	679.445	0.59	2	KLGSVPVTV	TMT10plex-K1; TMT10plex-K1	9	20.47	0.0021	FALSE	colo205-PP_28913_ENSG00000198420_ENST00000355951_ENSP00000348220[623,631]	TCAF1	TRPM8 channel associated factor 1	HLA-A*02:01	17.73	0.019	438655	TRUE	TRUE	TRUE	TRUE
COLO205	Colo208_TMT_10M_040920_1.mgf	14748	2390000	87.31	417.282	417.282	0	3	VPRPVLRAL	TMT10plex-0	9	23.51	0	FALSE	colo205-PP_49487_ENSG00000089737_ENST00000555054_ENSP00000452145[156,164]	DDX24	DEAD-box helicase 24	HLA-B*07:02	3.48	0.002	420336	TRUE	TRUE	TRUE	FALSE
COLO205	Colo208_TMT_10M_040920_1.mgf	14822	1920000	87.77	405.509	405.509	-1.16	4	RRNDKIIVF	TMT10plex-0; TMT10plex-K5	9	21.37	0	FALSE	colo205-PP_9578_ENSG00000163161_ENST00000645504_ENSP00000495336[137,145]	ERCC3	ERCC excision repair 3, TFIIH core complex helicase subunit	HLA-C*07:01	26.98	0.002	435584	TRUE	FALSE	TRUE	FALSE
COLO205	Colo208_TMT_10M_040920_1.mgf	14770	9650000	87.45	727.438	727.437	1.03	2	SLAKIYTEA	TMT10plex-0; TMT10plex-K4	9	15.59	0.022	FALSE	colo205-PP_15209_ENSG00000184897_ENST00000333762_ENSP00000329662[66,74]	H1-10	H1.10 linker histone	HLA-A*02:01	67.75	0.236	486075	FALSE	TRUE	TRUE	FALSE
COLO205	Colo208_TMT_10M_040920_1.mgf	14747	21000000	87.31	622.874	622.874	0	2	RVIGTLEEV	TMT10plex-0	9	16.57	0.022	FALSE	colo205-PP_71945_ENSG00000100401_ENST00000405486_ENSP00000385866|colo205-PP_71946_ENSG00000100401_ENST00000356244_ENSP00000348577|colo205-PP_71947_ENSG00000100401_ENST00000455915_ENSP00000401470[205,213]	RANGAP1	Ran GTPase activating protein 1	HLA-A*02:01	31.53	0.114	440276	TRUE	TRUE	TRUE	TRUE
COLO205	Colo208_TMT_10M_040920_1.mgf	14725	2480000	87.18	428.604	428.605	-1.26	3	SPREALIRL	TMT10plex-0	9	15.8	0.022	FALSE	colo205-PP_41253_ENSG00000166261_ENST00000533463_ENSP00000431223[59,67]	ZNF202	zinc finger protein 202	HLA-B*07:02	8.55	0.009	486378	FALSE	FALSE	FALSE	FALSE
COLO205	Colo208_TMT_10M_040920_1.mgf	14576	18500000	86.33	576.869	576.869	-0.35	2	QRPPTIVL	TMT10plex-0	8	18.59	0.014	FALSE	colo205-PP_73491_ENSG00000131263_ENST00000332687_ENSP00000328059|colo205-PP_73492_ENSG00000131263_ENST00000349225_ENSP00000253571[314,321]	RLIM	ring finger protein, LIM domain interacting	HLA-C*07:02	2291.01	0.165	457883; 610594	FALSE	TRUE	TRUE	FALSE
COLO205	Colo208_TMT_10M_040920_1.mgf	14621	1870000	86.58	522.652	522.652	-0.08	3	RTTEINFKV	TMT10plex-0; TMT10plex-K8	9	23.51	0	FALSE	colo205-PP_4910_ENSG00000143320_ENST00000368220_ENSP00000357203[60,68]	CRABP2	cellular retinoic acid binding protein 2	HLA-A*02:01	136.49	0.438	484808	FALSE	FALSE	TRUE	FALSE
COLO205	Colo208_TMT_10M_040920_1.mgf	14587	5610000	86.38	427.945	427.945	0.05	3	RVRIPAEVL	TMT10plex-0	9	19.25	0.012	FALSE	colo205-PP_11518_ENSG00000144591_ENST00000313597_ENSP00000315925|colo205-PP_11520_ENSG00000144591_ENST00000358215_ENSP00000350949|colo205-PP_11522_ENSG00000144591_ENST00000373908_ENSP00000363016|colo205-PP_11525_ENSG00000144591_ENST00000341142_ENSP000003.[390,398]	GMPPA	GDP-mannose pyrophosphorylase A	HLA-B*07:02	40.62	0.128	544993	FALSE	FALSE	FALSE	FALSE
COLO205	Colo208_TMT_10M_040920_1.mgf	14584	5800000	86.37	666.846	666.846	0.15	2	SLADLQNDEV	TMT10plex-0	10	22.98	0	FALSE	colo205-PP_19009_ENSG00000145425_ENST00000503002_ENSP00000421277[33,42]	RPS3A	ribosomal protein S3A	HLA-A*02:01	53.74	0.214	448297	FALSE	TRUE	TRUE	TRUE
COLO205	Colo208_TMT_10M_040920_1.mgf	14633	5730000	86.66	496.311	496.311	0.36	3	DPMKARVVL	TMT10plex-0; TMT10plex-K4	9	16.25	0.022	FALSE	colo205-PP_6410_ENSG00000143742_ENST00000650651_ENSP00000498987[21,29]	SRP9	signal recognition particle 9	HLA-B*07:02	56.15	0.1	443224; 986440	TRUE	TRUE	TRUE	FALSE
COLO205	Colo208_TMT_10M_040920_1.mgf	14504	17400000	85.91	594.317	594.317	0	2	SLWGQPAEA	TMT10plex-0	9	24.54	0	FALSE	colo205-PP_73847_ENSG00000188153_ENST00000642185_ENSP00000495101[18,26]	COL4A5	collagen type IV alpha 5 chain	HLA-A*02:01	19.23	0.047	59582	FALSE	TRUE	TRUE	TRUE
COLO205	Colo208_TMT_10M_040920_1.mgf	14529	2320000	86.03	518.308	518.308	-0.91	3	RLSETDFKV	TMT10plex-0; TMT10plex-K8	9	14.83	0.029	FALSE	colo205-PP_25777_ENSG00000146457_ENST00000650096_ENSP00000497840|colo205-PP_25780_ENSG00000146457_ENST00000337387_ENSP00000336911[12,20]	WTAP	WT1 associated protein	HLA-A*02:01	9.97	0.032	458223	TRUE	FALSE	TRUE	FALSE
COLO205	Colo208_TMT_10M_040920_1.mgf	14543	2680000	86.11	864.948	864.948	0.23	2	YYYTKEEQF	TMT10plex-0; TMT10plex-K5	9	17.61	0.018	FALSE	colo205-PP_27874_ENSG00000168090_ENST00000418625_ENSP00000400617[103,111]	COPS6	COP9 signalosome subunit 6	HLA-C*07:02	61.35	0.006	460997	FALSE	FALSE	FALSE	FALSE
COLO205	Colo208_TMT_10M_040920_1.mgf	14500	866000	85.89	403.581	403.582	-1.34	3	VLDGRGHLL	TMT10plex-0	9	20.71	0	FALSE	colo205-PP_67153_ENSG00000142541_ENST00000391857_ENSP00000375730[8,16]	RPL13A	ribosomal protein L13a	HLA-A*01:01	147.57	0.121	546063	TRUE	FALSE	FALSE	FALSE
COLO205	Colo208_TMT_10M_040920_1.mgf	14482	12100000	85.79	487.639	487.639	-0.72	3	RPAKSLMSI	TMT10plex-0; TMT10plex-K4	9	14.12	0.038	FALSE	colo205-PP_73913_ENSG00000126016_ENST00000371959_ENSP00000361027|colo205-PP_73914_ENSG00000126016_ENST00000524145_ENSP00000429013[783,791]	AMOT	angiomotin	HLA-B*07:02	5.06	0.021	1271430	FALSE	FALSE	TRUE	FALSE
COLO205	Colo208_TMT_10M_040920_1.mgf	14484	1360000	85.79	439.922	439.922	0.59	3	AMAEEIRRL	TMT10plex-0	9	19.24	0.012	FALSE	colo205-PP_602_ENSG00000116688_ENST00000444836_ENSP00000416338|colo205-PP_603_ENSG00000116688_ENST00000235329_ENSP00000235329[433,441]	MFN2	mitofusin 2	HLA-A*02:01	88.19	0.082	562113	FALSE	FALSE	FALSE	FALSE
COLO205	Colo208_TMT_10M_040920_1.mgf	14496	6410000	85.87	643.387	643.387	-0.23	2	QPTVRITEL	TMT10plex-0	9	19.06	0.012	FALSE	colo205-PP_55127_ENSG00000102978_ENST00000562599_ENSP00000456367[6,14]	POLR2C	RNA polymerase II subunit C	HLA-B*07:02	67.65	0.018	544611; 1038959	FALSE	TRUE	TRUE	FALSE
COLO205	Colo208_TMT_10M_040920_1.mgf	14303	832000	84.85	416.926	416.926	0.24	3	RVSPPHLTL	TMT10plex-0	9	22.31	0	FALSE	colo205-PP_90_ENSG00000127054_ENST00000429572_ENSP00000481275[177,185]	INTS11	integrator complex subunit 11	HLA-C*07:01	116.62	0.084	458621	FALSE	FALSE	FALSE	FALSE
COLO205	Colo208_TMT_10M_040920_1.mgf	14392	1800000	85.27	438.589	438.589	-1.14	3	ILFGHENRV	TMT10plex-0	9	16.79	0.021	FALSE	colo205-PP_50843_ENSG00000069966_ENST00000396335_ENSP00000379626[250,258]	GNB5	G protein subunit beta 5	HLA-A*02:01	11.45	0.036	193948	TRUE	FALSE	TRUE	FALSE
COLO205	Colo208_TMT_10M_040920_1.mgf	14341	882000	85.05	436.27	436.27	0.73	3	RPGPWRPLV	TMT10plex-0	9	19.51	0.0089	FALSE	colo205-PP_36624_ENSG00000107581_ENST00000369144_ENSP00000358140|colo205-PP_36625_ENSG00000107581_ENST00000541549_ENSP00000438178[1165,1173]	EIF3A	eukaryotic translation initiation factor 3 subunit A	HLA-B*07:02	29.47	0.134	470029	FALSE	FALSE	FALSE	FALSE
COLO205	Colo208_TMT_10M_040920_1.mgf	14333	5710000	85	433.242	433.242	1.66	3	ALSDHHIYL	TMT10plex-0	9	21.45	0	FALSE	colo205-PP_54595_ENSG00000149925_ENST00000564688_ENSP00000457514[133,141]	AC093512.2; ALDOA	nan; aldolase, fructose-bisphosphate A	HLA-A*02:01	7.15	0.011	2874; 770273; 770274; 770275; 770276; 1314608	TRUE	TRUE	TRUE	TRUE
COLO205	Colo208_TMT_10M_040920_1.mgf	14274	10800000	84.69	608.356	608.356	-0.1	2	APASPFRQL	TMT10plex-0	9	18.33	0.017	FALSE	1_0-SPE_contig-1277859_1[2,10]	C1QBP	complement C1q binding protein	HLA-B*07:02	9.46	0.005	419514	FALSE	TRUE	TRUE	FALSE
COLO205	Colo208_TMT_10M_040920_1.mgf	14256	3430000	84.6	429.586	429.585	0.12	3	YLGRLAHEV	TMT10plex-0	9	19.55	0.0072	FALSE	colo205-PP_67153_ENSG00000142541_ENST00000391857_ENSP00000375730[137,145]	RPL13A	ribosomal protein L13a	HLA-A*02:01	6.56	0.065	460808; 1328213	TRUE	FALSE	FALSE	FALSE
COLO205	Colo208_TMT_10M_040920_1.mgf	14254	1070000	84.59	451.627	451.627	-0.09	3	SPHLISKL	TMT10plex-0; TMT10plex-K7	8	16.74	0.021	FALSE	colo205-PP_36791_ENSG00000089876_ENST00000284690_ENSP00000284690[218,225]	DHX32	DEAH-box helicase 32 (putative)	HLA-B*07:02	223.45	0.143	735417	FALSE	FALSE	FALSE	FALSE
COLO205	Colo208_TMT_10M_040920_1.mgf	14266	1260000	84.65	412.254	412.254	-0.49	3	RPGDLHVVL	TMT10plex-0	9	18.07	0.017	FALSE	colo205-PP_56773_ENSG00000167721_ENST00000301364_ENSP00000301364[139,147]	TSR1	TSR1 ribosome maturation factor	HLA-B*07:02	12.22	0.015	458348	FALSE	FALSE	TRUE	FALSE
COLO205	Colo208_TMT_10M_040920_1.mgf	14183	1560000	84.19	508.976	508.977	-0.65	3	SILEHQIQV	TMT10plex-0; TMT10plex STY-S1	9	15.19	0.025	FALSE	colo205-PP_30189_ENSG00000104738_ENST00000648407_ENSP00000497881[252,260]	MCM4	minichromosome maintenance complex component 4	HLA-A*02:01	17.07	0.011	448276; 778072	TRUE	TRUE	FALSE	FALSE
COLO205	Colo208_TMT_10M_040920_1.mgf	14098	3020000	83.73	496.625	496.626	-0.2	3	SPHKDSVFL	TMT10plex-0; TMT10plex-K4	9	24.06	0	FALSE	1_0-SPE_contig-606664_0[1,9]	WDR77	WD repeat domain 77	HLA-B*07:02	52.35	0.07	486319	FALSE	TRUE	FALSE	FALSE
COLO205	Colo208_TMT_10M_040920_1.mgf	14139	1230000	83.96	394.571	394.571	0.1	3	SRPPHLVF	TMT10plex-0	8	15.84	0.022	FALSE	colo205-PP_20559_ENSG00000113273_ENST00000565165_ENSP00000456339[42,49]	ARSB	arylsulfatase B	HLA-C*07:02	232.63	0.035	545440	FALSE	FALSE	FALSE	FALSE
COLO205	Colo208_TMT_10M_040920_1.mgf	14012	9240000	83.28	520.321	520.321	-0.46	2	ALAPGLPTA	TMT10plex-0	9	23.85	0	FALSE	colo205-PP_6187_ENSG00000117691_ENST00000366988_ENSP00000355955[21,29]	NENF	neudesin neurotrophic factor	HLA-A*02:01	9.89	0.013	421946	TRUE	TRUE	TRUE	FALSE
COLO205	Colo208_TMT_10M_040920_1.mgf	14025	3500000	83.33	383.008	383.008	-0.05	4	KPRPPLHLL	TMT10plex-K1; TMT10plex-K1	9	19.63	0.0072	FALSE	colo205-PP_32520_ENSG00000137135_ENST00000490638_ENSP00000436756[223,231]	ARHGEF39	Rho guanine nucleotide exchange factor 39	HLA-B*07:02	5.92	0.001	445794	FALSE	FALSE	FALSE	FALSE
COLO205	Colo208_TMT_10M_040920_1.mgf	14009	2230000	83.26	419.267	419.267	-0.91	3	RVMAPRALL	TMT10plex-0	9	22.09	0	FALSE	colo205-PP_23536_ENSG00000204525_ENST00000376228_ENSP00000365402[2,10]	HLA-C	major histocompatibility complex, class I, C	HLA-B*07:02	16.42	0.18	56362; 777762	TRUE	TRUE	TRUE	FALSE
COLO205	Colo208_TMT_10M_040920_1.mgf	14040	1960000	83.4	452.951	452.952	-0.51	3	SPAKIHVF	TMT10plex-0; TMT10plex-K4	8	21.18	0	FALSE	colo205-PP_28537_ENSG00000197157_ENST00000354725_ENSP00000346762[755,762]	SND1	staphylococcal nuclease and tudor domain containing 1	HLA-B*07:02	217.74	0.188	545365	FALSE	FALSE	FALSE	FALSE
COLO205	Colo208_TMT_10M_040920_1.mgf	14004	13300000	83.24	731.921	731.921	0.68	2	NMVAKVDEV	TMT10plex-0; TMT10plex-K5	9	22.64	0	FALSE	colo205-PP_23909_ENSG00000198755_ENST00000322203_ENSP00000363018[143,151]	RPL10A	ribosomal protein L10a	HLA-A*02:01	78.29	0.509	128064; 775768; 1322546	TRUE	TRUE	TRUE	FALSE
COLO205	Colo208_TMT_10M_040920_1.mgf	14035	9920000	83.38	616.301	616.301	0.1	2	GPYGGGGQYF	TMT10plex-0	10	31.59	0	FALSE	colo205-PP_43435_ENSG00000135486_ENST00000330752_ENSP00000333504[274,283]	HNRNPA1L2; HNRNPA1	heterogeneous nuclear ribonucleoprotein A1 like 2; heterogeneous nuclear ribonucleoprotein A1	HLA-B*07:02	195.22	0.299	21843	FALSE	TRUE	TRUE	FALSE
COLO205	Colo208_TMT_10M_040920_1.mgf	14036	8280000	83.38	537.314	537.315	-0.82	2	MVAPAVASV	TMT10plex-0	9	28.2	0	FALSE	colo205-PP_2699_ENSG00000177606_ENST00000371222_ENSP00000360266[142,150]	JUN	Jun proto-oncogene, AP-1 transcription factor subunit	HLA-A*02:01	11.86	0.109	422050; 868172	FALSE	TRUE	TRUE	TRUE
COLO205	Colo208_TMT_10M_040920_1.mgf	14005	2830000	83.24	502.645	502.645	-0.2	3	ARADFQKVL	TMT10plex-0; TMT10plex-K7	9	19.6	0.0072	FALSE	colo205-PP_41608_ENSG00000004478_ENST00000539181_ENSP00000438491[7,15]	FKBP4	FKBP prolyl isomerase 4	HLA-C*07:01	79.3	0.01	434812	TRUE	FALSE	FALSE	FALSE
COLO205	Colo208_TMT_10M_040920_1.mgf	13987	8450000	83.14	762.937	762.937	-0.26	2	KLNDTYVNV	TMT10plex-K1; TMT10plex-K1; Deamidated-N3	9	17.59	0.018	FALSE	colo205-PP_43762_ENSG00000166881_ENST00000300128_ENSP00000300128[123,131]	NEMP1	nuclear envelope integral membrane protein 1	HLA-A*02:01	6.45	0.009	543287	FALSE	FALSE	FALSE	FALSE
COLO205	Colo208_TMT_10M_040920_1.mgf	13890	5450000	82.66	545.327	545.327	-0.83	3	APRGELYKEL	TMT10plex-0; TMT10plex-K8	10	21.45	0	FALSE	1_0-SPE_contig-1237900_2[1,10]	AURKB; AURKC	aurora kinase B; aurora kinase C	HLA-B*07:02	18.4	0.038	570532	FALSE	FALSE	FALSE	FALSE
COLO205	Colo208_TMT_10M_040920_1.mgf	13865	3140000	82.53	524.316	524.316	-0.19	2	VLSSGLTAA	TMT10plex-0	9	24.34	0	FALSE	colo205-PP_55186_ENSG00000070770_ENST00000563307_ENSP00000457911[142,150]	CSNK2A2	casein kinase 2 alpha 2	HLA-A*02:01	119.79	0.507	1296464	FALSE	FALSE	TRUE	FALSE
COLO205	Colo208_TMT_10M_040920_1.mgf	13892	1570000	82.66	452.943	452.943	-1.55	3	RRLEVNVEL	TMT10plex-0	9	15.33	0.025	FALSE	1_0-SPE_contig-391685_1[5,13]	nan	nan	HLA-C*07:01	171.73	0.012		FALSE	FALSE	FALSE	FALSE
COLO205	Colo208_TMT_10M_040920_1.mgf	13892	1570000	82.66	452.943	452.943	-1.55	3	RRIEVNVEL	TMT10plex-0	9	15.33	0.025	FALSE	1_0-SPE_contig-1452832_1[2,10]	KPNA2	karyopherin subunit alpha 2	HLA-C*07:01	80.12	0.007	494312	TRUE	FALSE	TRUE	FALSE
COLO205	Colo208_TMT_10M_040920_1.mgf	13857	13400000	82.48	563.321	563.321	-0.71	2	GLYSGVTTV	TMT10plex-0	9	26.13	0	FALSE	colo205-PP_37277_ENSG00000167325_ENST00000300738_ENSP00000300738[46,54]	RRM1	ribonucleotide reductase catalytic subunit M1	HLA-A*02:01	6.61	0.008	21241	TRUE	FALSE	TRUE	FALSE
COLO205	Colo208_TMT_10M_040920_1.mgf	13893	1210000	82.67	490.325	490.325	-0.31	3	RPTLPVKSL	TMT10plex-0; TMT10plex-K7	9	17.84	0.017	FALSE	colo205-PP_748_ENSG00000055070_ENST00000401088_ENSP00000383866[80,88]	SZRD1	SUZ RNA binding domain containing 1	HLA-B*07:02	7.68	0.005	447872	FALSE	TRUE	TRUE	FALSE
COLO205	Colo208_TMT_10M_040920_1.mgf	13840	10500000	82.39	709.404	709.404	0.7	2	RPPNYSGTIAL	TMT10plex-0	11	19.13	0.012	FALSE	colo205-PP_29414_ENSG00000104723_ENST00000515859_ENSP00000420829[194,204]	TUSC3	tumor suppressor candidate 3	HLA-B*07:02	13.02	0.025	447722	FALSE	TRUE	TRUE	FALSE
COLO205	Colo208_TMT_10M_040920_1.mgf	13793	5570000	82.14	436.546	436.546	0.11	4	RPAFPVKKL	TMT10plex-0; TMT10plex-K7; TMT10plex-K8	9	19.77	0.0057	FALSE	colo205-PP_63535_ENSG00000167670_ENST00000301280_ENSP00000301280[24,32]	CHAF1A	chromatin assembly factor 1 subunit A	HLA-B*07:02	13.45	0.011	458281	FALSE	FALSE	FALSE	FALSE
COLO205	Colo208_TMT_10M_040920_1.mgf	13791	1170000	82.13	457.573	457.573	-0.28	3	RLYGYFHDA	TMT10plex-0	9	27.8	0	FALSE	colo205-PP_69624_ENSG00000087586_ENST00000395907_ENSP00000379243[195,203]	AURKA	aurora kinase A	HLA-A*02:01	10.58	0.206	1086137	FALSE	FALSE	FALSE	FALSE
COLO205	Colo208_TMT_10M_040920_1.mgf	13695	1710000	81.57	473.953	473.953	-0.99	3	RPPPPGMRGLL	TMT10plex-0	11	23.84	0	FALSE	1_0-SPE_contig-1386000_1[1,11]	SNRPB	small nuclear ribonucleoprotein polypeptides B and B1	HLA-B*07:02	78.32	0.076	470077	FALSE	FALSE	FALSE	FALSE
COLO205	Colo208_TMT_10M_040920_1.mgf	13755	1950000	81.9	453.928	453.928	0.44	3	RIDWGRSQL	TMT10plex-0	9	18.99	0.012	FALSE	colo205-PP_9653_ENSG00000136710_ENST00000409127_ENSP00000387301[152,160]	CCDC115	coiled-coil domain containing 115	HLA-B*07:02	275.51	0.374		FALSE	FALSE	FALSE	FALSE
COLO205	Colo208_TMT_10M_040920_1.mgf	13758	1360000	81.92	514.321	514.321	-0.66	2	AVAPVASAL	TMT10plex-0	9	21.7	0	FALSE	colo205-PP_54480_ENSG00000103495_ENST00000545521_ENSP00000443956[149,157]	MAZ	MYC associated zinc finger protein	HLA-B*07:02	165.95	0.254	442970	TRUE	FALSE	FALSE	FALSE
COLO205	Colo208_TMT_10M_040920_1.mgf	13699	2730000	81.59	447.57	447.57	0.4	3	SPRGYFHTF	TMT10plex-0	9	19.66	0.0072	FALSE	colo205-PP_28498_ENSG00000106299_ENST00000223023_ENSP00000223023[102,110]	WASL	WASP like actin nucleation promoting factor	HLA-B*07:02	6.24	0.012	471082	FALSE	TRUE	FALSE	FALSE
COLO205	Colo208_TMT_10M_040920_1.mgf	13633	28200000	81.25	650.841	650.84	0.41	2	SRGDFVVEY	TMT10plex-0	9	19.85	0.0057	FALSE	colo205-PP_45691_ENSG00000183955_ENST00000402868_ENSP00000384629[237,245]	KMT5A	lysine methyltransferase 5A	HLA-C*07:01	80.75	0.004	219486	FALSE	TRUE	TRUE	FALSE
COLO205	Colo208_TMT_10M_040920_1.mgf	13693	849000	81.55	456.593	456.593	-0.04	3	HRNPLPEYL	TMT10plex-0	9	21.17	0	FALSE	colo205-PP_3572_ENSG00000116337_ENST00000476688_ENSP00000437025[133,141]	AMPD2	adenosine monophosphate deaminase 2	HLA-C*07:01	33.37	0.004	454545	FALSE	FALSE	TRUE	FALSE
COLO205	Colo208_TMT_10M_040920_1.mgf	13657	2300000	81.36	583.042	583.042	-0.86	3	KPLSNMKIL	TMT10plex-K1; TMT10plex-K1; Oxidation-M6; TMT10plex-K7	9	15.15	0.025	FALSE	1_0-SPE_contig-586763_1[1,9]	PARP1	poly(ADP-ribose) polymerase 1	HLA-B*07:02	56.07	0.126	467389; 1025833	FALSE	FALSE	TRUE	FALSE
COLO205	Colo208_TMT_10M_040920_1.mgf	13656	1540000	81.36	443.971	443.971	-0.95	3	RLGVISKV	TMT10plex-0; TMT10plex-K7	8	17.32	0.018	FALSE	colo205-PP_47799_ENSG00000092148_ENST00000556224_ENSP00000452015[617,624]	HECTD1	HECT domain E3 ubiquitin protein ligase 1	HLA-A*02:01	1879.92	1.536	544755	FALSE	FALSE	FALSE	FALSE
COLO205	Colo208_TMT_10M_040920_1.mgf	13625	2520000	81.21	509.992	509.992	-1.14	3	LPRELSKQV	TMT10plex-0; TMT10plex-K7	9	15.43	0.024	FALSE	colo205-PP_32987_ENSG00000123975_ENST00000314355_ENSP00000364976[24,32]	CKS2	CDC28 protein kinase regulatory subunit 2	HLA-B*07:02	59.13	0.111	621275	FALSE	FALSE	FALSE	FALSE
COLO205	Colo208_TMT_10M_040920_1.mgf	13642	4960000	81.28	699.894	699.893	0.86	2	VPDSSGPERIL	TMT10plex-0	11	27.45	0	FALSE	colo205-PP_32924_ENSG00000165119_ENST00000457156_ENSP00000409456[78,88]	HNRNPK	heterogeneous nuclear ribonucleoprotein K	HLA-B*07:02	957.36	0.292	235940	TRUE	TRUE	TRUE	TRUE
COLO205	Colo208_TMT_10M_040920_1.mgf	13577	2560000	80.96	422.945	422.945	-0.24	3	RPAALRGALL	TMT10plex-0	10	18.26	0.017	FALSE	colo205-PP_25877_ENSG00000026297_ENST00000028008_ENSP00000028008[2,11]	RNASET2	ribonuclease T2	HLA-B*07:02	2.68	0.019	507845	FALSE	TRUE	TRUE	FALSE
COLO205	Colo208_TMT_10M_040920_1.mgf	13523	6680000	80.7	729.325	729.325	0.41	2	YYYDGDVGNY	TMT10plex-0	10	27.79	0	FALSE	colo205-PP_1495_ENSG00000116478_ENST00000373548_ENSP00000362649[13,22]	HDAC1	histone deacetylase 1	HLA-C*07:02	232.16	0.127	428982	TRUE	TRUE	TRUE	FALSE
COLO205	Colo208_TMT_10M_040920_1.mgf	13552	1170000	80.83	466.29	466.29	-0.21	3	AVHETLVAV	TMT10plex-0; TMT10plex STY-T5	9	14.37	0.035	FALSE	colo205-PP_63369_ENSG00000141873_ENST00000269740_ENSP00000269740[205,213]	SLC39A3	solute carrier family 39 member 3	HLA-A*02:01	41.04	0.077	476514	FALSE	FALSE	FALSE	FALSE
COLO205	Colo208_TMT_10M_040920_1.mgf	13466	3310000	80.43	514.658	514.658	-0.89	3	QPKLPMRTL	TMT10plex-0; TMT10plex-K3	9	16.7	0.021	FALSE	colo205-PP_891_ENSG00000075151_ENST00000374935_ENSP00000364071[378,386]	EIF4G3	eukaryotic translation initiation factor 4 gamma 3	HLA-B*07:02	27.9	0.01	447144	FALSE	FALSE	FALSE	FALSE
COLO205	Colo208_TMT_10M_040920_1.mgf	13400	1580000	80.11	405.512	405.513	-2.17	4	FRHPHIIKL	TMT10plex-0; TMT10plex-K8	9	24.33	0	FALSE	colo205-PP_19889_ENSG00000132356_ENST00000397128_ENSP00000380317[82,90]	PRKAA1; PRKAA2	protein kinase AMP-activated catalytic subunit alpha 1; protein kinase AMP-activated catalytic subunit alpha 2	HLA-C*07:01	7.56	0.001	435001	TRUE	FALSE	TRUE	FALSE
COLO205	Colo208_TMT_10M_040920_1.mgf	13373	11700000	79.98	484.641	484.641	-0.99	3	KLHGVNINV	TMT10plex-K1; TMT10plex-K1	9	15.11	0.026	FALSE	colo205-PP_39469_ENSG00000173933_ENST00000398692_ENSP00000381680[59,67]	RBM4; RBM4B	RNA binding motif protein 4; RNA binding motif protein 4B	HLA-A*02:01	10.99	0.029	194048	TRUE	TRUE	TRUE	FALSE
COLO205	Colo208_TMT_10M_040920_1.mgf	13404	2760000	80.13	407.007	407.007	-0.49	4	KVRDPRPWL	TMT10plex-K1; TMT10plex-K1	9	15.72	0.022	FALSE	colo205-PP_31877_ENSG00000147804_ENST00000276833_ENSP00000276833[586,594]	SLC39A4	solute carrier family 39 member 4	HLA-B*07:02	116.44	0.21	1027794	FALSE	FALSE	FALSE	FALSE
COLO205	Colo208_TMT_10M_040920_1.mgf	13397	9210000	80.1	643.858	643.858	0.26	2	RPAEVGGMQL	TMT10plex-0	10	22.6	0	FALSE	colo205-PP_50718_ENSG00000128951_ENST00000559935_ENSP00000453667[20,29]	DUT	deoxyuridine triphosphatase	HLA-B*07:02	9.29	0.024	420094; 611068	TRUE	TRUE	TRUE	FALSE
COLO205	Colo208_TMT_10M_040920_1.mgf	13348	1230000	79.84	404.066	404.067	-1.48	5	APRALKEIRKF	TMT10plex-0; TMT10plex-K6; TMT10plex-K10	11	17	0.02	FALSE	colo205-PP_9176_ENSG00000071082_ENST00000441435_ENSP00000408172[29,39]	RPL31	ribosomal protein L31	HLA-B*07:02	674.01	0.477	504549	FALSE	FALSE	FALSE	FALSE
COLO205	Colo208_TMT_10M_040920_1.mgf	13264	4430000	79.41	442.28	442.28	-0.84	3	LPRGSIPRSL	TMT10plex-0	10	24.18	0	FALSE	colo205-PP_9765_ENSG00000076003_ENST00000264156_ENSP00000264156[215,224]	MCM6	minichromosome maintenance complex component 6	HLA-B*07:02	6.64	0.014	235285	TRUE	FALSE	TRUE	FALSE
COLO205	Colo208_TMT_10M_040920_1.mgf	13211	7550000	79.11	583.858	583.858	-0.24	2	APSPRPLSL	TMT10plex-0	9	16.4	0.022	FALSE	colo205-PP_63435_ENSG00000161091_ENST00000355415_ENSP00000347583[11,19]	MFSD12	major facilitator superfamily domain containing 12	HLA-B*07:02	8.44	0.002	201811	TRUE	TRUE	TRUE	FALSE
COLO205	Colo208_TMT_10M_040920_1.mgf	13226	29900000	79.2	646.846	646.845	0.22	2	YRTSGAFVY	TMT10plex-0	9	20.54	0	FALSE	colo205-PP_22896_ENSG00000054598_ENST00000645831_ENSP00000493906[540,548]	FOXC1	forkhead box C1	HLA-C*07:02	18.6	0.007		FALSE	FALSE	FALSE	FALSE
COLO205	Colo208_TMT_10M_040920_1.mgf	13248	5300000	79.31	572.821	572.821	0.17	2	APDVGRMGI	TMT10plex-0	9	22.62	0	FALSE	colo205-PP_58208_ENSG00000132589_ENST00000465427_ENSP00000465819[72,80]	FLOT2	flotillin 2	HLA-B*07:02	74.7	0.146	442464	FALSE	TRUE	FALSE	FALSE
COLO205	Colo208_TMT_10M_040920_1.mgf	13199	2960000	79.04	399.755	399.755	-1.18	4	TLQEKIHRL	TMT10plex-0; TMT10plex-K5	9	17.96	0.017	FALSE	colo205-PP_24932_ENSG00000183137_ENST00000522608_ENSP00000428464[61,69]	CEP57L1	centrosomal protein 57 like 1	HLA-B*08:01	53.88	0.018	626879	TRUE	FALSE	FALSE	FALSE
COLO205	Colo208_TMT_10M_040920_1.mgf	13096	10800000	78.5	661.851	661.851	0.45	2	AYHELAQVY	TMT10plex-0	9	26.21	0	FALSE	1_0-SPE_contig-715325_2[2,10]	COPS3	COP9 signalosome subunit 3	HLA-C*07:02	125.01	0.015	419571	FALSE	FALSE	FALSE	FALSE
COLO205	Colo208_TMT_10M_040920_1.mgf	13116	3450000	78.59	402.75	402.75	-0.5	4	KIWDPVHRV	TMT10plex-K1; TMT10plex-K1	9	18.91	0.013	FALSE	colo205-PP_46906_ENSG00000134900_ENST00000651748_ENSP00000498868[47,55]	TPP2	tripeptidyl peptidase 2	HLA-A*02:01	9.89	0.005	445477	FALSE	FALSE	FALSE	FALSE
COLO205	Colo208_TMT_10M_040920_1.mgf	13170	3280000	78.91	403.749	403.749	0	4	RRKDGVFLY	TMT10plex-0; TMT10plex-K3	9	14.52	0.032	FALSE	colo205-PP_58660_ENSG00000125691_ENST00000577407_ENSP00000462773[89,97]	RPL23	ribosomal protein L23	HLA-C*07:01	51.63	0.006	218315	TRUE	TRUE	TRUE	FALSE
COLO205	Colo208_TMT_10M_040920_1.mgf	13072	13700000	78.35	685.404	685.404	0.88	2	QPDQTRIVAL	TMT10plex-0	10	22.71	0	FALSE	colo205-PP_66104_ENSG00000105202_ENST00000597634_ENSP00000471350[202,211]	FBL	fibrillarin	HLA-B*07:02	54.97	0.067	447135; 610391	FALSE	TRUE	TRUE	TRUE
COLO205	Colo208_TMT_10M_040920_1.mgf	13081	877000	78.4	386.997	386.997	-2.02	4	SLHSKFIRV	TMT10plex-0; TMT10plex-K5	9	19.14	0.012	FALSE	colo205-PP_46281_ENSG00000150907_ENST00000379561_ENSP00000368880[218,226]	FOXO1	forkhead box O1	HLA-B*08:01	26.17	0.045	545267	TRUE	FALSE	FALSE	FALSE
COLO205	Colo208_TMT_10M_040920_1.mgf	13025	2840000	78.12	585.361	585.36	0.51	3	KLDDTYIKA	TMT10plex-K1; TMT10plex-K1; TMT10plex-K8	9	20.88	0	FALSE	1_0-SPE_contig-1284310_0[2,10]	DNAJC7	DnaJ heat shock protein family (Hsp40) member C7	HLA-A*02:01	106.51	0.104	455332	TRUE	FALSE	FALSE	FALSE
COLO205	Colo208_TMT_10M_040920_1.mgf	13068	3480000	78.32	570.851	570.851	0.18	2	APGVRAVEL	TMT10plex-0	9	18.51	0.014	FALSE	colo205-PP_69526_ENSG00000124226_ENST00000625177_ENSP00000485239[72,80]	RNF114	ring finger protein 114	HLA-B*07:02	32.5	0.033	436438	TRUE	TRUE	TRUE	FALSE
COLO205	Colo208_TMT_10M_040920_1.mgf	13001	4020000	77.99	538.309	538.309	-0.32	3	KMADIEYRL	TMT10plex-K1; TMT10plex-K1; Oxidation-M2	9	14.87	0.027	FALSE	colo205-PP_45298_ENSG00000111445_ENST00000392542_ENSP00000376325[283,291]	RFC5	replication factor C subunit 5	HLA-A*02:01	5.16	0.01	438709; 927839	TRUE	FALSE	TRUE	FALSE
COLO205	Colo208_TMT_10M_040920_1.mgf	12938	1520000	77.68	361.478	361.478	-1.66	4	RIRAAWTRAL	TMT10plex-0	10	16.59	0.021	FALSE	colo205-PP_6781_ENSG00000116962_ENST00000366595_ENSP00000355554[7,16]	NID1	nidogen 1	HLA-B*07:02	13.09	0.487	776824	FALSE	FALSE	FALSE	FALSE
COLO205	Colo208_TMT_10M_040920_1.mgf	12927	5660000	77.63	454.272	454.272	-1.17	4	KPHSGFHVAF	TMT10plex-K1; TMT10plex-K1; TMT10plex STY-S4	10	19.58	0.0072	FALSE	1_0-SPE_contig-259666_0[5,14]	MICU2	mitochondrial calcium uptake 2	HLA-B*07:02	12.65	0.039	445702	FALSE	TRUE	TRUE	FALSE
COLO205	Colo208_TMT_10M_040920_1.mgf	21007	32400000	119.61	607.403	607.402	1.58	2	TLAELLVLL	TMT10plex-0	9	20.04	0.0057	FALSE	colo205-PP_45703_ENSG00000086598_ENST00000438031_ENSP00000405845[3,11]	TMED2	transmembrane p24 trafficking protein 2	HLA-A*02:01	8.21	0.022	471667	FALSE	FALSE	TRUE	FALSE
COLO205	Colo208_TMT_10M_040920_1.mgf	12998	13100000	77.98	591.874	591.874	-0.34	2	ITAPPSRVL	TMT10plex-0	9	20.04	0.0057	FALSE	1_0-SPE_contig-799633_1[1,9]	SCD	stearoyl-CoA desaturase	HLA-C*07:01	812.6	0.177	28821	TRUE	TRUE	TRUE	FALSE
COLO205	Colo208_TMT_10M_040920_1.mgf	20804	2410000	118.93	586.378	586.379	-0.51	2	TILEIAVAL	TMT10plex-0	9	16.83	0.021	FALSE	1_0-SPE_contig-737640_0[9,17]	MT-ATP6	mitochondrially encoded ATP synthase membrane subunit 6	HLA-A*02:01	111.74	0.348	1086762	FALSE	FALSE	FALSE	FALSE
COLO205	Colo208_TMT_10M_040920_1.mgf	12865	2270000	77.32	486.313	486.313	0.35	3	QQIGKVVQV	TMT10plex-0; TMT10plex-K5	9	21.17	0	FALSE	colo205-PP_57530_ENSG00000161970_ENST00000584441_ENSP00000462249[9,17]	AC135178.3; RPL26; RPL26L1	nan; ribosomal protein L26; ribosomal protein L26 like 1	HLA-A*02:01	99.94	0.063	447172; 1039060	TRUE	FALSE	TRUE	FALSE
COLO205	Colo208_TMT_10M_040920_1.mgf	20797	1730000	118.91	690.376	690.376	0.38	2	LYLPSFFTY	TMT10plex-0	9	14.2	0.037	FALSE	colo205-PP_23986_ENSG00000137409_ENST00000373616_ENSP00000362718[127,135]	MTCH1	mitochondrial carrier 1	HLA-C*07:02	220.95	0.048	468569	FALSE	FALSE	TRUE	FALSE
COLO205	Colo208_TMT_10M_040920_1.mgf	20796	2230000	118.91	589.355	589.355	0.17	2	ALLGFVTDL	TMT10plex-0	9	17.22	0.018	FALSE	colo205-PP_5897_ENSG00000058668_ENST00000367218_ENSP00000356187|colo205-PP_5898_ENSG00000058668_ENST00000341360_ENSP00000340930[538,546]	ATP2B4	ATPase plasma membrane Ca2+ transporting 4	HLA-A*02:01	16.49	0.109	1083685	FALSE	FALSE	TRUE	FALSE
COLO205	Colo208_TMT_10M_040920_1.mgf	12732	3060000	76.56	575.321	575.321	0.17	2	SIYPSPTGV	TMT10plex-0	9	26.16	0	FALSE	colo205-PP_56714_ENSG00000174231_ENST00000304992_ENSP00000304350|colo205-PP_56715_ENSG00000174231_ENST00000572621_ENSP00000460348[1693,1701]	PRPF8	pre-mRNA processing factor 8	HLA-A*02:01	41.89	0.032	448290	TRUE	FALSE	TRUE	FALSE
COLO205	Colo208_TMT_10M_040920_1.mgf	20792	1570000	118.9	728.414	728.413	0.69	2	LLWEPAGAWLA	TMT10plex-0	11	24.9	0	FALSE	colo205-PP_12569_ENSG00000163520_ENST00000295760_ENSP00000295760[3,13]	FBLN2	fibulin 2	HLA-A*02:01	52.2	1.119	1030263	FALSE	FALSE	TRUE	FALSE
COLO205	Colo208_TMT_10M_040920_1.mgf	20776	3000000	118.86	552.337	552.338	-2.61	2	ALASVIMGL	TMT10plex-0	9	17.01	0.02	FALSE	colo205-PP_40759_ENSG00000137713_ENST00000531890_ENSP00000433598[56,64]	PPP2R1A; PPP2R1B	protein phosphatase 2 scaffold subunit Aalpha; protein phosphatase 2 scaffold subunit Abeta	HLA-A*02:01	7.52	0.036	442265; 629020	FALSE	FALSE	TRUE	FALSE
COLO205	Colo208_TMT_10M_040920_1.mgf	20772	3650000	118.84	593.866	593.866	0.44	2	SLAELIQAL	TMT10plex-0	9	18.57	0.014	FALSE	colo205-PP_1331_ENSG00000130766_ENST00000253063_ENSP00000253063[190,198]	SESN2	sestrin 2	HLA-A*02:01	7.87	0.007	545216	FALSE	FALSE	TRUE	TRUE
COLO205	Colo208_TMT_10M_040920_1.mgf	12781	2680000	76.87	652.845	652.845	-0.4	2	FRYTAGTPY	TMT10plex-0	9	23.72	0	FALSE	colo205-PP_39923_ENSG00000054965_ENST00000356467_ENSP00000348852[92,100]	FAM168A	family with sequence similarity 168 member A	HLA-C*07:02	28.35	0.038	453912	FALSE	FALSE	FALSE	FALSE
COLO205	Colo208_TMT_10M_040920_1.mgf	12696	13000000	76.37	701.919	701.919	0.57	2	KLDVGNAEV	TMT10plex-K1; TMT10plex-K1	9	15.79	0.022	FALSE	colo205-PP_74451_ENSG00000185825_ENST00000458587_ENSP00000392330[234,242]	BCAP31	B cell receptor associated protein 31	HLA-A*02:01	18.13	0.089	445492	TRUE	TRUE	TRUE	TRUE
COLO205	Colo208_TMT_10M_040920_1.mgf	12697	9910000	76.37	408.61	408.61	-0.81	3	VLAPRVLRA	TMT10plex-0	9	15.93	0.022	FALSE	colo205-PP_38003_ENSG00000049449_ENST00000054950_ENSP00000054950[21,29]	RCN1	reticulocalbin 1	HLA-A*02:01	126.63	0.128	489405	TRUE	FALSE	FALSE	FALSE
COLO205	Colo208_TMT_10M_040920_1.mgf	12707	3400000	76.42	433.585	433.585	-0.58	3	HPRIITEGF	TMT10plex-0	9	16.42	0.022	FALSE	colo205-PP_27047_ENSG00000146731_ENST00000275603_ENSP00000275603[115,123]	CCT6A	chaperonin containing TCP1 subunit 6A	HLA-B*07:02	32.47	0.058	438017	FALSE	TRUE	TRUE	FALSE
COLO205	Colo208_TMT_10M_040920_1.mgf	12681	1070000	76.27	441.952	441.952	-0.09	3	RPAALRGALLG	TMT10plex-0	11	16.68	0.021	FALSE	colo205-PP_25877_ENSG00000026297_ENST00000028008_ENSP00000028008[2,12]	RNASET2	ribonuclease T2	HLA-B*07:02	28.89	0.615	576742	FALSE	TRUE	FALSE	FALSE
COLO205	Colo208_TMT_10M_040920_1.mgf	12698	3350000	76.37	604.774	604.775	-0.26	2	SYNDFGNY	TMT10plex-0	8	24.46	0	FALSE	colo205-PP_43435_ENSG00000135486_ENST00000330752_ENSP00000333504[246,253]	HNRNPA1L2; HNRNPA1	heterogeneous nuclear ribonucleoprotein A1 like 2; heterogeneous nuclear ribonucleoprotein A1	HLA-C*07:02	2599.15	0.557	682995	FALSE	FALSE	FALSE	FALSE
COLO205	Colo208_TMT_10M_040920_1.mgf	12679	1730000	76.25	560.819	560.819	-0.89	2	RPSTGGLGF	TMT10plex-0	9	15.45	0.024	FALSE	colo205-PP_2750_ENSG00000132849_ENST00000316485_ENSP00000326199[139,147]	PATJ	PATJ crumbs cell polarity complex component	HLA-B*07:02	22.17	0.05	750986	FALSE	FALSE	FALSE	FALSE
COLO205	Colo208_TMT_10M_040920_1.mgf	12637	2430000	76.02	431.26	431.261	-1.16	3	LPNHAIREL	TMT10plex-0	9	21.05	0	FALSE	colo205-PP_27273_ENSG00000006704_ENST00000424337_ENSP00000408477[262,270]	GTF2IRD1	GTF2I repeat domain containing 1	HLA-B*07:02	20.51	0.035	468129	TRUE	FALSE	FALSE	FALSE
COLO205	Colo208_TMT_10M_040920_1.mgf	12665	2170000	76.17	526.961	526.962	-1.14	3	SMYGVDLHKA	TMT10plex-0; TMT10plex-K9	10	26.03	0	FALSE	colo205-PP_1382_ENSG00000159023_ENST00000642643_ENSP00000495763[336,345]	EPB41	erythrocyte membrane protein band 4.1	HLA-A*02:01	54.05	0.328	459259; 868980	FALSE	FALSE	TRUE	FALSE
COLO205	Colo208_TMT_10M_040920_1.mgf	12649	2160000	76.08	503.977	503.977	0.1	3	KLHDINAQL	TMT10plex-K1; TMT10plex-K1	9	20.94	0	FALSE	colo205-PP_71326_ENSG00000100280_ENST00000421126_ENSP00000400022[147,155]	AP1B1	adaptor related protein complex 1 subunit beta 1	HLA-A*02:01	15.33	0.017	194046; 774157	TRUE	TRUE	TRUE	TRUE
COLO205	Colo208_TMT_10M_040920_1.mgf	12636	3110000	76.01	593.361	593.361	-0.12	2	IRSGISPNL	TMT10plex-0	9	20.77	0	FALSE	colo205-PP_3400_ENSG00000156876_ENST00000287482_ENSP00000287482[505,513]	SASS6	SAS-6 centriolar assembly protein	HLA-C*07:01	149.3	0.035	492552	FALSE	FALSE	TRUE	FALSE
COLO205	Colo208_TMT_10M_040920_1.mgf	12621	2150000	75.93	482.927	482.928	-1.04	3	SPRPNHSYIF	TMT10plex-0	10	19.33	0.011	FALSE	colo205-PP_59770_ENSG00000121104_ENST00000240364_ENSP00000240364[327,336]	FAM117A	family with sequence similarity 117 member A	HLA-B*07:02	10.3	0.039	459547	FALSE	FALSE	FALSE	FALSE
COLO205	Colo208_TMT_10M_040920_1.mgf	12572	10400000	75.65	720.453	720.453	0.36	2	KIAPNTPQL	TMT10plex-K1; TMT10plex-K1	9	21.76	0	FALSE	1_0-SPE_contig-686938_1[3,11]	NOMO1; NOMO2	NODAL modulator 1; NODAL modulator 2	HLA-C*07:01	176.07	0.065	438602	TRUE	TRUE	TRUE	FALSE
COLO205	Colo208_TMT_10M_040920_1.mgf	12556	1660000	75.57	436.799	436.8	-1.24	4	RLNKVIKSV	TMT10plex-0; TMT10plex-K4; TMT10plex-K7	9	19.75	0.0057	FALSE	colo205-PP_38635_ENSG00000167986_ENST00000540166_ENSP00000440269[1057,1065]	DDB1	damage specific DNA binding protein 1	HLA-A*02:01	111.17	0.108	484325	TRUE	FALSE	FALSE	FALSE
COLO205	Colo208_TMT_10M_040920_1.mgf	12540	1890000	75.46	423.019	423.02	-1.28	4	RPKYLLGREV	TMT10plex-0; TMT10plex-K3	10	16.12	0.022	FALSE	colo205-PP_20254_ENSG00000134057_ENST00000507798_ENSP00000426230[4,13]	CCNB1	cyclin B1	HLA-B*07:02	26.02	0.264	624093	FALSE	FALSE	FALSE	FALSE
COLO205	Colo208_TMT_10M_040920_1.mgf	12539	1110000	75.46	428.254	428.254	0	3	HRLPPVTSF	TMT10plex-0	9	14.87	0.027	FALSE	colo205-PP_5751_ENSG00000162702_ENST00000294740_ENSP00000294740|colo205-PP_5752_ENSG00000162702_ENST00000367353_ENSP00000356322[55,63]	ZNF281	zinc finger protein 281	HLA-C*07:01	158.28	0.003	241268	FALSE	TRUE	TRUE	TRUE
COLO205	Colo208_TMT_10M_040920_1.mgf	12472	9860000	75.11	616.364	616.364	-0.32	2	RLASLQSEV	TMT10plex-0	9	19.55	0.0072	FALSE	colo205-PP_29025_ENSG00000214022_ENST00000467980_ENSP00000418279|colo205-PP_29027_ENSG00000214022_ENST00000522266_ENSP00000427721[39,47]	REPIN1	replication initiator 1	HLA-A*02:01	27.31	0.101	484181	TRUE	FALSE	FALSE	FALSE
COLO205	Colo208_TMT_10M_040920_1.mgf	12523	5180000	75.36	638.319	638.319	0.16	2	ALYDATYET	TMT10plex-0	9	26.97	0	FALSE	colo205-PP_39302_ENSG00000172757_ENST00000534784_ENSP00000433308[66,74]	CFL1; CFL2	cofilin 1; cofilin 2	HLA-A*02:01	13.64	0.08	463208	TRUE	FALSE	TRUE	FALSE
COLO205	Colo208_TMT_10M_040920_1.mgf	12515	4530000	75.33	444.248	444.249	-1.01	3	RVAEFHTEL	TMT10plex-0	9	17.07	0.018	FALSE	1_0-SPE_contig-1413657_0[1,9]	PSMD8	proteasome 26S subunit, non-ATPase 8	HLA-C*07:01	204.87	0.341	568396	TRUE	FALSE	FALSE	FALSE
COLO205	Colo208_TMT_10M_040920_1.mgf	12525	1230000	75.38	421.589	421.589	0	3	RTNGFRAVI	TMT10plex-0	9	24.13	0	FALSE	1_0-SPE_contig-722462_2[3,11]	nan	nan	HLA-C*07:01	644.97	1.705		FALSE	FALSE	FALSE	FALSE
COLO205	Colo208_TMT_10M_040920_1.mgf	12525	1230000	75.38	421.589	421.589	0	3	RTNGFRAVL	TMT10plex-0	9	24.13	0	FALSE	1_0-SPE_contig-722463_2[2,10]	nan	nan	HLA-C*07:01	97.52	0.469		FALSE	FALSE	FALSE	FALSE
COLO205	Colo208_TMT_10M_040920_1.mgf	12448	1900000	74.95	473.269	473.268	0.8	3	YPRNPTVRW	TMT10plex-0	9	25.19	0	FALSE	colo205-PP_5480_ENSG00000057252_ENST00000539888_ENSP00000441356[247,255]	SOAT1	sterol O-acyltransferase 1	HLA-B*07:02	210.26	0.204	474002	FALSE	FALSE	FALSE	FALSE
COLO205	Colo208_TMT_10M_040920_1.mgf	12409	2690000	74.73	454.596	454.596	-0.79	3	RPAERLDYL	TMT10plex-0	9	16.81	0.021	FALSE	colo205-PP_38083_ENSG00000135372_ENST00000531159_ENSP00000433011[629,637]	NAT10	N-acetyltransferase 10	HLA-B*07:02	13.46	0.029	484475	FALSE	FALSE	TRUE	FALSE
COLO205	Colo208_TMT_10M_040920_1.mgf	19687	908000	114.23	505.653	505.653	-1.33	3	RLPDPFAKI	TMT10plex-0; TMT10plex-K8	9	19.36	0.011	FALSE	colo205-PP_27766_ENSG00000198742_ENST00000361368_ENSP00000355326[32,40]	SMURF1	SMAD specific E3 ubiquitin protein ligase 1	HLA-A*02:01	61.58	0.095	636330	TRUE	FALSE	FALSE	FALSE
COLO205	Colo208_TMT_10M_040920_1.mgf	12437	2330000	74.89	491.589	491.589	-0.1	3	RRMEVYNEF	TMT10plex-0	9	15.24	0.025	FALSE	colo205-PP_40717_ENSG00000178105_ENST00000648124_ENSP00000497432[353,361]	DDX10	DEAD-box helicase 10	HLA-C*07:01	62.64	0.009	494490; 1045268	TRUE	FALSE	FALSE	FALSE
COLO205	Colo208_TMT_10M_040920_1.mgf	12411	2190000	74.74	488.969	488.969	-0.78	3	HLDVKPANI	TMT10plex-0; TMT10plex-K5	9	25.4	0	FALSE	colo205-PP_53277_ENSG00000127564_ENST00000576268_ENSP00000458545[222,230]	PKMYT1	protein kinase, membrane associated tyrosine/threonine 1	HLA-A*01:01	1400.54	0.494	454432	FALSE	FALSE	FALSE	FALSE
COLO205	Colo208_TMT_10M_040920_1.mgf	12442	910000	74.93	413.585	413.585	-0.36	3	LVRVGHSEL	TMT10plex-0	9	14.46	0.033	FALSE	colo205-PP_14784_ENSG00000114573_ENST00000273398_ENSP00000273398[42,50]	ATP6V1A	ATPase H+ transporting V1 subunit A	HLA-B*07:02	36.24	0.213		FALSE	FALSE	FALSE	FALSE
COLO205	Colo208_TMT_10M_040920_1.mgf	12311	10300000	74.28	538.03	538.03	0.13	3	KLGPAPKTL	TMT10plex-K1; TMT10plex-K1; TMT10plex-K7	9	21.38	0	FALSE	colo205-PP_15699_ENSG00000071794_ENST00000465259_ENSP00000420745[170,178]	HLTF	helicase like transcription factor	HLA-A*02:01	1194.89	0.275	467254	FALSE	FALSE	FALSE	FALSE
COLO205	Colo208_TMT_10M_040920_1.mgf	12312	3550000	74.29	730.948	730.947	0.75	2	KPVYPGQTL	TMT10plex-K1; TMT10plex-K1	9	25.19	0	FALSE	colo205-PP_21101_ENSG00000133835_ENST00000646646_ENSP00000493642[425,433]	HSD17B4	hydroxysteroid 17-beta dehydrogenase 4	HLA-B*07:02	11.38	0.007	438754	FALSE	TRUE	TRUE	TRUE
COLO205	Colo208_TMT_10M_040920_1.mgf	11833	1820000	71.77	569.837	569.837	0.18	2	QPITPGPSI	TMT10plex-0	9	24.53	0	FALSE	colo205-PP_983_ENSG00000004487_ENST00000494920_ENSP00000473294[230,238]	KDM1A	lysine demethylase 1A	HLA-B*07:02	85.31	0.055	420043; 1038862	TRUE	TRUE	TRUE	FALSE
COLO205	Colo208_TMT_10M_040920_1.mgf	11793	7070000	71.55	640.88	640.88	-0.31	2	AVDPNRAVPL	TMT10plex-0	10	18.42	0.014	FALSE	colo205-PP_22454_ENSG00000048162_ENST00000502663_ENSP00000423835[59,68]	NOP16	NOP16 nucleolar protein	HLA-B*07:02	2394.46	1.115	442973	TRUE	TRUE	TRUE	FALSE
COLO205	Colo208_TMT_10M_040920_1.mgf	11795	3100000	71.56	764.936	764.936	0.26	2	KAFSPVRSV	TMT10plex-K1; TMT10plex-K1; Phospho-S4	9	16.65	0.021	FALSE	colo205-PP_7094_ENSG00000115738_ENST00000234091_ENSP00000234091|colo205-PP_7095_ENSG00000115738_ENST00000331129_ENSP00000385465|colo205-PP_7096_ENSG00000115738_ENST00000396290_ENSP00000379585[2,10]	ID2	inhibitor of DNA binding 2	HLA-C*07:01	703.72	0.19	712030; 845632	FALSE	TRUE	FALSE	FALSE
COLO205	Colo208_TMT_10M_040920_1.mgf	11690	6640000	71.06	514.657	514.657	-0.19	3	KPRVPPATAF	TMT10plex-K1; TMT10plex-K1	10	20.48	0.0021	FALSE	colo205-PP_6830_ENSG00000116984_ENST00000535889_ENSP00000441845[342,351]	MTR	5-methyltetrahydrofolate-homocysteine methyltransferase	HLA-B*07:02	7.05	0.005	438750	FALSE	FALSE	TRUE	FALSE
COLO205	Colo208_TMT_10M_040920_1.mgf	11719	1350000	71.19	387.247	387.247	-0.26	4	SPSRMIRKL	TMT10plex-0; TMT10plex-K8	9	22.39	0	FALSE	colo205-PP_6955_ENSG00000153207_ENST00000648844_ENSP00000497061[1898,1906]	AHCTF1	AT-hook containing transcription factor 1	HLA-B*07:02	22.11	0.039		FALSE	FALSE	FALSE	FALSE
COLO205	Colo208_TMT_10M_040920_1.mgf	11702	2100000	71.11	480.957	480.957	-0.35	3	NATLSVHQL	TMT10plex-0; TMT10plex STY-S5	9	17.82	0.017	FALSE	colo205-PP_23488_ENSG00000196230_ENST00000327892_ENSP00000339001[184,192]	TUBB4B; TUBB2A; TUBB2B; TUBB; TUBB4A; TUBB8; TUBB8B; TUBB6	tubulin beta 4B class IVb; tubulin beta 2A class IIa; tubulin beta 2B class IIb; tubulin beta class I; tubulin beta 4A class IVa; tubulin beta 8 class VIII; tubulin beta 8B; tubulin beta 6 class V	HLA-C*07:01	3535.57	0.642	532990	TRUE	FALSE	TRUE	FALSE
COLO205	Colo208_TMT_10M_040920_1.mgf	11644	12000000	70.82	466.622	466.622	-0.15	3	ALSDGVHKI	TMT10plex-0; TMT10plex-K8	9	22.17	0	FALSE	colo205-PP_15502_ENSG00000158234_ENST00000393035_ENSP00000376755|colo205-PP_15503_ENSG00000158234_ENST00000393034_ENSP00000376754|colo205-PP_15504_ENSG00000158234_ENST00000464668_ENSP00000417642[11,19]	FAIM	Fas apoptotic inhibitory molecule	HLA-A*02:01	30.17	0.016	452447	TRUE	FALSE	TRUE	FALSE
COLO205	Colo208_TMT_10M_040920_1.mgf	11704	985000	71.12	767.94	767.94	0.18	2	TLKETNEEL	TMT10plex-0; TMT10plex-K3	9	15.7	0.022	FALSE	colo205-PP_2717_ENSG00000134709_ENST00000371208_ENSP00000360252[422,430]	HOOK1	hook microtubule tethering protein 1	HLA-A*02:01	409.94	0.225	487571	TRUE	FALSE	FALSE	FALSE
COLO205	Colo208_TMT_10M_040920_1.mgf	18189	718000	105.71	478.658	478.658	-0.94	3	VLPGLIHKV	TMT10plex-0; TMT10plex-K8	9	19.56	0.0072	FALSE	colo205-PP_31706_ENSG00000104522_ENST00000529048_ENSP00000431587[187,195]	TSTA3	tissue specific transplantation antigen P35B	HLA-A*02:01	11.29	0.008	472631	FALSE	FALSE	FALSE	FALSE
COLO205	Colo208_TMT_10M_040920_1.mgf	18181	925000	105.66	464.303	464.304	-0.52	4	KPEWRLPKL	TMT10plex-K1; TMT10plex-K1; TMT10plex-K8	9	18.46	0.014	FALSE	colo205-PP_73771_ENSG00000147231_ENST00000372544_ENSP00000361623[348,356]	RADX	RPA1 related single stranded DNA binding protein, X-linked	HLA-B*07:02	44.38	0.058		FALSE	FALSE	FALSE	FALSE
COLO205	Colo208_TMT_10M_040920_1.mgf	11616	8380000	70.67	466.782	466.783	-0.75	4	KYPPPYKHF	TMT10plex-K1; TMT10plex-K1; TMT10plex-K7	9	14.65	0.029	FALSE	colo205-PP_4549_ENSG00000143569_ENST00000613315_ENSP00000478447[963,971]	UBAP2L	ubiquitin associated protein 2 like	HLA-C*07:02	534.72	0.011	564405	FALSE	FALSE	FALSE	FALSE
COLO205	Colo208_TMT_10M_040920_1.mgf	11672	7160000	70.95	583.313	583.314	-0.69	2	ARPPGYEF	TMT10plex-0	8	17.11	0.018	FALSE	colo205-PP_66759_ENSG00000170604_ENST00000302165_ENSP00000307265[263,270]	IRF2BP1	interferon regulatory factor 2 binding protein 1	HLA-C*07:02	1811.63	0.122	419540	FALSE	FALSE	TRUE	FALSE
COLO205	Colo208_TMT_10M_040920_1.mgf	11605	2280000	70.62	408.48	408.48	-0.73	4	RLADMHSTEI	TMT10plex-0; TMT10plex STY-T8	10	22.2	0	FALSE	colo205-PP_19851_ENSG00000113569_ENST00000513532_ENSP00000422019[1036,1045]	NUP155	nucleoporin 155	HLA-A*02:01	192.23	0.838	1042426; 1042425	FALSE	FALSE	FALSE	FALSE
COLO205	Colo208_TMT_10M_040920_1.mgf	11568	1770000	70.39	719.34	719.339	1.25	2	TRNDYVMMY	TMT10plex-0; Oxidation-M7	9	21.71	0	FALSE	colo205-PP_54321_ENSG00000169180_ENST00000570033_ENSP00000456066[41,49]	XPO6	exportin 6	HLA-C*07:01	25.14	0.005	220281; 612780; 612781; 917843; 1308344	FALSE	TRUE	TRUE	TRUE
COLO205	Colo208_TMT_10M_040920_1.mgf	11485	2610000	69.92	407.01	407.01	-0.05	4	HWRRTKLGL	TMT10plex-0; TMT10plex-K6	9	15.22	0.025	FALSE	colo205-PP_73980_ENSG00000198918_ENST00000361575_ENSP00000355315[43,51]	RPL39; RPL39L	ribosomal protein L39; ribosomal protein L39 like	HLA-B*08:01	1713.12	1.473	664904	FALSE	FALSE	FALSE	FALSE
COLO205	Colo208_TMT_10M_040920_1.mgf	11453	3460000	69.76	596.83	596.83	-0.17	2	GPLPNQHSL	TMT10plex-0; Deamidated-N5	9	25.17	0	FALSE	colo205-PP_73913_ENSG00000126016_ENST00000371959_ENSP00000361027|colo205-PP_73914_ENSG00000126016_ENST00000524145_ENSP00000429013[222,230]	AMOT	angiomotin	HLA-B*07:02	90.78	0.03		FALSE	FALSE	FALSE	FALSE
COLO205	Colo208_TMT_10M_040920_1.mgf	17785	985000	103.49	438.925	438.926	-1.37	3	RPGWPRGLF	TMT10plex-0	9	18.01	0.017	FALSE	colo205-PP_8675_ENSG00000115282_ENST00000414247_ENSP00000387843[106,114]	TTC31	tetratricopeptide repeat domain 31	HLA-B*07:02	8.08	0.042	722705	FALSE	FALSE	FALSE	FALSE
COLO205	Colo208_TMT_10M_040920_1.mgf	11410	7470000	69.53	508.98	508.98	0.08	3	RPKDPNNLL	TMT10plex-0; TMT10plex-K3	9	17.51	0.018	FALSE	1_0-SPE_contig-852110_1[2,10]	PSMD12	proteasome 26S subunit, non-ATPase 12	HLA-B*07:02	13.6	0.006	420102	TRUE	TRUE	TRUE	TRUE
COLO205	Colo208_TMT_10M_040920_1.mgf	11410	7470000	69.53	508.98	508.98	0.08	3	RPKDPNNLI	TMT10plex-0; TMT10plex-K3	9	17.51	0.018	FALSE	1_0-SPE_contig-978686_1[2,10]	nan	nan	HLA-B*07:02	34.51	0.034		FALSE	FALSE	FALSE	FALSE
COLO205	Colo208_TMT_10M_040920_1.mgf	11463	3820000	69.82	581.829	581.829	-0.46	2	SPTTSSQIL	TMT10plex-0	9	21.87	0	FALSE	1_0-SPE_contig-1365763_1[1,9]	HEY1	hes related family bHLH transcription factor with YRPW motif 1	HLA-B*07:02	48.02	0.067	725998	FALSE	FALSE	FALSE	FALSE
COLO205	Colo208_TMT_10M_040920_1.mgf	11419	4600000	69.58	463.243	463.244	-1.01	3	FLDNERHEV	TMT10plex-0	9	17.45	0.018	FALSE	colo205-PP_64615_ENSG00000123143_ENST00000242783_ENSP00000242783[452,460]	PKN1	protein kinase N1	HLA-A*02:01	6.38	0.009	193753	TRUE	FALSE	TRUE	FALSE
COLO205	Colo208_TMT_10M_040920_1.mgf	11427	2870000	69.61	589.827	589.827	0	2	SLAEGSVTSV	TMT10plex-0	10	28.02	0	FALSE	1_0-SPE_contig-1497287_1[2,11]	XRCC5	X-ray repair cross complementing 5	HLA-A*02:01	17.58	0.042	458971	TRUE	FALSE	TRUE	FALSE
COLO205	Colo208_TMT_10M_040920_1.mgf	11370	1750000	69.29	530.984	530.984	0.08	3	NPEKRYNVL	TMT10plex-0; TMT10plex-K4	9	14.95	0.027	FALSE	colo205-PP_38822_ENSG00000234857_ENST00000403734_ENSP00000456010[476,484]	HNRNPUL2-BSCL2; HNRNPUL2	HNRNPUL2-BSCL2 readthrough (NMD candidate); heterogeneous nuclear ribonucleoprotein U like 2	HLA-B*08:01	71.89	0.019	439508	TRUE	TRUE	TRUE	TRUE
COLO205	Colo208_TMT_10M_040920_1.mgf	11330	1840000	69.05	401.251	401.252	-0.4	3	GAMAVRRVL	TMT10plex-0	9	18.2	0.017	FALSE	colo205-PP_25785_ENSG00000120438_ENST00000392168_ENSP00000376008[149,157]	TCP1	t-complex 1	HLA-B*07:02	90.04	0.506	572554	TRUE	TRUE	FALSE	FALSE
COLO205	Colo208_TMT_10M_040920_1.mgf	11329	2680000	69.04	509.98	509.98	-1.04	3	DALREPGKAL	TMT10plex-0; TMT10plex-K8	10	22.03	0	FALSE	colo205-PP_66759_ENSG00000170604_ENST00000302165_ENSP00000307265[299,308]	IRF2BP1	interferon regulatory factor 2 binding protein 1	HLA-B*07:02	2652.59	0.723	463993	FALSE	TRUE	FALSE	FALSE
COLO205	Colo208_TMT_10M_040920_1.mgf	11331	1060000	69.05	357.228	357.229	-1.68	4	LLSSHVRGV	TMT10plex-0; TMT10plex STY-S3	9	17.26	0.018	FALSE	colo205-PP_39025_ENSG00000173113_ENST00000539854_ENSP00000440437[8,16]	TRMT112	tRNA methyltransferase subunit 11-2	HLA-A*02:01	54.38	0.33	489285	TRUE	FALSE	FALSE	FALSE
COLO205	Colo208_TMT_10M_040920_1.mgf	11323	2550000	69.02	489.935	489.935	-0.33	3	GLWRTTPEAHA	TMT10plex-0	11	14.81	0.029	FALSE	colo205-PP_29620_ENSG00000104635_ENST00000240095_ENSP00000240095[20,30]	SLC39A14	solute carrier family 39 member 14	HLA-A*02:01	910.65	1.715	563650	FALSE	FALSE	FALSE	FALSE
COLO205	Colo208_TMT_10M_040920_1.mgf	17277	1550000	100.73	477.299	477.3	-0.9	3	APRTIFQRVL	TMT10plex-0	10	14.67	0.029	FALSE	colo205-PP_72145_ENSG00000130638_ENST00000640901_ENSP00000491659[42,51]	ATXN10	ataxin 10	HLA-B*07:02	9.26	0.041	463560	FALSE	FALSE	FALSE	FALSE
COLO205	Colo208_TMT_10M_040920_1.mgf	11193	4340000	68.3	608.349	608.348	0.99	2	RLGEVANEV	TMT10plex-0	9	20.44	0.0021	FALSE	colo205-PP_67368_ENSG00000142530_ENST00000599206_ENSP00000472434[60,68]	FAM71E1	family with sequence similarity 71 member E1	HLA-A*02:01	21.69	0.064		FALSE	FALSE	FALSE	FALSE
COLO205	Colo208_TMT_10M_040920_1.mgf	11195	2540000	68.31	384.243	384.243	-0.21	4	HLIHEVTKV	TMT10plex-0; TMT10plex-K8	9	24.21	0	FALSE	1_0-SPE_contig-902134_0[4,12]	GANAB	glucosidase II alpha subunit	HLA-A*02:01	27.54	0.02	454448	TRUE	FALSE	FALSE	FALSE
COLO205	Colo208_TMT_10M_040920_1.mgf	11157	5030000	68.12	624.351	624.351	-0.32	2	YLDPAQRGV	TMT10plex-0	9	24.3	0	FALSE	colo205-PP_52792_ENSG00000130731_ENST00000568077_ENSP00000456569[21,29]	METTL26	methyltransferase like 26	HLA-A*02:01	13.19	0.016	194576	TRUE	TRUE	TRUE	TRUE
COLO205	Colo208_TMT_10M_040920_1.mgf	11221	15800000	68.44	434.921	434.921	0.07	3	GPREAFRQL	TMT10plex-0	9	20.61	0	FALSE	colo205-PP_69047_ENSG00000171222_ENST00000305978_ENSP00000301995|colo205-PP_69048_ENSG00000171222_ENST00000615116_ENSP00000481289|colo205-PP_69049_ENSG00000171222_ENST00000373991_ENSP00000363103[121,129]	SCAND1	SCAN domain containing 1	HLA-B*07:02	8.34	0.011	234894; 772804; 912085	FALSE	TRUE	TRUE	FALSE
COLO205	Colo208_TMT_10M_040920_1.mgf	11148	1260000	68.08	810.423	810.421	1.42	2	YYKPDSPEY	TMT10plex-0; TMT10plex-K3	9	23.29	0	FALSE	colo205-PP_13981_ENSG00000163939_ENST00000423351_ENSP00000387775[126,134]	PBRM1	polybromo 1	HLA-C*07:02	68.13	0.005	428932	FALSE	FALSE	TRUE	FALSE
COLO205	Colo208_TMT_10M_040920_1.mgf	11100	2960000	67.86	433.58	433.58	-0.81	3	RILDESHSI	TMT10plex-0	9	20.2	0.004	FALSE	colo205-PP_47246_ENSG00000100888_ENST00000645140_ENSP00000493865[698,706]	CHD8	chromodomain helicase DNA binding protein 8	HLA-A*02:01	102.91	0.122	564937	TRUE	TRUE	TRUE	FALSE
COLO205	Colo208_TMT_10M_040920_1.mgf	11066	2800000	67.72	497.973	497.973	-0.6	3	KPRSLQTGF	TMT10plex-K1; TMT10plex-K1	9	15.82	0.022	FALSE	colo205-PP_69663_ENSG00000132819_ENST00000344785_ENSP00000345248[91,99]	RBM38	RNA binding motif protein 38	HLA-B*07:02	10.81	0.015	438749	TRUE	TRUE	TRUE	FALSE
COLO205	Colo208_TMT_10M_040920_1.mgf	11063	3990000	67.72	606.342	606.342	-0.66	2	APGPPGRSML	TMT10plex-0	10	15.7	0.022	FALSE	colo205-PP_64077_ENSG00000161847_ENST00000615032_ENSP00000479520[298,307]	RAVER1	ribonucleoprotein, PTB binding 1	HLA-B*07:02	19.14	0.014	436434; 1001149	FALSE	TRUE	TRUE	FALSE
COLO205	Colo208_TMT_10M_040920_1.mgf	11031	3080000	67.59	481.313	481.313	0.1	3	SPRLAAQKL	TMT10plex-0; TMT10plex-K8	9	19.55	0.0072	FALSE	1_0-SPE_contig-1379777_1[2,10]	CENPF	centromere protein F	HLA-B*07:02	6.08	0.005	448626	FALSE	FALSE	FALSE	FALSE
COLO205	Colo208_TMT_10M_040920_1.mgf	10973	1140000	67.33	416.925	416.926	-0.48	3	VPRVPTHTL	TMT10plex-0	9	21.09	0	FALSE	colo205-PP_21649_ENSG00000131503_ENST00000360839_ENSP00000354085[715,723]	ANKHD1; ANKHD1-EIF4EBP3	ankyrin repeat and KH domain containing 1; ANKHD1-EIF4EBP3 readthrough	HLA-B*07:02	4.31	0.001	420337	TRUE	FALSE	TRUE	FALSE
COLO205	Colo208_TMT_10M_040920_1.mgf	10904	3310000	67.02	485.3	485.3	0.12	2	VPAGGAVAV	TMT10plex-0	9	16.43	0.022	FALSE	colo205-PP_37044_ENSG00000177600_ENST00000321153_ENSP00000322419|colo205-PP_37045_ENSG00000177600_ENST00000530797_ENSP00000431240[65,73]	RPLP2	ribosomal protein lateral stalk subunit P2	HLA-B*07:02	33.46	0.119	70243	TRUE	FALSE	FALSE	FALSE
COLO205	Colo208_TMT_10M_040920_1.mgf	11015	4340000	67.51	611.835	611.835	-0.49	2	NLDPAVHEV	TMT10plex-0	9	14.56	0.031	FALSE	colo205-PP_7598_ENSG00000198522_ENST00000436280_ENSP00000395981[54,62]	GPN1	GPN-loop GTPase 1	HLA-A*02:01	8.5	0.004	128063	TRUE	FALSE	FALSE	FALSE
COLO205	Colo208_TMT_10M_040920_1.mgf	11016	1960000	67.51	663.372	663.372	0	2	HRNEVTVEL	TMT10plex-0	9	18.51	0.014	FALSE	colo205-PP_46466_ENSG00000102753_ENST00000261667_ENSP00000261667[28,36]	KPNA3	karyopherin subunit alpha 3	HLA-C*07:01	31.17	0.003	454544	TRUE	TRUE	TRUE	FALSE
COLO205	Colo208_TMT_10M_040920_1.mgf	10945	2430000	67.2	424.925	424.924	0.59	3	SLDGRQIRV	TMT10plex-0	9	17.18	0.018	FALSE	colo205-PP_72947_ENSG00000102317_ENST00000376759_ENSP00000365950|colo205-PP_72948_ENSG00000102317_ENST00000376755_ENSP00000365946[71,79]	RBM3	RNA binding motif protein 3	HLA-A*02:01	101.96	0.058	577745	TRUE	FALSE	FALSE	FALSE
COLO205	Colo208_TMT_10M_040920_1.mgf	10956	7100000	67.25	717.914	717.914	0.42	2	KLDETGNSL	TMT10plex-K1; TMT10plex-K1	9	17.34	0.018	FALSE	1_0-SPE_contig-259554_0[1,9]	TOP2A	DNA topoisomerase II alpha	HLA-A*02:01	32.97	0.028	467229	TRUE	FALSE	TRUE	FALSE
COLO205	Colo208_TMT_10M_040920_1.mgf	16560	4120000	96.7	398.749	398.749	-1	4	ILMEHIHKL	TMT10plex-0; TMT10plex-K8	9	24.59	0	FALSE	1_0-SPE_contig-111160_2[10,18]	RPL19	ribosomal protein L19	HLA-A*02:01	2.77	0.001	27201; 618661; 1318670; 1318671; 1318669; 1318666; 1318667; 1318668	TRUE	TRUE	TRUE	TRUE
COLO205	Colo208_TMT_10M_040920_1.mgf	10927	1480000	67.11	343.707	343.707	-1.16	4	RLAHYIDRV	TMT10plex-0	9	19.03	0.012	FALSE	colo205-PP_63358_ENSG00000176619_ENST00000325327_ENSP00000327054[56,64]	LMNB2	lamin B2	HLA-A*02:01	7.98	0.064	447386	TRUE	FALSE	TRUE	FALSE
COLO205	Colo208_TMT_10M_040920_1.mgf	10913	1760000	67.07	736.946	736.946	0.14	2	GLQQKNVEV	TMT10plex-0; TMT10plex-K5	9	20.23	0.004	FALSE	colo205-PP_51997_ENSG00000185787_ENST00000559345_ENSP00000452717|colo205-PP_51998_ENSG00000185787_ENST00000558502_ENSP00000452808[12,20]	MORF4L1	mortality factor 4 like 1	HLA-A*02:01	142.35	0.142	563645	FALSE	FALSE	FALSE	FALSE
COLO205	Colo208_TMT_10M_040920_1.mgf	10885	3280000	66.93	444.231	444.231	0.05	3	FRVAHEDPM	TMT10plex-0	9	24.65	0	FALSE	colo205-PP_26630_ENSG00000164610_ENST00000448915_ENSP00000411577[99,107]	RP9	RP9 pre-mRNA splicing factor	HLA-C*07:02	314.41	0.658		FALSE	FALSE	FALSE	FALSE
COLO205	Colo208_TMT_10M_040920_1.mgf	10886	4440000	66.94	419.753	419.753	0.86	4	KLHDVELHQV	TMT10plex-K1; TMT10plex-K1	10	23.86	0	FALSE	colo205-PP_50843_ENSG00000069966_ENST00000396335_ENSP00000379626[32,41]	GNB5	G protein subunit beta 5	HLA-A*02:01	17.4	0.03	194047	TRUE	FALSE	TRUE	FALSE
COLO205	Colo208_TMT_10M_040920_1.mgf	10854	4210000	66.77	706.391	706.391	0.92	2	IPRDPSQQEL	TMT10plex-0	10	19.88	0.0057	FALSE	colo205-PP_61602_ENSG00000169710_ENST00000634990_ENSP00000488964[1169,1178]	FASN	fatty acid synthase	HLA-B*07:02	21.81	0.011	188688	TRUE	TRUE	TRUE	FALSE
COLO205	Colo208_TMT_10M_040920_1.mgf	16378	3660000	95.75	376.986	376.987	-0.58	4	SVIDHIHLI	TMT10plex-0; TMT10plex STY-S1	9	14.72	0.029	FALSE	colo205-PP_64621_ENSG00000123159_ENST00000393028_ENSP00000376748|colo205-PP_64626_ENSG00000123159_ENST00000591349_ENSP00000467077[67,75]	GIPC1	GIPC PDZ domain containing family member 1	HLA-C*07:01	18.96	0.025	459716	FALSE	TRUE	TRUE	TRUE
COLO205	Colo208_TMT_10M_040920_1.mgf	10857	3610000	66.78	444.747	444.748	-0.76	4	EEVHDLERKY	TMT10plex-0; TMT10plex-K9	10	14.12	0.038	FALSE	colo205-PP_44305_ENSG00000187109_ENST00000431879_ENSP00000409795[56,65]	NAP1L1; NAP1L4	nucleosome assembly protein 1 like 1; nucleosome assembly protein 1 like 4	HLA-A*01:01	21863.3	1.902	134356; 771853; 771854	TRUE	TRUE	TRUE	TRUE
COLO205	Colo208_TMT_10M_040920_1.mgf	10841	2730000	66.69	456.599	456.6	-0.53	3	RLTEYSRTL	TMT10plex-0	9	20.73	0	FALSE	colo205-PP_8270_ENSG00000115484_ENST00000394440_ENSP00000377958[435,443]	CCT4	chaperonin containing TCP1 subunit 4	HLA-C*07:02	88.01	0.214	565100	FALSE	FALSE	FALSE	FALSE
COLO205	Colo208_TMT_10M_040920_1.mgf	10816	2090000	66.54	384.738	384.739	-0.52	4	APRPDRLVNRL	TMT10plex-0	11	19.67	0.0072	FALSE	colo205-PP_3798_ENSG00000009307_ENST00000530886_ENSP00000431297[617,627]	CSDE1	cold shock domain containing E1	HLA-B*07:02	15.22	0.012	442626	FALSE	TRUE	TRUE	FALSE
COLO205	Colo208_TMT_10M_040920_1.mgf	10912	5450000	67.06	582.851	582.851	0.51	2	AVEPGRPPL	TMT10plex-0	9	20.13	0.004	FALSE	colo205-PP_6576_ENSG00000168159_ENST00000305943_ENSP00000306396|colo205-PP_6577_ENSG00000168159_ENST00000639044_ENSP00000492846[60,68]	RNF187	ring finger protein 187	HLA-B*07:02	305.49	0.284	442976	TRUE	TRUE	TRUE	FALSE
COLO205	Colo208_TMT_10M_040920_1.mgf	10807	2850000	66.5	489.985	489.985	-0.06	3	RLKPPSNVV	TMT10plex-0; TMT10plex-K3	9	23.15	0	FALSE	colo205-PP_34018_ENSG00000095319_ENST00000372577_ENSP00000361658[826,834]	NUP188	nucleoporin 188	HLA-B*07:02	1251.39	0.691	576646	FALSE	TRUE	TRUE	FALSE
COLO205	Colo208_TMT_10M_040920_1.mgf	10780	9270000	66.3	533.832	533.832	-0.28	2	AVRIPGGPA	TMT10plex-0	9	22.96	0	FALSE	colo205-PP_52414_ENSG00000140564_ENST00000268171_ENSP00000268171|colo205-PP_52416_ENSG00000140564_ENST00000610579_ENSP00000484952|colo205-PP_52418_ENSG00000140564_ENST00000618099_ENSP00000483552[35,43]	FURIN	furin, paired basic amino acid cleaving enzyme	HLA-B*07:02	176.18	0.945	452969	TRUE	TRUE	TRUE	FALSE
COLO205	Colo208_TMT_10M_040920_1.mgf	10740	2590000	66.03	391.467	391.467	-1.89	4	SYWNHREL	TMT10plex-0; TMT10plex STY-S1	8	20.91	0	FALSE	colo205-PP_41797_ENSG00000111642_ENST00000644801_ENSP00000496660[663,670]	AC006064.6; CHD4	nan; chromodomain helicase DNA binding protein 4	HLA-C*07:02	382.99	0.215	727318	FALSE	FALSE	FALSE	FALSE
COLO205	Colo208_TMT_10M_040920_1.mgf	10704	8780000	65.83	673.833	673.832	1.19	2	AYSSYVHQY	TMT10plex-0	9	26.82	0	FALSE	colo205-PP_60226_ENSG00000062725_ENST00000083182_ENSP00000083182[337,345]	APPBP2	amyloid beta precursor protein binding protein 2	HLA-C*07:02	95.83	0.007	203916	FALSE	TRUE	TRUE	TRUE
COLO205	Colo208_TMT_10M_040920_1.mgf	10698	2150000	65.79	441.584	441.584	0.23	3	RVSDFGGRSL	TMT10plex-0	10	25.08	0	FALSE	colo205-PP_56745_ENSG00000132383_ENST00000574049_ENSP00000461466[138,147]	RPA1	replication protein A1	HLA-B*07:02	330.12	0.812	243210	FALSE	FALSE	TRUE	FALSE
COLO205	Colo208_TMT_10M_040920_1.mgf	10643	1670000	65.48	495.277	495.277	0.14	3	TLDENHPSI	TMT10plex-0; TMT10plex STY-S8	9	16.74	0.021	FALSE	colo205-PP_49229_ENSG00000042317_ENST00000356583_ENSP00000348991[487,495]	AL049834.1	nan	HLA-A*02:01	21.94	0.021	459912	FALSE	FALSE	TRUE	FALSE
COLO205	Colo208_TMT_10M_040920_1.mgf	16051	3320000	94.18	630.056	630.056	-0.54	3	KMLEIDPQKV	TMT10plex-K1; TMT10plex-K1; TMT10plex-K9	10	24.8	0	FALSE	colo205-PP_40665_ENSG00000075239_ENST00000672367_ENSP00000500209[244,253]	ACAT1	acetyl-CoA acetyltransferase 1	HLA-A*02:01	19.41	0.069	455652; 1319839	FALSE	FALSE	FALSE	FALSE
COLO205	Colo208_TMT_10M_040920_1.mgf	10622	2310000	65.39	491.977	491.977	0.3	3	LVRKDGQSL	TMT10plex-0; TMT10plex-K4	9	15.7	0.022	FALSE	colo205-PP_2750_ENSG00000132849_ENST00000316485_ENSP00000326199[368,376]	PATJ	PATJ crumbs cell polarity complex component	HLA-B*07:02	40.73	0.155	762917	FALSE	TRUE	FALSE	FALSE
COLO205	Colo208_TMT_10M_040920_1.mgf	10652	4850000	65.52	612.333	612.333	0.49	2	HPNGNITEL	TMT10plex-0	9	21.54	0	FALSE	colo205-PP_28537_ENSG00000197157_ENST00000354725_ENSP00000346762[279,287]	SND1	staphylococcal nuclease and tudor domain containing 1	HLA-B*07:02	33.69	0.02	419739	TRUE	TRUE	TRUE	FALSE
COLO205	Colo208_TMT_10M_040920_1.mgf	16028	1830000	94.09	528.643	528.643	0	3	RPLEMIEPRTL	TMT10plex-0	11	19.49	0.0089	FALSE	colo205-PP_66049_ENSG00000105193_ENST00000251453_ENSP00000251453[37,47]	RPS16	ribosomal protein S16	HLA-B*07:02	71.3	0.096	447680; 903934	FALSE	FALSE	TRUE	FALSE
COLO205	Colo208_TMT_10M_040920_1.mgf	10629	7540000	65.42	655.434	655.434	0.61	2	KVAPAPAVV	TMT10plex-K1; TMT10plex-K1	9	22.34	0	FALSE	1_0-SPE_contig-629777_0[1,9]	RPL7A	ribosomal protein L7a	HLA-C*07:01	340.59	0.366	438850	FALSE	TRUE	TRUE	TRUE
COLO205	Colo208_TMT_10M_040920_1.mgf	10589	13000000	65.24	619.875	619.875	0.81	2	RPQAPATVGL	TMT10plex-0	10	22.49	0	FALSE	colo205-PP_53249_ENSG00000103363_ENST00000409477_ENSP00000387189[63,72]	ELOB	elongin B	HLA-B*07:02	8.74	0.02	440115	TRUE	TRUE	TRUE	FALSE
COLO205	Colo208_TMT_10M_040920_1.mgf	10521	1910000	64.8	402.904	402.904	-1.09	3	RMLPHAPGV	TMT10plex-0	9	20.72	0	FALSE	colo205-PP_25062_ENSG00000196591_ENST00000519065_ENSP00000430432[372,380]	HDAC2; HDAC1	histone deacetylase 2; histone deacetylase 1	HLA-A*02:01	5.49	0.022	54920; 776950; 776951; 1323972	TRUE	TRUE	TRUE	FALSE
COLO205	Colo208_TMT_10M_040920_1.mgf	10548	4100000	64.97	467.625	467.626	-1.28	3	SPIGRDGKL	TMT10plex-0; TMT10plex-K8	9	18.38	0.015	FALSE	colo205-PP_17740_ENSG00000047315_ENST00000431623_ENSP00000391096[380,388]	POLR2B	RNA polymerase II subunit B	HLA-B*07:02	56.68	0.085	420193	TRUE	TRUE	TRUE	FALSE
COLO205	Colo208_TMT_10M_040920_1.mgf	10505	1980000	64.72	745.908	745.908	0.27	2	SYQGKGFVM	TMT10plex-0; TMT10plex-K5; Oxidation-M9	9	15.73	0.022	FALSE	colo205-PP_66582_ENSG00000130202_ENST00000252483_ENSP00000252483[524,532]	NECTIN2	nectin cell adhesion molecule 2	HLA-C*07:02	53.16	0.067	459749; 1118661	FALSE	TRUE	TRUE	FALSE
COLO205	Colo208_TMT_10M_040920_1.mgf	10512	2660000	64.76	510.984	510.984	0.27	3	KINNEIRSV	TMT10plex-K1; TMT10plex-K1	9	21.53	0	FALSE	colo205-PP_71554_ENSG00000100225_ENST00000266087_ENSP00000266087[266,274]	FBXO7	F-box protein 7	HLA-C*07:01	588.34	0.371	496623	FALSE	FALSE	FALSE	FALSE
COLO205	Colo208_TMT_10M_040920_1.mgf	15862	1490000	93.41	499.552	499.553	-1	4	ILYDKDHYKL	TMT10plex-0; TMT10plex-K5; TMT10plex-K9	10	16	0.022	FALSE	colo205-PP_34618_ENSG00000107937_ENST00000360059_ENSP00000353168[38,47]	GTPBP4	GTP binding protein 4	HLA-A*02:01	18.23	0.058	618672	FALSE	FALSE	FALSE	FALSE
COLO205	Colo208_TMT_10M_040920_1.mgf	10531	571000	64.88	891.954	891.953	0.9	2	KMWDPHNDPNA	TMT10plex-K1; TMT10plex-K1	11	28.3	0	FALSE	colo205-PP_67087_ENSG00000104852_ENST00000601411_ENSP00000468828[21,31]	SNRNP70	small nuclear ribonucleoprotein U1 subunit 70	HLA-A*02:01	638.95	0.555	438717; 1025587	FALSE	FALSE	FALSE	FALSE
COLO205	Colo208_TMT_10M_040920_1.mgf	10494	830000	64.65	788.425	788.425	0.43	2	YQDTSKYNV	TMT10plex-0; TMT10plex-K6	9	20.09	0.0057	FALSE	colo205-PP_36495_ENSG00000119953_ENST00000369603_ENSP00000358616|colo205-PP_36496_ENSG00000119953_ENST00000369592_ENSP00000358605[224,232]	SMNDC1	survival motor neuron domain containing 1	HLA-A*02:01	93.85	0.282	869780	FALSE	FALSE	FALSE	FALSE
COLO205	Colo208_TMT_10M_040920_1.mgf	10480	23200000	64.59	629.852	629.851	0.54	2	NPSENRSLL	TMT10plex-0	9	22.79	0	FALSE	colo205-PP_73913_ENSG00000126016_ENST00000371959_ENSP00000361027|colo205-PP_73914_ENSG00000126016_ENST00000524145_ENSP00000429013[27,35]	AMOT	angiomotin	HLA-B*07:02	35.73	0.066	544293	FALSE	TRUE	TRUE	FALSE
COLO205	Colo208_TMT_10M_040920_1.mgf	10439	3420000	64.38	597.837	597.838	-0.17	2	RPSTSTAVF	TMT10plex-0	9	14.33	0.035	FALSE	colo205-PP_5652_ENSG00000047410_ENST00000367478_ENSP00000356448[1808,1816]	TPR	translocated promoter region, nuclear basket protein	HLA-B*07:02	8.47	0.023	440122	FALSE	TRUE	TRUE	FALSE
COLO205	Colo208_TMT_10M_040920_1.mgf	10450	3790000	64.44	551.801	551.801	0.54	2	SPQSAAAEL	TMT10plex-0	9	22.04	0	FALSE	colo205-PP_22896_ENSG00000054598_ENST00000645831_ENSP00000493906[320,328]	FOXC1	forkhead box C1	HLA-B*07:02	14.57	0.024	883700	FALSE	FALSE	TRUE	FALSE
COLO205	Colo208_TMT_10M_040920_1.mgf	10381	2160000	64.06	538.319	538.319	-0.61	2	SPSSIRSL	TMT10plex-0	8	16.4	0.022	FALSE	colo205-PP_71581_ENSG00000100297_ENST00000216122_ENSP00000216122[133,140]	MCM5	minichromosome maintenance complex component 5	HLA-B*07:02	20.24	0.033	420214	FALSE	FALSE	FALSE	FALSE
COLO205	Colo208_TMT_10M_040920_1.mgf	10298	7940000	63.65	582.851	582.851	0.17	2	RPPPIGAEV	TMT10plex-0	9	23.8	0	FALSE	colo205-PP_4215_ENSG00000143384_ENST00000307940_ENSP00000309973[78,86]	MCL1	MCL1 apoptosis regulator, BCL2 family member	HLA-B*07:02	62.84	0.09	447723	FALSE	TRUE	TRUE	FALSE
COLO205	Colo208_TMT_10M_040920_1.mgf	10300	4390000	63.65	491.612	491.612	0	3	YRPVRQYVY	TMT10plex-0	9	21.34	0	FALSE	colo205-PP_33084_ENSG00000048828_ENST00000427765_ENSP00000412440[24,32]	FAM120A	family with sequence similarity 120A	HLA-C*07:02	17.7	0.005	489002	FALSE	FALSE	TRUE	FALSE
COLO205	Colo208_TMT_10M_040920_1.mgf	10354	1750000	63.93	487.632	487.633	-0.66	3	SPESLRSKV	TMT10plex-0; TMT10plex-K8	9	18.65	0.013	FALSE	colo205-PP_31020_ENSG00000070756_ENST00000518293_ENSP00000430716[4,12]	PABPC3; PABPC1; PABPC4	poly(A) binding protein cytoplasmic 3; poly(A) binding protein cytoplasmic 1; poly(A) binding protein cytoplasmic 4	HLA-B*07:02	66.12	0.107	448472	FALSE	TRUE	TRUE	FALSE
COLO205	Colo208_TMT_10M_040920_1.mgf	15083	1880000	89.31	500.955	500.955	-0.2	3	LMVDHVTEV	TMT10plex-0; TMT10plex STY-T7	9	21	0	FALSE	colo205-PP_21664_ENSG00000213523_ENST00000336283_ENSP00000337513[183,191]	SRA1	steroid receptor RNA activator 1	HLA-A*02:01	3.85	0.006	194193; 634163	TRUE	FALSE	TRUE	FALSE
COLO205	Colo208_TMT_10M_040920_1.mgf	14942	2220000	88.47	423.254	423.254	-0.33	3	RPAQLHIGF	TMT10plex-0	9	19.94	0.0057	FALSE	colo205-PP_72861_ENSG00000130985_ENST00000377351_ENSP00000366568|colo205-PP_72865_ENSG00000130985_ENST00000335972_ENSP00000338413[325,333]	UBA1	ubiquitin like modifier activating enzyme 1	HLA-B*07:02	13.18	0.036	440071	FALSE	TRUE	TRUE	FALSE
COLO205	Colo208_TMT_10M_040920_1.mgf	9679	5010000	60.39	431.784	431.784	-0.88	4	HLNKGIKQV	TMT10plex-0; TMT10plex-K4; TMT10plex-K7	9	19.38	0.011	FALSE	colo205-PP_5560_ENSG00000135821_ENST00000331872_ENSP00000356537|colo205-PP_5561_ENSG00000135821_ENST00000311223_ENSP00000307900|colo205-PP_5562_ENSG00000135821_ENST00000417584_ENSP00000398320|colo205-PP_5563_ENSG00000135821_ENST00000339526_ENSP0000034495.[8,16]	GLUL	glutamate-ammonia ligase	HLA-A*02:01	626.51	0.226	563804	FALSE	FALSE	FALSE	FALSE
COLO205	Colo208_TMT_10M_040920_1.mgf	9694	2560000	60.45	495.942	495.943	-1.05	3	IPDGHTKEM	TMT10plex-0; TMT10plex-K7	9	16.18	0.022	FALSE	colo205-PP_6268_ENSG00000136628_ENST00000366923_ENSP00000355890[702,710]	EPRS1	glutamyl-prolyl-tRNA synthetase 1	HLA-B*07:02	98.12	0.045	445144; 618695	TRUE	FALSE	FALSE	FALSE
COLO205	Colo208_TMT_10M_040920_1.mgf	9620	2620000	60.08	422.933	422.933	-1.13	3	APGSARRPLL	TMT10plex-0	10	19.02	0.012	FALSE	colo205-PP_47029_ENSG00000185896_ENST00000332556_ENSP00000333298[3,12]	LAMP1	lysosomal associated membrane protein 1	HLA-B*07:02	8.2	0.071	541169	FALSE	FALSE	FALSE	FALSE
COLO205	Colo208_TMT_10M_040920_1.mgf	14211	12600000	84.37	547.307	547.308	-1.59	2	SLYGASPGL	TMT10plex-0	9	21.37	0	FALSE	colo205-PP_51743_ENSG00000167173_ENST00000565074_ENSP00000454405[254,262]	C15ORF39	nan	HLA-A*02:01	10.98	0.04	486219	FALSE	FALSE	FALSE	FALSE
COLO205	Colo208_TMT_10M_040920_1.mgf	9611	7240000	60.05	434.933	434.933	0.05	3	RRNPGVVIY	TMT10plex-0	9	21.72	0	FALSE	colo205-PP_36252_ENSG00000055950_ENST00000523148_ENSP00000430369[12,20]	MRPL43	mitochondrial ribosomal protein L43	HLA-C*07:01	58.74	0.003	484608	TRUE	TRUE	FALSE	FALSE
COLO205	Colo208_TMT_10M_040920_1.mgf	9524	8520000	59.61	544.811	544.811	-0.73	2	QPSGGTTVL	TMT10plex-0	9	23.99	0	FALSE	colo205-PP_73913_ENSG00000126016_ENST00000371959_ENSP00000361027|colo205-PP_73914_ENSG00000126016_ENST00000524145_ENSP00000429013[7,15]	AMOT	angiomotin	HLA-B*07:02	33.75	0.022		FALSE	FALSE	FALSE	FALSE
COLO205	Colo208_TMT_10M_040920_1.mgf	9520	2040000	59.59	481.263	481.263	0.31	3	QPHVGDYRQL	TMT10plex-0	10	17.86	0.017	FALSE	colo205-PP_47553_ENSG00000092010_ENST00000559123_ENSP00000452843[32,41]	PSME1	proteasome activator subunit 1	HLA-B*07:02	727.12	0.435	483467; 610402	FALSE	FALSE	FALSE	FALSE
COLO205	Colo208_TMT_10M_040920_1.mgf	9521	1210000	59.6	439.582	439.582	-0.14	3	RPNDSRMLV	TMT10plex-0	9	22.48	0	FALSE	colo205-PP_21496_ENSG00000094880_ENST00000394886_ENSP00000378350[429,437]	CDC23	cell division cycle 23	HLA-B*07:02	13.14	0.039	484514	FALSE	FALSE	FALSE	FALSE
COLO205	Colo208_TMT_10M_040920_1.mgf	9489	9170000	59.42	603.364	603.364	0.5	2	RPPPPNSVI	TMT10plex-0	9	25.27	0	FALSE	colo205-PP_47056_ENSG00000198176_ENST00000375370_ENSP00000364519[249,257]	TFDP1	transcription factor Dp-1	HLA-B*07:02	32.85	0.035	447724	FALSE	FALSE	TRUE	FALSE
COLO205	Colo208_TMT_10M_040920_1.mgf	9526	1890000	59.61	426.517	426.517	-0.7	4	HPKYKTEL	TMT10plex-0; TMT10plex-K3; TMT10plex-K5	8	21.29	0	FALSE	colo205-PP_7911_ENSG00000152518_ENST00000282388_ENSP00000282388[189,196]	ZFP36L2; ZFP36; ZFP36L1	ZFP36 ring finger protein like 2; ZFP36 ring finger protein; ZFP36 ring finger protein like 1	HLA-B*08:01	98.33	0.01	24465	FALSE	TRUE	TRUE	FALSE
COLO205	Colo208_TMT_10M_040920_1.mgf	9504	1570000	59.5	421.577	421.577	-0.14	3	RAANFREGL	TMT10plex-0	9	20.75	0	FALSE	colo205-PP_26336_ENSG00000283321_ENST00000637807_ENSP00000490530[92,100]	AHR; AC019117.4	aryl hydrocarbon receptor; nan	HLA-B*07:02	419.95	0.983		FALSE	FALSE	FALSE	FALSE
COLO205	Colo208_TMT_10M_040920_1.mgf	13881	940000	82.61	488.946	488.947	-0.33	3	SPYFHDKL	TMT10plex-0; TMT10plex-K7	8	20.45	0.0021	FALSE	colo205-PP_23831_ENSG00000213588_ENST00000612775_ENSP00000484571[70,77]	ZBTB9	zinc finger and BTB domain containing 9	HLA-B*07:02	542.36	0.456		FALSE	FALSE	FALSE	FALSE
COLO205	Colo208_TMT_10M_040920_1.mgf	9426	1330000	59.06	357.721	357.722	-0.08	4	RVRELERQL	TMT10plex-0	9	20.03	0.0057	FALSE	colo205-PP_2177_ENSG00000187147_ENST00000335497_ENSP00000335580[240,248]	RNF220	ring finger protein 220	HLA-B*07:02	129.66	0.24	624777	FALSE	FALSE	FALSE	FALSE
COLO205	Colo208_TMT_10M_040920_1.mgf	9375	6190000	58.75	342.47	342.47	-1.02	4	RAQRPRLQL	TMT10plex-0	9	20.85	0	FALSE	colo205-PP_27252_ENSG00000106682_ENST00000353999_ENSP00000265754[185,193]	EIF4H	eukaryotic translation initiation factor 4H	HLA-B*07:02	37.9	0.126	447300	TRUE	FALSE	FALSE	FALSE
COLO205	Colo208_TMT_10M_040920_1.mgf	9376	3980000	58.75	525.312	525.312	-0.57	3	KRNDYVHAL	TMT10plex-K1; TMT10plex-K1	9	16.24	0.022	FALSE	colo205-PP_67226_ENSG00000126457_ENST00000391851_ENSP00000375724[258,266]	PRMT1	protein arginine methyltransferase 1	HLA-C*07:01	16.12	0.002	236242	TRUE	TRUE	TRUE	FALSE
COLO205	Colo208_TMT_10M_040920_1.mgf	13708	2210000	81.63	584.627	584.628	-0.44	3	KYFDEHYEY	TMT10plex-K1; TMT10plex-K1	9	25.78	0	FALSE	colo205-PP_32987_ENSG00000123975_ENST00000314355_ENSP00000364976[11,19]	CKS2	CDC28 protein kinase regulatory subunit 2	HLA-C*07:02	73.79	0.004	162823	TRUE	TRUE	TRUE	TRUE
COLO205	Colo208_TMT_10M_040920_1.mgf	9328	3370000	58.48	385.986	385.986	-0.31	4	HLDTDVKRV	TMT10plex-0; TMT10plex-K7	9	19.35	0.011	FALSE	colo205-PP_36904_ENSG00000177963_ENST00000527728_ENSP00000436192[277,285]	RIC8A	RIC8 guanine nucleotide exchange factor A	HLA-A*02:01	812.01	0.251	479345	TRUE	FALSE	FALSE	FALSE
COLO205	Colo208_TMT_10M_040920_1.mgf	9292	3510000	58.28	622.392	622.392	-0.05	2	KPSGAAAAI	TMT10plex-K1; TMT10plex-K1	9	18.69	0.013	FALSE	1_0-SPE_contig-589433_1[1,9]	nan	nan	HLA-B*07:02	10.84	0.06		FALSE	FALSE	FALSE	FALSE
COLO205	Colo208_TMT_10M_040920_1.mgf	9269	6950000	58.15	362.714	362.715	-1.02	4	RIRMTDGRTL	TMT10plex-0	10	15.23	0.025	FALSE	colo205-PP_57414_ENSG00000183011_ENST00000575208_ENSP00000459449[2,11]	NAA38	N-alpha-acetyltransferase 38, NatC auxiliary subunit	HLA-B*07:02	52.56	0.525	484128	FALSE	FALSE	TRUE	FALSE
COLO205	Colo208_TMT_10M_040920_1.mgf	9242	4060000	57.97	426.917	426.917	0	3	RVEEAIHPV	TMT10plex-0	9	20.2	0.004	FALSE	1_0-SPE_contig-1391652_2[1,9]	nan	nan	HLA-A*02:01	105.51	0.471		FALSE	FALSE	FALSE	FALSE
COLO205	Colo208_TMT_10M_040920_1.mgf	9240	5710000	57.97	506.645	506.645	0.39	3	APYSRPKQL	TMT10plex-0; TMT10plex-K7	9	23.11	0	FALSE	colo205-PP_61491_ENSG00000183684_ENST00000505490_ENSP00000421592[82,90]	ALYREF	Aly/REF export factor	HLA-B*07:02	23.27	0.007	201862	TRUE	TRUE	TRUE	TRUE
COLO205	Colo208_TMT_10M_040920_1.mgf	9211	5510000	57.82	574.803	574.803	-0.82	2	ALDSTNVEA	TMT10plex-0	9	19.92	0.0057	FALSE	colo205-PP_51266_ENSG00000103769_ENST00000567671_ENSP00000454673[36,44]	RAB11A	RAB11A, member RAS oncogene family	HLA-A*01:01	465.82	0.53	442274	TRUE	TRUE	TRUE	FALSE
COLO205	Colo208_TMT_10M_040920_1.mgf	9132	5530000	57.41	560.29	560.29	0.61	2	GIDSSSPEV	TMT10plex-0	9	20.31	0.0021	FALSE	colo205-PP_8427_ENSG00000169564_ENST00000303577_ENSP00000305556[259,267]	PCBP1	poly(rC) binding protein 1	HLA-A*02:01	206.72	0.271	478632	FALSE	FALSE	FALSE	FALSE
COLO205	Colo208_TMT_10M_040920_1.mgf	9161	2470000	57.56	404.235	404.235	0.12	3	HPAGPRTVF	TMT10plex-0	9	18.55	0.014	FALSE	colo205-PP_5247_ENSG00000143158_ENST00000458574_ENSP00000392874[34,42]	MPC2	mitochondrial pyruvate carrier 2	HLA-B*07:02	6.74	0.004	505870	FALSE	TRUE	FALSE	FALSE
COLO205	Colo208_TMT_10M_040920_1.mgf	9150	2590000	57.5	544.811	544.811	-0.37	2	TPVAGSQSL	TMT10plex-0	9	23.88	0	FALSE	colo205-PP_53244_ENSG00000167978_ENST00000572883_ENSP00000460642[69,77]	SRRM2	serine/arginine repetitive matrix 2	HLA-B*07:02	21.51	0.026	420275	TRUE	TRUE	TRUE	FALSE
COLO205	Colo208_TMT_10M_040920_1.mgf	9067	1640000	57.08	709.425	709.424	0.7	2	SVKSPNQSL	TMT10plex-0; TMT10plex-K3	9	17.2	0.018	FALSE	colo205-PP_41681_ENSG00000111247_ENST00000352618_ENSP00000309479[307,315]	RAD51AP1	RAD51 associated protein 1	HLA-B*07:02	148.5	0.088	448988	FALSE	FALSE	FALSE	FALSE
COLO205	Colo208_TMT_10M_040920_1.mgf	9125	4840000	57.37	606.309	606.309	0.16	2	HIDDSAPEV	TMT10plex-0	9	20.84	0	FALSE	colo205-PP_38310_ENSG00000175216_ENST00000312055_ENSP00000310227|colo205-PP_38312_ENSG00000175216_ENST00000354558_ENSP00000346566[447,455]	CKAP5	cytoskeleton associated protein 5	HLA-A*02:01	177.6	0.112		FALSE	FALSE	FALSE	FALSE
COLO205	Colo208_TMT_10M_040920_1.mgf	9010	2300000	56.8	609.332	609.332	-0.16	2	SLDQPTQTV	TMT10plex-0	9	17.61	0.018	FALSE	colo205-PP_54378_ENSG00000184110_ENST00000564243_ENSP00000456416[824,832]	EIF3CL; EIF3C	eukaryotic translation initiation factor 3 subunit C like; eukaryotic translation initiation factor 3 subunit C	HLA-A*02:01	70.88	0.021	440565; 778125; 1324565	TRUE	TRUE	TRUE	FALSE
COLO205	Colo208_TMT_10M_040920_1.mgf	5292	1080000	38.44	613.322	613.322	-0.65	2	SPHAVDGNTV	TMT10plex-0	10	22.42	0	FALSE	colo205-PP_21462_ENSG00000177733_ENST00000314940_ENSP00000316042[68,77]	HNRNPA0	heterogeneous nuclear ribonucleoprotein A0	HLA-B*07:02	115.64	0.348	577860	FALSE	FALSE	FALSE	FALSE
COLO205	Colo208_TMT_10M_040920_1.mgf	5244	3030000	38.19	618.32	618.32	-0.32	2	GPNSNRSQF	TMT10plex-0	9	25.05	0	FALSE	colo205-PP_71059_ENSG00000100023_ENST00000335025_ENSP00000334553|colo205-PP_71060_ENSG00000100023_ENST00000398831_ENSP00000381812|colo205-PP_71063_ENSG00000100023_ENST00000406385_ENSP00000384299[372,380]	PPIL2	peptidylprolyl isomerase like 2	HLA-B*07:02	26.38	0.031	444390	TRUE	TRUE	TRUE	FALSE
COLO205	Colo208_TMT_10M_040920_1.mgf	5245	1290000	38.19	562.306	562.306	-0.28	2	APGGHTQNL	TMT10plex-0	9	21.04	0	FALSE	colo205-PP_34170_ENSG00000130723_ENST00000357304_ENSP00000349856[842,850]	PRRC2B	proline rich coiled-coil 2B	HLA-B*07:02	31.12	0.027	570427	FALSE	FALSE	FALSE	FALSE
COLO205	Colo208_TMT_10M_040920_1.mgf	5167	2050000	37.73	514.782	514.782	-0.19	2	APGPSGQSV	TMT10plex-0	9	26.21	0	FALSE	colo205-PP_58113_ENSG00000109103_ENST00000581945_ENSP00000463893[14,22]	UNC119	unc-119 lipid binding chaperone	HLA-B*07:02	46.45	0.049	452670	FALSE	FALSE	FALSE	FALSE
COLO205	Colo208_TMT_10M_040920_1.mgf	5209	1600000	37.98	368.192	368.193	-1.17	4	YREHPYGRY	TMT10plex-0	9	26.65	0	FALSE	colo205-PP_1461_ENSG00000121774_ENST00000492989_ENSP00000417731[396,404]	KHDRBS2; KHDRBS1	KH RNA binding domain containing, signal transduction associated 2; KH RNA binding domain containing, signal transduction associated 1	HLA-C*07:02	988.75	0.203	733184	FALSE	FALSE	FALSE	FALSE
COLO205	Colo208_TMT_10M_040920_1.mgf	5188	1380000	37.86	584.811	584.812	-0.34	2	SQDPGTHVV	TMT10plex-0	9	25.32	0	FALSE	colo205-PP_60495_ENSG00000130935_ENST00000253247_ENSP00000253247[348,356]	NOL11	nucleolar protein 11	HLA-A*02:01	235.4	0.115	448736	TRUE	TRUE	TRUE	FALSE
COLO205	Colo208_TMT_10M_040920_1.mgf	5088	1900000	37.32	515.795	515.796	-0.78	2	SPGGSGRAL	TMT10plex-0	9	22.45	0	FALSE	colo205-PP_38914_ENSG00000168005_ENST00000294244_ENSP00000294244[82,90]	SPINDOC	spindlin interactor and repressor of chromatin binding	HLA-B*07:02	6.17	0.01		FALSE	FALSE	FALSE	FALSE
COLO205	Colo208_TMT_10M_040920_1.mgf	5018	5170000	36.95	391.241	391.242	-0.82	3	ARAPGTRTL	TMT10plex-0	9	16.68	0.021	FALSE	1_0-SPE_contig-895756_0[3,11]	MTX1	metaxin 1	HLA-C*07:01	69.9	0.005	434821	TRUE	TRUE	FALSE	FALSE
COLO205	Colo208_TMT_10M_040920_1.mgf	4996	2170000	36.82	489.621	489.621	0.31	3	HPKNSAQNL	TMT10plex-0; TMT10plex-K3	9	20.05	0.0057	FALSE	colo205-PP_25103_ENSG00000153975_ENST00000368573_ENSP00000357562[99,107]	ZUP1	zinc finger containing ubiquitin peptidase 1	HLA-B*07:02	49.07	0.029	709377	FALSE	FALSE	FALSE	FALSE
COLO205	Colo208_TMT_10M_040920_1.mgf	5012	1230000	36.91	520.806	520.806	-1.15	2	SPGGPRAAV	TMT10plex-0	9	15.39	0.025	FALSE	colo205-PP_71453_ENSG00000183963_ENST00000455608_ENSP00000392329[180,188]	SMTN	smoothelin	HLA-B*07:02	5.96	0.012	448486	FALSE	TRUE	TRUE	TRUE
COLO205	Colo208_TMT_10M_040920_1.mgf	4973	1340000	36.67	578.812	578.812	0.35	2	SPEPGREGV	TMT10plex-0	9	15.98	0.022	FALSE	colo205-PP_3149_ENSG00000117174_ENST00000431532_ENSP00000414344[25,33]	ZNHIT6	zinc finger HIT-type containing 6	HLA-B*07:02	237.27	0.218	589948	FALSE	FALSE	FALSE	FALSE
COLO205	Colo208_TMT_10M_040920_1.mgf	5013	1520000	36.92	557.807	557.806	0.29	2	SPSGDRPAV	TMT10plex-0	9	19.23	0.012	FALSE	colo205-PP_31649_ENSG00000014164_ENST00000262577_ENSP00000262577[414,422]	ZC3H3	zinc finger CCCH-type containing 3	HLA-B*07:02	17.16	0.049	459582	FALSE	FALSE	FALSE	FALSE
COLO205	Colo208_TMT_10M_040920_1.mgf	4953	1360000	36.55	408.91	408.91	-0.93	3	HRRPPIGY	TMT10plex-0	8	18.25	0.017	FALSE	colo205-PP_29596_ENSG00000168476_ENST00000306306_ENSP00000303482[179,186]	REEP4	receptor accessory protein 4	HLA-C*07:01	6353.43	0.482	1019204	FALSE	TRUE	FALSE	FALSE
COLO205	Colo208_TMT_10M_040920_1.mgf	1621	181000	14.49	326.181	326.181	-1.01	4	APRPDSRHH	TMT10plex-0	9	27.21	0	FALSE	colo205-PP_67700_ENSG00000170892_ENST00000455798_ENSP00000400743[71,79]	TSEN34	tRNA splicing endonuclease subunit 34	HLA-B*07:02	3393.45	0.619		FALSE	FALSE	FALSE	FALSE
COLO205	Colo208_TMT_10M_040920_1.mgf	4844	5160000	35.94	557.812	557.812	-0.09	2	RPAGGNGSGL	TMT10plex-0	10	21.74	0	FALSE	colo205-PP_34170_ENSG00000130723_ENST00000357304_ENSP00000349856[1079,1088]	PRRC2B	proline rich coiled-coil 2B	HLA-B*07:02	7.95	0.033	576754	FALSE	FALSE	FALSE	FALSE
COLO205	Colo208_TMT_10M_040920_1.mgf	1555	606000	13.96	360.695	360.695	-0.83	4	RPRSPPRHQ	TMT10plex-0; Phospho-S4	9	27.67	0	FALSE	colo205-PP_16921_ENSG00000163950_ENST00000429429_ENSP00000406322[4,12]	SLBP	stem-loop binding protein	HLA-B*07:02	566.85	0.317	912483	FALSE	FALSE	FALSE	FALSE
COLO205	Colo208_TMT_10M_040920_1.mgf	1501	2180000	13.65	312.181	312.181	0	4	RARDPPPAH	TMT10plex-0	9	30.75	0	FALSE	colo205-PP_23986_ENSG00000137409_ENST00000373616_ENSP00000362718[39,47]	MTCH1	mitochondrial carrier 1	HLA-B*07:02	3914.38	0.88	483758	TRUE	FALSE	FALSE	FALSE
COLO205	Colo208_TMT_10M_040920_1.mgf	4731	834000	35.3	586.827	586.827	-1.02	2	SPRVPASET	TMT10plex-0	9	18.28	0.017	FALSE	colo205-PP_21664_ENSG00000213523_ENST00000336283_ENSP00000337513[60,68]	SRA1	steroid receptor RNA activator 1	HLA-B*07:02	28.93	0.09	448666	TRUE	TRUE	TRUE	FALSE
COLO205	Colo208_TMT_10M_040920_1.mgf	1482	1490000	13.52	317.689	317.689	-0.25	4	HPRHPRPAA	TMT10plex-0	9	26.91	0	FALSE	colo205-PP_23986_ENSG00000137409_ENST00000373616_ENSP00000362718[50,58]	MTCH1	mitochondrial carrier 1	HLA-B*07:02	6.86	0.024	479434	FALSE	TRUE	FALSE	FALSE
COLO205	Colo208_TMT_10M_040920_1.mgf	8697	2970000	55.31	653.393	653.393	0	2	SPTGTGKSL	TMT10plex-0; TMT10plex-K7	9	19.51	0.0089	FALSE	colo205-PP_42513_ENSG00000013573_ENST00000539049_ENSP00000445568[44,52]	DDX11	DEAD/H-box helicase 11	HLA-B*07:02	11.89	0.012	448712	TRUE	TRUE	TRUE	FALSE
COLO205	Colo208_TMT_10M_040920_1.mgf	4728	869000	35.29	444.25	444.25	-0.68	3	SPSHSATSV	TMT10plex-0; TMT10plex STY-S8	9	15.05	0.027	FALSE	colo205-PP_74355_ENSG00000063601_ENST00000445323_ENSP00000414178[661,669]	MTMR1	myotubularin related protein 1	HLA-B*07:02	27.99	0.081	486404	FALSE	FALSE	FALSE	FALSE
COLO205	Colo208_TMT_10M_040920_1.mgf	8690	2370000	55.27	441.584	441.584	-0.91	3	QPHLSRQDL	TMT10plex-0	9	14.94	0.027	FALSE	colo205-PP_42071_ENSG00000180574_ENST00000322446_ENSP00000323063[12,20]	EIF2S3B; EIF2S3	eukaryotic translation initiation factor 2 subunit gamma B; eukaryotic translation initiation factor 2 subunit gamma	HLA-B*07:02	23.57	0.027	469590; 1038844	FALSE	FALSE	FALSE	FALSE
COLO205	Colo208_TMT_10M_040920_1.mgf	8687	581000	55.25	810.468	810.467	1.11	2	KQQQQQQFV	TMT10plex-K1; TMT10plex-K1	9	20.58	0	FALSE	1_0-SPE_contig-664417_0[2,10]	PRELID1	PRELI domain containing 1	HLA-C*07:01	1772.84	1.074	564294	FALSE	TRUE	TRUE	FALSE
COLO205	Colo208_TMT_10M_040920_1.mgf	4670	1830000	34.98	642.865	642.865	0.62	2	APSQQRQQI	TMT10plex-0	9	22.64	0	FALSE	colo205-PP_56714_ENSG00000174231_ENST00000304992_ENSP00000304350|colo205-PP_56715_ENSG00000174231_ENST00000572621_ENSP00000460348[2018,2026]	PRPF8	pre-mRNA processing factor 8	HLA-B*07:02	27	0.021	436482; 911976	TRUE	TRUE	TRUE	FALSE
COLO205	Colo208_TMT_10M_040920_1.mgf	4646	650000	34.83	353.2	353.201	-1.42	4	RINHERNEL	TMT10plex-0	9	17.63	0.018	FALSE	1_0-SPE_contig-1193887_0[2,10]	NDC80	NDC80 kinetochore complex component	HLA-B*07:02	370	0.49	484110	TRUE	FALSE	FALSE	FALSE
COLO205	Colo208_TMT_10M_040920_1.mgf	4628	958000	34.73	330.443	330.444	-1.42	4	HLNSHVRQV	TMT10plex-0	9	23.76	0	FALSE	colo205-PP_54480_ENSG00000103495_ENST00000545521_ENSP00000443956[328,336]	MAZ	MYC associated zinc finger protein	HLA-C*07:01	249.06	0.148	162427	TRUE	FALSE	TRUE	FALSE
COLO205	Colo208_TMT_10M_040920_1.mgf	8624	4870000	54.95	544.29	544.29	-0.37	2	SPYGGGHAL	TMT10plex-0	9	27.71	0	FALSE	1_0-SPE_contig-1388251_2[2,10]	SAMD11	sterile alpha motif domain containing 11	HLA-B*07:02	4.15	0.003	471239	FALSE	TRUE	TRUE	FALSE
COLO205	Colo208_TMT_10M_040920_1.mgf	4605	2610000	34.58	379.988	379.989	-0.61	4	SAAEKRRQL	TMT10plex-0; TMT10plex-K5	9	22.45	0	FALSE	colo205-PP_21691_ENSG00000113141_ENST00000502899_ENSP00000426764[138,146]	IK	IK cytokine	HLA-B*08:01	330	0.07	991409	FALSE	FALSE	FALSE	FALSE
COLO205	Colo208_TMT_10M_040920_1.mgf	4600	742000	34.54	578.812	578.812	0.86	2	SPAPQSNQV	TMT10plex-0	9	21.34	0	FALSE	colo205-PP_25309_ENSG00000112282_ENST00000368060_ENSP00000357039[1352,1360]	MED23	mediator complex subunit 23	HLA-B*07:02	72.98	0.071	459297	FALSE	FALSE	FALSE	FALSE
COLO205	Colo208_TMT_10M_040920_1.mgf	8619	1970000	54.92	426.921	426.921	-0.87	3	RPQASHQLL	TMT10plex-0	9	22.11	0	FALSE	colo205-PP_2218_ENSG00000126088_ENST00000469548_ENSP00000498709[149,157]	UROD	uroporphyrinogen decarboxylase	HLA-B*07:02	6.27	0.011	188742	FALSE	TRUE	TRUE	FALSE
COLO205	Colo208_TMT_10M_040920_1.mgf	4614	1020000	34.63	452.938	452.939	-0.82	3	RNRNVREAL	TMT10plex-0	9	15.79	0.022	FALSE	colo205-PP_39088_ENSG00000133895_ENST00000672079_ENSP00000500905[238,246]	MEN1	menin 1	HLA-B*07:02	444.77	1.013	507844	FALSE	FALSE	FALSE	FALSE
COLO205	Colo208_TMT_10M_040920_1.mgf	8580	1870000	54.7	351.434	351.434	-0.97	5	KVADHRVKL	TMT10plex-K1; TMT10plex-K1; TMT10plex-K8	9	14.76	0.029	FALSE	colo205-PP_5580_ENSG00000135862_ENST00000258341_ENSP00000258341[1041,1049]	LAMC1	laminin subunit gamma 1	HLA-C*07:01	248.85	0.239	880586	FALSE	FALSE	FALSE	FALSE
COLO205	Colo208_TMT_10M_040920_1.mgf	8545	5660000	54.53	685.837	685.836	0.73	2	NQWDGTQHGV	TMT10plex-0	10	30.78	0	FALSE	colo205-PP_25531_ENSG00000152818_ENST00000367545_ENSP00000356515[2315,2324]	UTRN	utrophin	HLA-A*02:01	224.92	0.559	194234	FALSE	FALSE	FALSE	FALSE
COLO205	Colo208_TMT_10M_040920_1.mgf	12329	1840000	74.36	574.834	574.835	-1.57	2	SPANPAHIL	TMT10plex-0	9	23.85	0	FALSE	colo205-PP_50598_ENSG00000092470_ENST00000381246_ENSP00000370645[305,313]	WDR76	WD repeat domain 76	HLA-B*07:02	14.5	0.014	448435	FALSE	FALSE	TRUE	FALSE
COLO205	Colo208_TMT_10M_040920_1.mgf	8494	4090000	54.28	524.293	524.293	-0.67	2	RAAPGAEF	TMT10plex-0	8	22.48	0	FALSE	colo205-PP_73387_ENSG00000147140_ENST00000373856_ENSP00000362963|colo205-PP_73388_ENSG00000147140_ENST00000373841_ENSP00000362947|colo205-PP_73389_ENSG00000147140_ENST00000276079_ENSP00000276079[456,463]	NONO	non-POU domain containing octamer binding	HLA-B*07:02	4112.67	1.747	721138	TRUE	FALSE	FALSE	FALSE
COLO205	Colo208_TMT_10M_040920_1.mgf	4565	981000	34.3	356.699	356.699	-0.67	4	YPDTHRHRL	TMT10plex-0	9	17.61	0.018	FALSE	colo205-PP_38087_ENSG00000121691_ENST00000241052_ENSP00000241052[358,366]	CAT	catalase	HLA-B*07:02	14.49	0.01	509166	FALSE	FALSE	TRUE	FALSE
COLO205	Colo208_TMT_10M_040920_1.mgf	8501	4690000	54.32	528.822	528.822	0	2	ALGPTGRGV	TMT10plex-0	9	23.54	0	FALSE	colo205-PP_49156_ENSG00000100596_ENST00000554901_ENSP00000452189[287,295]	SPTLC2	serine palmitoyltransferase long chain base subunit 2	HLA-A*02:01	992.27	0.796	193649	TRUE	TRUE	TRUE	FALSE
COLO205	Colo208_TMT_10M_040920_1.mgf	4228	2770000	32.26	397.582	397.582	-0.13	3	VRPPIRSH	TMT10plex-0	8	21.31	0	FALSE	1_0-SPE_contig-1222096_1[2,9]	CKAP2	cytoskeleton associated protein 2	HLA-C*07:02	12247.4	1.084	420340	FALSE	FALSE	FALSE	FALSE
COLO205	Colo208_TMT_10M_040920_1.mgf	8509	3480000	54.37	576.832	576.832	-0.07	2	HQVPAVSSV	TMT10plex-0	9	24.79	0	FALSE	colo205-PP_23761_ENSG00000204256_ENST00000456339_ENSP00000411195[214,222]	BRD2	bromodomain containing 2	HLA-C*07:01	494.33	0.449	632236	FALSE	TRUE	TRUE	FALSE
COLO205	Colo208_TMT_10M_040920_1.mgf	3949	674000	30.4	309.181	309.181	-0.65	4	RRGPTRDF	TMT10plex-0	8	15.67	0.022	FALSE	colo205-PP_45547_ENSG00000139719_ENST00000267199_ENSP00000267199[102,109]	AC048338.1; VPS33A	nan; VPS33A core subunit of CORVET and HOPS complexes	HLA-C*07:01	8334.18	1.509		FALSE	TRUE	FALSE	FALSE
COLO205	Colo208_TMT_10M_040920_1.mgf	2687	514000	22.31	586.322	586.323	-1.02	2	SPNQARAQA	TMT10plex-0	9	14.83	0.029	FALSE	1_0-SPE_contig-935861_0[3,11]	PTBP1	polypyrimidine tract binding protein 1	HLA-B*07:02	28.16	0.096	448560	FALSE	TRUE	TRUE	FALSE
COLO205	Colo208_TMT_10M_040920_1.mgf	1489	704000	13.56	362.217	362.218	-1.05	4	RPRHSHPT	TMT10plex-0; TMT10plex STY-T8	8	18.33	0.017	FALSE	colo205-PP_32262_ENSG00000147889_ENST00000579755_ENSP00000462950|colo205-PP_32265_ENSG00000147889_ENST00000530628_ENSP00000432664[88,95]	CDKN2A	cyclin dependent kinase inhibitor 2A	HLA-B*07:02	78.49	0.464		FALSE	FALSE	FALSE	FALSE
COLO205	Colo208_TMT_10M_040920_1.mgf	21040	17300000	119.73	592.415	592.415	0	2	VLITAVLLL	TMT10plex-0	9	19.6	0.0072	FALSE	colo205-PP_74693_ENSG00000198804_ENST00000361624_ENSP00000354499[188,196]	MT-CO1	mitochondrially encoded cytochrome c oxidase I	HLA-A*02:01	30.27	0.278	752148	FALSE	TRUE	TRUE	FALSE
COLO205	Colo208_TMT_10M_040920_1.mgf	21040	17300000	119.73	592.415	592.415	0	2	VLLTAVLLL	TMT10plex-0	9	19.6	0.0072	FALSE	colo205-PP_11289_ENSG00000115461_ENST00000449583_ENSP00000413474[2,10]	IGFBP5	insulin like growth factor binding protein 5	HLA-A*02:01	16.73	0.204	752158	FALSE	FALSE	FALSE	FALSE
COLO205	Colo208_TMT_10M_040920_1.mgf	20924	23000000	119.33	601.366	601.366	0.07	2	TLIEDILGV	TMT10plex-0	9	23.98	0	FALSE	colo205-PP_68924_ENSG00000100991_ENST00000451813_ENSP00000400614[209,217]	TRPC4AP	transient receptor potential cation channel subfamily C member 4 associated protein	HLA-A*02:01	3.69	0.007	449272	FALSE	TRUE	TRUE	TRUE
COLO205	Colo208_TMT_10M_040920_1.mgf	20926	3910000	119.33	664.413	664.413	-0.24	2	IIIDWLVQV	TMT10plex-0	9	19.58	0.0072	FALSE	1_0-SPE_contig-255293_1[10,18]	nan	nan	HLA-A*02:01	3.57	0.007		FALSE	FALSE	FALSE	FALSE
COLO205	Colo208_TMT_10M_040920_1.mgf	20926	3910000	119.33	664.413	664.413	-0.24	2	LLIDWLVQV	TMT10plex-0	9	19.58	0.0072	FALSE	1_0-SPE_contig-255298_1[6,14]	nan	nan	HLA-A*02:01	2.36	0.003		FALSE	FALSE	FALSE	FALSE
COLO205	Colo208_TMT_10M_040920_1.mgf	20926	3910000	119.33	664.413	664.413	-0.24	2	ILIDWLVQV	TMT10plex-0	9	19.58	0.0072	FALSE	colo205-PP_20254_ENSG00000134057_ENST00000507798_ENSP00000426230[20,28]	CCNB1	cyclin B1	HLA-A*02:01	2.3	0.002	466581; 952171	FALSE	FALSE	TRUE	FALSE
COLO205	Colo208_TMT_10M_040920_1.mgf	20899	4900000	119.25	622.398	622.399	-0.96	2	MLTTLLPIL	TMT10plex-0	9	24.45	0	FALSE	colo205-PP_68930_ENSG00000101000_ENST00000216968_ENSP00000216968[1,9]	PROCR	protein C receptor	HLA-A*02:01	21.29	0.506		FALSE	FALSE	FALSE	FALSE
COLO205	Colo208_TMT_10M_040920_1.mgf	20869	2800000	119.15	576.354	576.355	-0.87	2	ALFGALFLA	TMT10plex-0	9	21.48	0	FALSE	colo205-PP_69398_ENSG00000100979_ENST00000420868_ENSP00000411671[2,10]	PLTP	phospholipid transfer protein	HLA-A*02:01	4.79	0.129	2528	FALSE	TRUE	TRUE	TRUE
COLO205	Colo208_TMT_10M_040920_1.mgf	20838	5970000	119.03	629.877	629.876	0.32	2	NLLDLLTEV	TMT10plex-0	9	17.54	0.018	FALSE	colo205-PP_52450_ENSG00000140553_ENST00000394275_ENSP00000377816[282,290]	UNC45A	unc-45 myosin chaperone A	HLA-A*02:01	3.86	0.006	469012	FALSE	FALSE	TRUE	FALSE
COLO205	Colo208_TMT_10M_040920_1.mgf	20801	4050000	118.92	658.395	658.395	-0.15	2	VLSELLWQV	TMT10plex-0	9	15.41	0.025	FALSE	colo205-PP_72771_ENSG00000124486_ENST00000378308_ENSP00000367558[2317,2325]	USP9X	ubiquitin specific peptidase 9 X-linked	HLA-A*02:01	2.97	0.007	460436	FALSE	FALSE	TRUE	TRUE
COLO205	Colo208_TMT_10M_040920_1.mgf	20765	4440000	118.82	630.383	630.383	0.06	2	AMASLGALALL	TMT10plex-0	11	26.12	0	FALSE	colo205-PP_74481_ENSG00000180879_ENST00000370085_ENSP00000359102[3,13]	SSR4	signal sequence receptor subunit 4	HLA-A*02:01	62.87	1.583	452524; 629398	FALSE	FALSE	FALSE	FALSE
COLO205	Colo208_TMT_10M_040920_1.mgf	20771	5730000	118.83	608.381	608.381	-0.33	2	SIIPPLFTV	TMT10plex-0	9	18.84	0.013	FALSE	colo205-PP_74481_ENSG00000180879_ENST00000370085_ENSP00000359102[101,109]	SSR4	signal sequence receptor subunit 4	HLA-A*02:01	7.12	0.009	508121	FALSE	TRUE	TRUE	FALSE
COLO205	Colo208_TMT_10M_040920_1.mgf	20725	4710000	118.7	571.871	571.871	-0.35	2	GLLGTLVQL	TMT10plex-0	9	18.94	0.013	FALSE	colo205-PP_13121_ENSG00000168036_ENST00000644138_ENSP00000496649[400,408]	CTNNB1	catenin beta 1	HLA-A*02:01	11.09	0.018	20996	FALSE	TRUE	TRUE	FALSE
COLO205	Colo208_TMT_10M_040920_1.mgf	20715	7230000	118.68	592.378	592.379	-0.68	2	SLLPAIVEL	TMT10plex-0	9	23.55	0	FALSE	colo205-PP_40759_ENSG00000137713_ENST00000531890_ENSP00000433598[115,123]	PPP2R1A; PPP2R1B	protein phosphatase 2 scaffold subunit Aalpha; protein phosphatase 2 scaffold subunit Abeta	HLA-A*02:01	8.63	0.005	59292	FALSE	TRUE	TRUE	FALSE
COLO205	Colo208_TMT_10M_040920_1.mgf	20727	6120000	118.71	647.379	647.379	-0.15	2	YLTAEILEL	TMT10plex-0	9	20.39	0.0021	FALSE	colo205-PP_23325_ENSG00000274997_ENST00000377459_ENSP00000366679[58,66]	H2AC4; H2AC6; AL031777.2; H2AC7; H2AC8; H2AC11; H2AC12; H2AC13; H2AC14; H2AC15; H2AC16; H2AC17; H2AJ; MACROH2A1; H2AX; H2AC18; H2AC19; H2AC20; H2AC21; H2AW	H2A clustered histone 4; H2A clustered histone 6; nan; H2A clustered histone 7; H2A clustered histone 8; H2A clustered histone 11; H2A clustered histone 12; H2A clustered histone 13; H2A clustered histone 14; H2A clustered histone 15; H2A clustered histone 16; H2A clustered histone 17; H2A.J histone; macroH2A.1 histone; H2A.X variant histone; H2A clustered histone 18; H2A clustered histone 19; H2…	HLA-A*02:01	6.94	0.02	450232	FALSE	TRUE	TRUE	FALSE
COLO205	Colo208_TMT_10M_040920_1.mgf	20697	40600000	118.64	631.366	631.366	0.22	2	ALPEIFTEL	TMT10plex-0	9	25.56	0	FALSE	colo205-PP_42071_ENSG00000180574_ENST00000322446_ENSP00000323063[363,371]	EIF2S3B; EIF2S3	eukaryotic translation initiation factor 2 subunit gamma B; eukaryotic translation initiation factor 2 subunit gamma	HLA-A*02:01	15.5	0.018	442329	FALSE	FALSE	TRUE	TRUE
COLO205	Colo208_TMT_10M_040920_1.mgf	20686	3290000	118.62	662.407	662.408	-0.82	2	SLLPPDALVGL	TMT10plex-0	11	21.37	0	FALSE	colo205-PP_68624_ENSG00000101310_ENST00000450074_ENSP00000403971[156,166]	SEC23B	SEC23 homolog B, COPII coat complex component	HLA-A*02:01	23.94	0.094	59295	FALSE	TRUE	TRUE	TRUE
COLO205	Colo208_TMT_10M_040920_1.mgf	20670	2380000	118.58	620.889	620.889	-0.39	2	LLLDVPTAAV	TMT10plex-0	10	20.14	0.004	FALSE	colo205-PP_64940_ENSG00000216490_ENST00000597802_ENSP00000470527[15,24]	IFI30	IFI30 lysosomal thiol reductase	HLA-A*02:01	7.9	0.132	37474	TRUE	TRUE	TRUE	FALSE
COLO205	Colo208_TMT_10M_040920_1.mgf	20669	3300000	118.58	600.873	600.874	-0.77	2	LLIENVASL	TMT10plex-0	9	20.13	0.004	FALSE	colo205-PP_13645_ENSG00000233276_ENST00000646881_ENSP00000495001|colo205-PP_13646_ENSG00000233276_ENST00000496791_ENSP00000493593[40,48]	GPX1	glutathione peroxidase 1	HLA-A*02:01	7.4	0.029	232050	TRUE	TRUE	TRUE	TRUE
COLO205	Colo208_TMT_10M_040920_1.mgf	20654	11500000	118.53	627.369	627.369	-0.48	2	ALHDILTEI	TMT10plex-0	9	17.58	0.018	FALSE	colo205-PP_45298_ENSG00000111445_ENST00000392542_ENSP00000376325[255,263]	RFC5	replication factor C subunit 5	HLA-A*02:01	10.33	0.01	463043	TRUE	FALSE	TRUE	FALSE
COLO205	Colo208_TMT_10M_040920_1.mgf	20153	25200000	116.37	527.663	527.664	-1.44	3	KLEEIIHQI	TMT10plex-K1; TMT10plex-K1	9	15.37	0.025	FALSE	colo205-PP_9726_ENSG00000115839_ENST00000539493_ENSP00000444306[784,792]	RAB3GAP1	RAB3 GTPase activating protein catalytic subunit 1	HLA-A*02:01	12.63	0.007	455339	TRUE	FALSE	FALSE	FALSE
COLO205	Colo208_TMT_10M_040920_1.mgf	20138	7610000	116.3	634.334	634.335	-0.84	2	FLDSEVSEL	TMT10plex-0	9	21.1	0	FALSE	1_0-SPE_contig-1000089_1[1,9]	NCAPG	non-SMC condensin I complex subunit G	HLA-A*02:01	6.74	0.006	453693	TRUE	FALSE	TRUE	FALSE
COLO205	Colo208_TMT_10M_040920_1.mgf	19992	5420000	115.61	615.86	615.861	-0.97	2	ALSEELVQL	TMT10plex-0	9	22.74	0	FALSE	colo205-PP_35116_ENSG00000170759_ENST00000302418_ENSP00000307078[666,674]	KIF5B	kinesin family member 5B	HLA-A*02:01	14.98	0.008	475757	TRUE	TRUE	TRUE	FALSE
COLO205	Colo208_TMT_10M_040920_1.mgf	19821	5000000	114.78	600.358	600.358	0.42	2	ALEPIDITV	TMT10plex-0	9	21.56	0	FALSE	colo205-PP_31236_ENSG00000164754_ENST00000297338_ENSP00000297338[305,313]	RAD21	RAD21 cohesin complex component	HLA-A*02:01	64.45	0.07	452271	FALSE	FALSE	FALSE	FALSE
COLO205	Colo208_TMT_10M_040920_1.mgf	19755	3100000	114.49	497.653	497.653	-0.94	3	RLLDGAFKL	TMT10plex-0; TMT10plex-K8	9	22.26	0	FALSE	colo205-PP_9540_ENSG00000074054_ENST00000409078_ENSP00000386442[367,375]	CLASP1	cytoplasmic linker associated protein 1	HLA-A*02:01	5.13	0.007	194275	TRUE	TRUE	TRUE	FALSE
COLO205	Colo208_TMT_10M_040920_1.mgf	19656	3280000	114.04	596.391	596.392	-0.84	3	KILEELQKV	TMT10plex-K1; TMT10plex-K1; TMT10plex-K8	9	19.68	0.0057	FALSE	colo205-PP_17838_ENSG00000132466_ENST00000639793_ENSP00000491481[862,870]	ANKRD17	ankyrin repeat domain 17	HLA-A*02:01	13	0.008	194011	TRUE	FALSE	TRUE	FALSE
COLO205	Colo208_TMT_10M_040920_1.mgf	19602	1390000	113.71	502.337	502.337	-0.6	3	NLLPKLHIV	TMT10plex-0; TMT10plex-K5	9	19.05	0.012	FALSE	colo205-PP_23629_ENSG00000213719_ENST00000375784_ENSP00000364940|colo205-PP_23630_ENSG00000213719_ENST00000375779_ENSP00000364934|colo205-PP_23631_ENSG00000213719_ENST00000375780_ENSP00000364935|colo205-PP_23632_ENSG00000213719_ENST00000616760_ENSP000004.[179,187]	CLIC1; CLIC4	chloride intracellular channel 1; chloride intracellular channel 4	HLA-A*02:01	14.15	0.018	422052	TRUE	TRUE	TRUE	TRUE
COLO205	Colo208_TMT_10M_040920_1.mgf	19549	2090000	113.37	566.344	566.345	-0.88	2	GLSETIIAV	TMT10plex-0	9	18.68	0.013	FALSE	1_0-SPE_contig-947889_1[3,11]	nan	nan	HLA-A*02:01	5.92	0.009		FALSE	FALSE	FALSE	FALSE
COLO205	Colo208_TMT_10M_040920_1.mgf	19549	2090000	113.37	566.344	566.345	-0.88	2	GLSETILAV	TMT10plex-0	9	18.68	0.013	FALSE	colo205-PP_19851_ENSG00000113569_ENST00000513532_ENSP00000422019[139,147]	NUP155	nucleoporin 155	HLA-A*02:01	6.92	0.016	444319	FALSE	FALSE	TRUE	FALSE
COLO205	Colo208_TMT_10M_040920_1.mgf	19528	2940000	113.25	448.624	448.624	0	3	RTLETLIRL	TMT10plex-0	9	21.75	0	FALSE	1_0-SPE_contig-1034135_1[2,10]	MCM3	minichromosome maintenance complex component 3	HLA-A*02:01	141.38	0.292	458586	FALSE	FALSE	FALSE	FALSE
COLO205	Colo208_TMT_10M_040920_1.mgf	19569	1630000	113.49	454.589	454.589	-0.84	3	GLFDQHFRL	TMT10plex-0	9	23.12	0	FALSE	colo205-PP_13960_ENSG00000010322_ENST00000479054_ENSP00000418232|colo205-PP_13961_ENSG00000010322_ENST00000345716_ENSP00000339958[1238,1246]	NISCH	nischarin	HLA-A*02:01	4.79	0.01	193857	FALSE	FALSE	TRUE	FALSE
COLO205	Colo208_TMT_10M_040920_1.mgf	19433	2060000	112.71	504.65	504.65	-0.14	3	LLIDPFHKA	TMT10plex-0; TMT10plex-K8	9	23.41	0	FALSE	1_0-SPE_contig-425807_0[6,14]	nan	nan	HLA-A*02:01	30.51	0.056		FALSE	FALSE	FALSE	FALSE
COLO205	Colo208_TMT_10M_040920_1.mgf	19433	2060000	112.71	504.65	504.65	-0.14	3	ILIDPFHKA	TMT10plex-0; TMT10plex-K8	9	23.41	0	FALSE	colo205-PP_12764_ENSG00000174748_ENST00000307839_ENSP00000309334|colo205-PP_12766_ENSG00000174748_ENST00000611050_ENSP00000483260|colo205-PP_12768_ENSG00000174748_ENST00000413699_ENSP00000416692|colo205-PP_12773_ENSG00000174748_ENST00000644185_ENSP000004.[133,141]	RPL15	ribosomal protein L15	HLA-A*02:01	26.97	0.033	162494	FALSE	FALSE	FALSE	FALSE
COLO205	Colo208_TMT_10M_040920_1.mgf	19329	3380000	112.2	586.857	586.858	-0.9	2	VQIGDIVTV	TMT10plex-0	9	20	0.0057	FALSE	colo205-PP_67157_ENSG00000142534_ENST00000594493_ENSP00000471873[41,49]	RPS11	ribosomal protein S11	HLA-A*02:01	21.5	0.056	488372	TRUE	TRUE	TRUE	TRUE
COLO205	Colo208_TMT_10M_040920_1.mgf	19281	2860000	111.98	619.367	619.366	0.92	2	IRGNVGFVF	TMT10plex-0	9	14.83	0.029	FALSE	1_0-SPE_contig-1421432_0[3,11]	RPLP0	ribosomal protein lateral stalk subunit P0	HLA-C*07:02	131.03	0.089	711297	FALSE	FALSE	FALSE	FALSE
COLO205	Colo208_TMT_10M_040920_1.mgf	19206	3720000	111.59	570.365	570.365	-0.88	2	ALPPVLTTV	TMT10plex-0	9	19.1	0.012	FALSE	colo205-PP_22137_ENSG00000155506_ENST00000518892_ENSP00000429624[49,57]	LARP1	La ribonucleoprotein 1, translational regulator	HLA-A*02:01	8.98	0.005	442331	TRUE	TRUE	TRUE	TRUE
COLO205	Colo208_TMT_10M_040920_1.mgf	19367	1420000	112.4	556.304	556.305	-1.02	2	SMFGAGLTV	TMT10plex-0	9	21.66	0	FALSE	colo205-PP_2135_ENSG00000117410_ENST00000236067_ENSP00000236067[89,97]	ATP6V0B	ATPase H+ transporting V0 subunit b	HLA-A*02:01	10.56	0.107	486234; 637291	FALSE	FALSE	TRUE	FALSE
COLO205	Colo208_TMT_10M_040920_1.mgf	19227	1630000	111.71	573.849	573.85	-2.27	2	STIAILNSV	TMT10plex-0	9	18.27	0.017	FALSE	colo205-PP_41497_ENSG00000151503_ENST00000534548_ENSP00000433681[1350,1358]	NCAPD3	non-SMC condensin II complex subunit D3	HLA-A*02:01	32.31	0.344	486735	FALSE	FALSE	FALSE	FALSE
COLO205	Colo208_TMT_10M_040920_1.mgf	19165	4000000	111.4	538.332	538.332	0.24	2	SVLGAITSV	TMT10plex-0	9	18.4	0.015	FALSE	colo205-PP_21525_ENSG00000120705_ENST00000512198_ENSP00000422272[70,78]	ETF1	eukaryotic translation termination factor 1	HLA-A*02:01	20.96	0.058	471351	TRUE	FALSE	TRUE	FALSE
COLO205	Colo208_TMT_10M_040920_1.mgf	19192	15800000	111.54	616.348	616.348	-0.06	2	VIWGTDVNV	TMT10plex-0	9	26.25	0	FALSE	colo205-PP_30189_ENSG00000104738_ENST00000648407_ENSP00000497881[151,159]	MCM4	minichromosome maintenance complex component 4	HLA-A*02:01	67.71	0.357	472462	FALSE	FALSE	FALSE	FALSE
COLO205	Colo208_TMT_10M_040920_1.mgf	19219	14400000	111.67	760.467	760.466	0.92	2	AIQDKLFQV	TMT10plex-0; TMT10plex-K5	9	20.62	0	FALSE	colo205-PP_15105_ENSG00000159685_ENST00000503119_ENSP00000427517[96,104]	CHCHD6	coiled-coil-helix-coiled-coil-helix domain containing 6	HLA-A*02:01	12.38	0.012	436303	TRUE	FALSE	TRUE	FALSE
COLO205	Colo208_TMT_10M_040920_1.mgf	19150	4760000	111.32	526.992	526.992	-0.38	3	IREDIAKYL	TMT10plex-0; TMT10plex-K7	9	19.24	0.012	FALSE	colo205-PP_22254_ENSG00000164609_ENST00000297151_ENSP00000297151[267,275]	SLU7	SLU7 homolog, splicing factor	HLA-C*07:01	224.48	0.053	492399	FALSE	FALSE	FALSE	FALSE
COLO205	Colo208_TMT_10M_040920_1.mgf	19250	3810000	111.82	544.855	544.855	-1.1	2	AHPPLLVL	TMT10plex-0	8	22.46	0	FALSE	colo205-PP_64033_ENSG00000130810_ENST00000430370_ENSP00000415988[74,81]	PPAN-P2RY11; PPAN	PPAN-P2RY11 readthrough; peter pan homolog	HLA-C*07:02	3902.88	0.47	504244	FALSE	TRUE	FALSE	FALSE
COLO205	Colo208_TMT_10M_040920_1.mgf	19113	26600000	111.1	765.961	765.961	0.59	2	QLDDLKVEL	TMT10plex-0; TMT10plex-K6	9	15.83	0.022	FALSE	colo205-PP_33688_ENSG00000136942_ENST00000348462_ENSP00000259469[20,28]	RPL35	ribosomal protein L35	HLA-A*02:01	111.75	0.04	194245; 635769	FALSE	TRUE	TRUE	TRUE
COLO205	Colo208_TMT_10M_040920_1.mgf	19105	2440000	111.06	551.96	551.96	-0.18	3	RMLEDRDLFVM	TMT10plex-0	11	20.79	0	FALSE	colo205-PP_36624_ENSG00000107581_ENST00000369144_ENSP00000358140|colo205-PP_36625_ENSG00000107581_ENST00000541549_ENSP00000438178[752,762]	EIF3A	eukaryotic translation initiation factor 3 subunit A	HLA-A*02:01	70.68	1.772	458260; 636403; 636402	FALSE	FALSE	FALSE	FALSE
COLO205	Colo208_TMT_10M_040920_1.mgf	19084	5640000	110.92	622.858	622.858	-0.53	2	FQDPVPLTV	TMT10plex-0	9	26.08	0	FALSE	colo205-PP_28744_ENSG00000122779_ENST00000415680_ENSP00000390829[890,898]	TRIM24	tripartite motif containing 24	HLA-A*02:01	15.71	0.007	444039	TRUE	TRUE	TRUE	FALSE
COLO205	Colo208_TMT_10M_040920_1.mgf	19047	1000000	110.7	527.328	527.329	-1.9	2	GPAGPILSL	TMT10plex-0	9	16.55	0.022	FALSE	1_0-SPE_contig-963744_0[4,12]	NIFK	nucleolar protein interacting with the FHA domain of MKI67	HLA-B*07:02	24.39	0.014	444355	FALSE	FALSE	TRUE	FALSE
COLO205	Colo208_TMT_10M_040920_1.mgf	19043	1710000	110.67	513.35	513.351	-1.95	4	KLLEKLYKV	TMT10plex-K1; TMT10plex-K1; TMT10plex-K5; TMT10plex-K8	9	17.97	0.017	FALSE	colo205-PP_18213_ENSG00000287542_ENST00000512194_ENSP00000421021[592,600]	AC098582.1; HERC3	nan; HECT and RLD domain containing E3 ubiquitin protein ligase 3	HLA-A*02:01	2.69	0.001	467276	TRUE	FALSE	FALSE	FALSE
COLO205	Colo208_TMT_10M_040920_1.mgf	18977	4680000	110.28	618.85	618.851	-0.32	2	GLWGPVHEL	TMT10plex-0	9	24.03	0	FALSE	colo205-PP_28913_ENSG00000198420_ENST00000355951_ENSP00000348220[751,759]	TCAF1	TRPM8 channel associated factor 1	HLA-A*02:01	6.66	0.006	193890	FALSE	FALSE	TRUE	FALSE
COLO205	Colo208_TMT_10M_040920_1.mgf	19045	9690000	110.69	681.363	681.363	0.44	2	AYPEYLITY	TMT10plex-0	9	29.45	0	FALSE	colo205-PP_35997_ENSG00000107854_ENST00000371627_ENSP00000360689[1147,1155]	TNKS; TNKS2	tankyrase; tankyrase 2	HLA-C*07:02	112.87	0.006	452981	FALSE	TRUE	TRUE	FALSE
COLO205	Colo208_TMT_10M_040920_1.mgf	18920	1580000	109.9	523.673	523.673	-0.76	3	RLWPKIQGL	TMT10plex-0; TMT10plex-K5	9	22.95	0	FALSE	colo205-PP_35653_ENSG00000168209_ENST00000307365_ENSP00000307305[184,192]	DDIT4	DNA damage inducible transcript 4	HLA-A*02:01	12.23	0.009	447489	TRUE	FALSE	FALSE	FALSE
COLO205	Colo208_TMT_10M_040920_1.mgf	18994	1860000	110.38	516.66	516.661	-1.24	3	KLFNDAIRL	TMT10plex-K1; TMT10plex-K1	9	17.34	0.018	FALSE	colo205-PP_9455_ENSG00000144134_ENST00000409842_ENSP00000386460|colo205-PP_9458_ENSG00000144134_ENST00000376439_ENSP00000365622[105,113]	RABL2A; RABL2B	RAB, member of RAS oncogene family like 2A; RAB, member of RAS oncogene family like 2B	HLA-A*02:01	10.27	0.022	455360	FALSE	FALSE	TRUE	FALSE
COLO205	Colo208_TMT_10M_040920_1.mgf	18989	6370000	110.36	599.35	599.35	-0.23	2	SLLDPVPEV	TMT10plex-0	9	21.92	0	FALSE	colo205-PP_45341_ENSG00000089154_ENST00000300648_ENSP00000300648[1665,1673]	GCN1	GCN1 activator of EIF2AK4	HLA-A*02:01	4.22	0.001	422085	TRUE	TRUE	TRUE	TRUE
COLO205	Colo208_TMT_10M_040920_1.mgf	18999	1850000	110.42	584.86	584.861	-0.22	2	GLIENPALL	TMT10plex-0	9	21.45	0	FALSE	colo205-PP_14887_ENSG00000065518_ENST00000485064_ENSP00000419578[58,66]	NDUFB4	NADH:ubiquinone oxidoreductase subunit B4	HLA-A*02:01	23.99	0.05	505615	FALSE	FALSE	FALSE	FALSE
COLO205	Colo208_TMT_10M_040920_1.mgf	18858	12100000	109.53	682.393	682.393	0.35	2	RLDELGGVYL	TMT10plex-0	10	20.6	0	FALSE	colo205-PP_69140_ENSG00000118705_ENST00000462163_ENSP00000435563[65,74]	RPN2	ribophorin II	HLA-A*02:01	45.21	0.139	156744	TRUE	TRUE	TRUE	FALSE
COLO205	Colo208_TMT_10M_040920_1.mgf	19005	18000000	110.45	607.348	607.347	0.33	2	ALPEDLVEV	TMT10plex-0	9	20.91	0	FALSE	colo205-PP_73928_ENSG00000102024_ENST00000420625_ENSP00000398945[589,597]	LCP1; PLS3	lymphocyte cytosolic protein 1; plastin 3	HLA-A*02:01	6.58	0.006	156619	FALSE	FALSE	TRUE	FALSE
COLO205	Colo208_TMT_10M_040920_1.mgf	18875	1170000	109.62	455.594	455.594	-1.32	3	FRVPFIYGH	TMT10plex-0	9	23.47	0	FALSE	colo205-PP_64636_ENSG00000099797_ENST00000215567_ENSP00000215567[107,115]	TECR	trans-2,3-enoyl-CoA reductase	HLA-C*07:02	628.53	0.237	444094	TRUE	FALSE	FALSE	FALSE
COLO205	Colo208_TMT_10M_040920_1.mgf	18859	2410000	109.54	554.334	554.334	-0.49	2	AIIGGTFTV	TMT10plex-0	9	22.2	0	FALSE	colo205-PP_22362_ENSG00000113719_ENST00000393784_ENSP00000377374[258,266]	ERGIC1	endoplasmic reticulum-golgi intermediate compartment 1	HLA-A*02:01	5.78	0.03	127922	FALSE	FALSE	TRUE	FALSE
COLO205	Colo208_TMT_10M_040920_1.mgf	18846	1600000	109.45	482.655	482.655	-1.31	3	RPRGLPPLLVV	TMT10plex-0	11	16.46	0.022	FALSE	colo205-PP_45074_ENSG00000204852_ENST00000498072_ENSP00000474525[2,12]	TCTN1	tectonic family member 1	HLA-B*07:02	14.03	0.041	447782	FALSE	FALSE	FALSE	FALSE
COLO205	Colo208_TMT_10M_040920_1.mgf	18786	11300000	109.13	666.332	666.332	0.26	2	SLYEDDITF	TMT10plex-0	9	28.3	0	FALSE	colo205-PP_31877_ENSG00000147804_ENST00000276833_ENSP00000276833[614,622]	SLC39A4	solute carrier family 39 member 4	HLA-C*07:02	368.41	0.29	486218	FALSE	FALSE	FALSE	FALSE
COLO205	Colo208_TMT_10M_040920_1.mgf	18805	7790000	109.23	637.729	637.729	0.47	3	YPFKPPKVTF	TMT10plex-0; TMT10plex-K4; TMT10plex-K7	10	20.32	0.0021	FALSE	1_0-SPE_contig-780068_2[5,14]	UBE2E3; UBE2E2; UBE2E1	ubiquitin conjugating enzyme E2 E3; ubiquitin conjugating enzyme E2 E2; ubiquitin conjugating enzyme E2 E1	HLA-B*07:02	111.91	0.032	441886	FALSE	TRUE	TRUE	FALSE
COLO205	Colo208_TMT_10M_040920_1.mgf	18717	2430000	108.8	492.959	492.96	-0.81	3	YMIAHITGL	TMT10plex-0; TMT10plex STY-T7	9	19.14	0.012	FALSE	colo205-PP_61757_ENSG00000176890_ENST00000323250_ENSP00000314902[152,160]	TYMS	thymidylate synthetase	HLA-A*02:01	3.14	0.03	163950; 639384; 1328392	FALSE	FALSE	TRUE	FALSE
COLO205	Colo208_TMT_10M_040920_1.mgf	18780	4940000	109.1	634.366	634.366	0.32	2	TPWQPPTVL	TMT10plex-0	9	25.9	0	FALSE	1_0-SPE_contig-781782_1[1,9]	DTL	denticleless E3 ubiquitin protein ligase homolog	HLA-B*07:02	32.83	0.012	449395	TRUE	FALSE	TRUE	FALSE
COLO205	Colo208_TMT_10M_040920_1.mgf	18804	108000000	109.23	564.347	564.347	-0.35	2	LLDVPTAAV	TMT10plex-0	9	25.05	0	FALSE	colo205-PP_64940_ENSG00000216490_ENST00000597802_ENSP00000470527[16,24]	IFI30	IFI30 lysosomal thiol reductase	HLA-A*02:01	16.35	0.139	37182	TRUE	TRUE	TRUE	TRUE
COLO205	Colo208_TMT_10M_040920_1.mgf	18656	6400000	108.47	650.877	650.877	0.15	2	AQFEHTILL	TMT10plex-0	9	27.06	0	FALSE	1_0-SPE_contig-1042545_1[1,9]	METAP2	methionyl aminopeptidase 2	HLA-A*02:01	13.28	0.029	156625	TRUE	TRUE	TRUE	TRUE
COLO205	Colo208_TMT_10M_040920_1.mgf	18663	5050000	108.51	753.94	753.94	0.34	2	SVWFGPKEV	TMT10plex-0; TMT10plex-K7	9	24.23	0	FALSE	colo205-PP_6212_ENSG00000162769_ENST00000419102_ENSP00000414680[71,79]	FLVCR1	FLVCR heme transporter 1	HLA-A*02:01	166.73	0.284	578445	TRUE	FALSE	FALSE	FALSE
COLO205	Colo208_TMT_10M_040920_1.mgf	18643	2250000	108.41	544.331	544.332	-0.73	2	LLGGDVVSV	TMT10plex-0	9	24.5	0	FALSE	colo205-PP_73816_ENSG00000157514_ENST00000503515_ENSP00000422060[28,36]	TSC22D3	TSC22 domain family member 3	HLA-A*02:01	11.52	0.048	867780	FALSE	FALSE	FALSE	FALSE
COLO205	Colo208_TMT_10M_040920_1.mgf	18636	5300000	108.38	625.845	625.845	0.16	2	YLDPSLNSL	TMT10plex-0	9	24.33	0	FALSE	colo205-PP_73771_ENSG00000147231_ENST00000372544_ENSP00000361623[109,117]	RADX	RPA1 related single stranded DNA binding protein, X-linked	HLA-A*02:01	4.7	0.001	488893	FALSE	FALSE	FALSE	FALSE
COLO205	Colo208_TMT_10M_040920_1.mgf	18618	2360000	108.28	520.66	520.661	-1.81	3	KLWADRISL	TMT10plex-K1; TMT10plex-K1	9	18.02	0.017	FALSE	colo205-PP_19355_ENSG00000168538_ENST00000512476_ENSP00000421004[169,177]	TRAPPC11	trafficking protein particle complex 11	HLA-A*02:01	11.83	0.046	455594	TRUE	FALSE	TRUE	FALSE
COLO205	Colo208_TMT_10M_040920_1.mgf	18484	4070000	107.53	585.85	585.85	-0.68	2	GLDIPTVQV	TMT10plex-0	9	21.38	0	FALSE	colo205-PP_65062_ENSG00000105671_ENST00000247003_ENSP00000247003[311,319]	DDX49	DEAD-box helicase 49	HLA-A*02:01	119.95	0.066	127995	TRUE	FALSE	TRUE	FALSE
COLO205	Colo208_TMT_10M_040920_1.mgf	18540	1220000	107.85	548.334	548.334	0.05	2	APAGVLPEL	TMT10plex-0	9	19.47	0.0089	FALSE	colo205-PP_68078_ENSG00000121413_ENST00000421612_ENSP00000392653[160,168]	ZSCAN18	zinc finger and SCAN domain containing 18	HLA-B*07:02	24.21	0.02	758155	FALSE	TRUE	TRUE	FALSE
COLO205	Colo208_TMT_10M_040920_1.mgf	18500	9160000	107.62	767.44	767.439	0.46	2	KYFGGVLEY	TMT10plex-K1; TMT10plex-K1	9	16.24	0.022	FALSE	colo205-PP_20794_ENSG00000164292_ENST00000379982_ENSP00000369318[185,193]	RHOBTB3	Rho related BTB domain containing 3	HLA-C*07:02	73.4	0.006	425952	TRUE	TRUE	TRUE	FALSE
COLO205	Colo208_TMT_10M_040920_1.mgf	18468	1030000	107.43	471.623	471.624	-1.1	3	ALFASGLIHRV	TMT10plex-0	11	23.93	0	FALSE	colo205-PP_4674_ENSG00000163463_ENST00000295682_ENSP00000295682[108,118]	KRTCAP2	keratinocyte associated protein 2	HLA-A*02:01	55.42	0.272	463017	FALSE	FALSE	FALSE	FALSE
COLO205	Colo208_TMT_10M_040920_1.mgf	18472	1680000	107.45	534.301	534.3	0.28	2	SLFGGTSGL	TMT10plex-0	9	26.41	0	FALSE	colo205-PP_45163_ENSG00000173064_ENST00000550722_ENSP00000449784[406,414]	HECTD4	HECT domain E3 ubiquitin protein ligase 4	HLA-A*02:01	14	0.058	486103	FALSE	FALSE	FALSE	FALSE
COLO205	Colo208_TMT_10M_040920_1.mgf	18373	34300000	106.85	716.463	716.463	0.35	2	KLGEIVTTI	TMT10plex-K1; TMT10plex-K1	9	17.27	0.018	FALSE	1_0-SPE_contig-657630_1[2,10]	ARF4; ARF5; AC073610.2; ARF3; ARF1	ADP ribosylation factor 4; ADP ribosylation factor 5; nan; ADP ribosylation factor 3; ADP ribosylation factor 1	HLA-A*02:01	16.36	0.021	445521	TRUE	TRUE	TRUE	FALSE
COLO205	Colo208_TMT_10M_040920_1.mgf	18401	1530000	107.02	527.295	527.295	-0.57	3	HPFFKDMSL	TMT10plex-0; TMT10plex-K5	9	25.71	0	FALSE	colo205-PP_3234_ENSG00000097046_ENST00000234626_ENSP00000234626|colo205-PP_3235_ENSG00000097046_ENST00000428239_ENSP00000393139[566,574]	CDC7	cell division cycle 7	HLA-B*07:02	26.48	0.018	608766; 892888	TRUE	FALSE	TRUE	FALSE
COLO205	Colo208_TMT_10M_040920_1.mgf	18348	8510000	106.68	718.432	718.432	0.36	2	KLDAFVEGV	TMT10plex-K1; TMT10plex-K1	9	19.13	0.012	FALSE	colo205-PP_31090_ENSG00000155097_ENST00000395862_ENSP00000379203|colo205-PP_31091_ENSG00000155097_ENST00000518738_ENSP00000430282[60,68]	ATP6V1C1	ATPase H+ transporting V1 subunit C1	HLA-A*02:01	6.95	0.046	438640	TRUE	FALSE	TRUE	FALSE
COLO205	Colo208_TMT_10M_040920_1.mgf	18337	5730000	106.61	517.591	517.592	-1.74	3	FRRSDDMFTF	TMT10plex-0	10	16.54	0.022	FALSE	colo205-PP_9289_ENSG00000153201_ENST00000283195_ENSP00000283195[1125,1134]	RANBP2	RAN binding protein 2	HLA-C*07:02	289.14	0.198		FALSE	FALSE	FALSE	FALSE
COLO205	Colo208_TMT_10M_040920_1.mgf	18316	13800000	106.48	656.882	656.882	0	2	RLWGEPVNL	TMT10plex-0	9	22.58	0	FALSE	colo205-PP_72771_ENSG00000124486_ENST00000378308_ENSP00000367558[1672,1680]	USP9X	ubiquitin specific peptidase 9 X-linked	HLA-A*02:01	12.85	0.016	447486	TRUE	TRUE	TRUE	FALSE
COLO205	Colo208_TMT_10M_040920_1.mgf	18317	3480000	106.48	577.328	577.328	0.59	2	AIIGGMFTV	TMT10plex-0; Oxidation-M6	9	14.13	0.038	FALSE	colo205-PP_68985_ENSG00000125991_ENST00000451605_ENSP00000416402[96,104]	ERGIC3	ERGIC and golgi 3	HLA-A*02:01	3.52	0.022	504258; 914922	FALSE	FALSE	TRUE	FALSE
COLO205	Colo208_TMT_10M_040920_1.mgf	18173	14500000	105.61	587.848	587.848	0.24	2	SLLGGDVVSV	TMT10plex-0	10	27.47	0	FALSE	colo205-PP_73816_ENSG00000157514_ENST00000503515_ENSP00000422060[27,36]	TSC22D3	TSC22 domain family member 3	HLA-A*02:01	10.58	0.05	59255	TRUE	TRUE	TRUE	TRUE
COLO205	Colo208_TMT_10M_040920_1.mgf	18174	2150000	105.61	539.347	539.347	-0.93	2	LLGPPPVGV	TMT10plex-0	9	16.95	0.02	FALSE	colo205-PP_33897_ENSG00000148337_ENST00000629610_ENSP00000486816[58,66]	CIZ1	CDKN1A interacting zinc finger protein 1	HLA-A*02:01	21.61	0.022	194156	TRUE	TRUE	TRUE	TRUE
COLO205	Colo208_TMT_10M_040920_1.mgf	18125	1730000	105.32	508.321	508.321	0.24	2	SLAGGIIGV	TMT10plex-0	9	17.75	0.017	FALSE	colo205-PP_32924_ENSG00000165119_ENST00000457156_ENSP00000409456[130,138]	HNRNPK	heterogeneous nuclear ribonucleoprotein K	HLA-A*02:01	4.11	0.009	58995	TRUE	FALSE	FALSE	FALSE
COLO205	Colo208_TMT_10M_040920_1.mgf	18160	7160000	105.54	558.342	558.342	-0.27	2	SRPPLLGF	TMT10plex-0	8	20	0.0057	FALSE	colo205-PP_44983_ENSG00000151148_ENST00000605142_ENSP00000474360[91,98]	UBE3C; UBE3B	ubiquitin protein ligase E3C; ubiquitin protein ligase E3B	HLA-C*07:02	1714.7	0.216	459683	FALSE	TRUE	TRUE	FALSE
COLO205	Colo208_TMT_10M_040920_1.mgf	18191	2820000	105.72	520.304	520.305	-0.96	3	QLFSEIHNL	TMT10plex-0; TMT10plex STY-S4	9	17.96	0.017	FALSE	colo205-PP_33544_ENSG00000136861_ENST00000425647_ENSP00000409941[232,240]	CDK5RAP2	CDK5 regulatory subunit associated protein 2	HLA-A*02:01	16.52	0.016	457751; 1038515	FALSE	FALSE	FALSE	FALSE
COLO205	Colo208_TMT_10M_040920_1.mgf	18095	4260000	105.14	577.337	577.337	-0.69	2	SLYGGTITI	TMT10plex-0	9	26.58	0	FALSE	colo205-PP_33287_ENSG00000155827_ENST00000389120_ENSP00000373772[312,320]	RNF20	ring finger protein 20	HLA-A*02:01	9.38	0.019	422086	TRUE	TRUE	TRUE	TRUE
COLO205	Colo208_TMT_10M_040920_1.mgf	18099	1230000	105.16	535.344	535.345	-0.45	2	VVAPAGITL	TMT10plex-0	9	22.4	0	FALSE	1_0-SPE_contig-1559966_1[2,10]	IMPDH2	inosine monophosphate dehydrogenase 2	HLA-C*07:01	1375.32	0.533	473008	TRUE	TRUE	TRUE	FALSE
COLO205	Colo208_TMT_10M_040920_1.mgf	18004	5760000	104.64	512.329	512.329	-0.59	3	KRGDVIYIL	TMT10plex-K1; TMT10plex-K1	9	19.07	0.012	FALSE	colo205-PP_26476_ENSG00000005020_ENST00000345317_ENSP00000005587[319,327]	SKAP2	src kinase associated phosphoprotein 2	HLA-C*07:01	97.11	0.014	445889	FALSE	TRUE	TRUE	FALSE
COLO205	Colo208_TMT_10M_040920_1.mgf	18014	7200000	104.69	513.948	513.948	0	3	RRFFPYYVY	TMT10plex-0	9	15.48	0.024	FALSE	1_0-SPE_contig-617276_2[6,14]	PSMB1	proteasome 20S subunit beta 1	HLA-C*07:02	109.83	0.027	55556	TRUE	TRUE	TRUE	FALSE
COLO205	Colo208_TMT_10M_040920_1.mgf	18078	964000	105.05	502.634	502.634	-0.2	3	FLFGEVHKA	TMT10plex-0; TMT10plex-K8	9	23.26	0	FALSE	colo205-PP_34791_ENSG00000065328_ENST00000378694_ENSP00000367966[332,340]	MCM10	minichromosome maintenance 10 replication initiation factor	HLA-A*02:01	4.13	0.006	162210	TRUE	FALSE	TRUE	FALSE
COLO205	Colo208_TMT_10M_040920_1.mgf	17973	4130000	104.46	675.877	675.877	0.22	2	SLYGGNAVVEL	TMT10plex-0	11	30.38	0	FALSE	colo205-PP_72764_ENSG00000182220_ENST00000637165_ENSP00000490257[1,11]	ATP6AP2	ATPase H+ transporting accessory protein 2	HLA-A*02:01	40.53	0.054	470740	FALSE	TRUE	TRUE	FALSE
COLO205	Colo208_TMT_10M_040920_1.mgf	17941	3690000	104.3	576.008	576.008	-0.23	3	IRKPYIWEY	TMT10plex-0; TMT10plex-K3	9	20.59	0	FALSE	colo205-PP_6268_ENSG00000136628_ENST00000366923_ENSP00000355890[415,423]	EPRS1	glutamyl-prolyl-tRNA synthetase 1	HLA-C*07:02	39.6	0.004	419782	FALSE	TRUE	TRUE	TRUE
COLO205	Colo208_TMT_10M_040920_1.mgf	17947	2500000	104.33	539.321	539.321	0	2	SVLGSLSSV	TMT10plex-0	9	22.27	0	FALSE	colo205-PP_72109_ENSG00000093000_ENST00000407019_ENSP00000385555|colo205-PP_72114_ENSG00000093000_ENST00000396096_ENSP00000379403[252,260]	NUP50	nucleoporin 50	HLA-A*02:01	22.16	0.117	486956	TRUE	FALSE	TRUE	FALSE
COLO205	Colo208_TMT_10M_040920_1.mgf	17899	1460000	104.06	450.602	450.602	-0.51	3	MRSLLRTPF	TMT10plex-0	9	23.13	0	FALSE	colo205-PP_8003_ENSG00000180398_ENST00000417180_ENSP00000387541[3,11]	MCFD2	multiple coagulation factor deficiency 2, ER cargo receptor complex subunit	HLA-C*07:02	136.46	0.462	493418; 990396	TRUE	FALSE	FALSE	FALSE
COLO205	Colo208_TMT_10M_040920_1.mgf	17885	1340000	104	458.979	458.979	0	3	IHPPKLVL	TMT10plex-0; TMT10plex-K5	8	24.77	0	FALSE	colo205-PP_15068_ENSG00000163848_ENST00000360647_ENSP00000353863|colo205-PP_15070_ENSG00000163848_ENST00000484491_ENSP00000420335|colo205-PP_15071_ENSG00000163848_ENST00000492394_ENSP00000419322|colo205-PP_15072_ENSG00000163848_ENST00000485866_ENSP000004.[385,392]	ZNF148	zinc finger protein 148	HLA-C*07:02	2898.62	0.276	542813	FALSE	FALSE	FALSE	FALSE
COLO205	Colo208_TMT_10M_040920_1.mgf	17816	1510000	103.66	480.606	480.606	-0.35	3	FRMPVLREY	TMT10plex-0	9	24.74	0	FALSE	colo205-PP_40075_ENSG00000062282_ENST00000603276_ENSP00000474015[108,116]	DGAT2	diacylglycerol O-acyltransferase 2	HLA-C*07:02	8.92	0.002	491166; 1013128	TRUE	FALSE	TRUE	FALSE
COLO205	Colo208_TMT_10M_040920_1.mgf	17627	4080000	102.63	506.325	506.325	-0.89	3	VPDAKIRIF	TMT10plex-0; TMT10plex-K5	9	16.38	0.022	FALSE	colo205-PP_74538_ENSG00000147403_ENST00000369817_ENSP00000358832[26,34]	RPL10; RPL10L	ribosomal protein L10; ribosomal protein L10 like	HLA-B*07:02	420.08	0.122	508964	FALSE	FALSE	FALSE	FALSE
COLO205	Colo208_TMT_10M_040920_1.mgf	17675	1860000	102.9	515.664	515.664	-0.5	3	RLLDSEIKL	TMT10plex-0; TMT10plex-K8	9	14.66	0.029	FALSE	colo205-PP_38402_ENSG00000165916_ENST00000530912_ENSP00000433097[46,54]	PSMC3	proteasome 26S subunit, ATPase 3	HLA-A*02:01	20.63	0.016	484286	FALSE	FALSE	FALSE	FALSE
COLO205	Colo208_TMT_10M_040920_1.mgf	17675	1860000	102.9	515.664	515.664	-0.5	3	RLLDSEIKI	TMT10plex-0; TMT10plex-K8	9	14.66	0.029	FALSE	colo205-PP_38406_ENSG00000165916_ENST00000531051_ENSP00000432970[30,38]	PSMC3	proteasome 26S subunit, ATPase 3	HLA-A*02:01	28.42	0.036	194276	FALSE	FALSE	TRUE	FALSE
COLO205	Colo208_TMT_10M_040920_1.mgf	17650	6660000	102.74	652.853	652.853	0.61	2	RIMGNIWDA	TMT10plex-0	9	21.31	0	FALSE	colo205-PP_19851_ENSG00000113569_ENST00000513532_ENSP00000422019[672,680]	NUP155	nucleoporin 155	HLA-A*02:01	13.12	0.6	916998	FALSE	FALSE	FALSE	FALSE
COLO205	Colo208_TMT_10M_040920_1.mgf	17637	2140000	102.67	445.635	445.636	-1.46	3	KPHLVLGL	TMT10plex-K1; TMT10plex-K1	8	18.41	0.014	FALSE	colo205-PP_73928_ENSG00000102024_ENST00000420625_ENSP00000398945[201,208]	PLS1; PLS3	plastin 1; plastin 3	HLA-B*07:02	176.19	0.268	1243282	FALSE	FALSE	TRUE	FALSE
COLO205	Colo208_TMT_10M_040920_1.mgf	17568	1870000	102.32	551.657	551.659	-3.81	3	TLIDLPGHESL	TMT10plex-0; TMT10plex STY-S10	11	24.47	0	FALSE	colo205-PP_15343_ENSG00000144867_ENST00000466490_ENSP00000418401[114,124]	SRPRB	SRP receptor subunit beta	HLA-A*02:01	656.59	0.351	487568	FALSE	FALSE	FALSE	FALSE
COLO205	Colo208_TMT_10M_040920_1.mgf	17640	1710000	102.68	553.319	553.32	-1.63	3	SIFPHNPQFI	TMT10plex-0; TMT10plex STY-S1	10	23.44	0	FALSE	1_0-SPE_contig-1200410_0[3,12]	nan	nan	HLA-A*02:01	266.94	0.842		FALSE	FALSE	FALSE	FALSE
COLO205	Colo208_TMT_10M_040920_1.mgf	17640	1710000	102.68	553.319	553.32	-1.63	3	SLFPHNPQFI	TMT10plex-0; TMT10plex STY-S1	10	23.44	0	FALSE	colo205-PP_3104_ENSG00000117133_ENST00000370654_ENSP00000359688[265,274]	RPF1	ribosome production factor 1 homolog	HLA-A*02:01	24.7	0.14	194339	FALSE	FALSE	TRUE	FALSE
COLO205	Colo208_TMT_10M_040920_1.mgf	17591	6180000	102.45	600.34	600.34	0.07	2	SILEDPPSI	TMT10plex-0	9	23.98	0	FALSE	1_0-SPE_contig-743874_2[3,11]	INTS13	integrator complex subunit 13	HLA-A*02:01	78.38	0.048	237360	TRUE	TRUE	TRUE	FALSE
COLO205	Colo208_TMT_10M_040920_1.mgf	17607	983000	102.53	496.638	496.638	1.15	3	SVITQVFHV	TMT10plex-0; TMT10plex STY-S1	9	14.83	0.029	FALSE	colo205-PP_12092_ENSG00000115677_ENST00000426343_ENSP00000394205[74,82]	HDLBP	high density lipoprotein binding protein	HLA-A*02:01	19.53	0.081	163564	TRUE	TRUE	TRUE	TRUE
COLO205	Colo208_TMT_10M_040920_1.mgf	17467	3730000	101.79	534.336	534.337	-0.62	2	LLLPGPSAA	TMT10plex-0	9	21.91	0	FALSE	colo205-PP_51154_ENSG00000166794_ENST00000300026_ENSP00000300026[25,33]	PPIB	peptidylprolyl isomerase B	HLA-A*02:01	70.58	0.182	481898	TRUE	FALSE	FALSE	FALSE
COLO205	Colo208_TMT_10M_040920_1.mgf	17540	967000	102.16	494.652	494.653	-1.72	3	LLAEHIKSL	TMT10plex-0; TMT10plex-K7	9	19.44	0.0089	FALSE	colo205-PP_4471_ENSG00000143624_ENST00000318967_ENSP00000318641|colo205-PP_4472_ENSG00000143624_ENST00000435409_ENSP00000404290[886,894]	INTS3	integrator complex subunit 3	HLA-B*08:01	17.54	0.021	633799	FALSE	FALSE	FALSE	FALSE
COLO205	Colo208_TMT_10M_040920_1.mgf	17417	24700000	101.56	724.461	724.46	0.97	2	SLSEKTVLL	TMT10plex-0; TMT10plex-K5	9	17.71	0.018	FALSE	colo205-PP_38067_ENSG00000085063_ENST00000528700_ENSP00000434617[106,114]	CD59	CD59 molecule (CD59 blood group)	HLA-A*02:01	26.45	0.025	59453	TRUE	TRUE	TRUE	TRUE
COLO205	Colo208_TMT_10M_040920_1.mgf	17485	3740000	101.89	650.366	650.366	-0.15	2	QLAQFVHEV	TMT10plex-0	9	23.81	0	FALSE	colo205-PP_42513_ENSG00000013573_ENST00000539049_ENSP00000445568[238,246]	DDX11	DEAD/H-box helicase 11	HLA-A*02:01	5.77	0.006	163117; 635768; 776497	TRUE	TRUE	TRUE	FALSE
COLO205	Colo208_TMT_10M_040920_1.mgf	17368	2880000	101.27	462.28	462.28	0.06	3	RLDWPVRTL	TMT10plex-0	9	24.72	0	FALSE	colo205-PP_22426_ENSG00000051596_ENST00000514861_ENSP00000425039[79,87]	THOC3	THO complex 3	HLA-C*07:01	256.98	0.165	636221	TRUE	FALSE	FALSE	FALSE
COLO205	Colo208_TMT_10M_040920_1.mgf	17419	2660000	101.56	570.353	570.353	0	2	GVLPNIQAV	TMT10plex-0	9	20.7	0	FALSE	colo205-PP_23325_ENSG00000274997_ENST00000377459_ENSP00000366679[107,115]	H2AC4; H2AC6; AL031777.2; H2AC7; H2AC8; H2AC11; H2AC12; H2AC13; H2AC14; H2AC15; H2AC16; H2AC17; H2AJ; H2AX; H2AC18; H2AC19; H2AC20; H2AC21; H2AW	H2A clustered histone 4; H2A clustered histone 6; nan; H2A clustered histone 7; H2A clustered histone 8; H2A clustered histone 11; H2A clustered histone 12; H2A clustered histone 13; H2A clustered histone 14; H2A clustered histone 15; H2A clustered histone 16; H2A clustered histone 17; H2A.J histone; H2A.X variant histone; H2A clustered histone 18; H2A clustered histone 19; H2A clustered histone …	HLA-A*02:01	68.34	0.07	128011	FALSE	TRUE	TRUE	FALSE
COLO205	Colo208_TMT_10M_040920_1.mgf	17382	1560000	101.36	482.313	482.313	-0.48	3	GVLDKLRSV	TMT10plex-0; TMT10plex-K5	9	14	0.039	FALSE	colo205-PP_49264_ENSG00000100722_ENST00000555120_ENSP00000450451[34,42]	ZC3H14	zinc finger CCCH-type containing 14	HLA-A*02:01	122.43	0.108	542600	TRUE	TRUE	FALSE	FALSE
COLO205	Colo208_TMT_10M_040920_1.mgf	17347	2530000	101.15	475.95	475.95	-0.13	3	RPLPQWIRM	TMT10plex-0	9	25.3	0	FALSE	1_0-SPE_contig-216578_2[3,11]	nan	nan	HLA-B*07:02	33.03	0.059		FALSE	FALSE	FALSE	FALSE
COLO205	Colo208_TMT_10M_040920_1.mgf	17347	2530000	101.15	475.95	475.95	-0.13	3	RPIPQWIRM	TMT10plex-0	9	25.3	0	FALSE	colo205-PP_73980_ENSG00000198918_ENST00000361575_ENSP00000355315[21,29]	RPL39	ribosomal protein L39	HLA-B*07:02	25.33	0.039	447639	FALSE	FALSE	TRUE	FALSE
COLO205	Colo208_TMT_10M_040920_1.mgf	17289	3250000	100.8	456.961	456.962	-1.49	3	RVMAPRALLL	TMT10plex-0	10	25.31	0	FALSE	colo205-PP_23536_ENSG00000204525_ENST00000376228_ENSP00000365402[2,11]	HLA-C	major histocompatibility complex, class I, C	HLA-B*07:02	111.98	0.947	448047	FALSE	TRUE	FALSE	FALSE
COLO205	Colo208_TMT_10M_040920_1.mgf	17260	8320000	100.63	505.665	505.666	-0.83	3	YPKRPLLGL	TMT10plex-0; TMT10plex-K3	9	14.55	0.031	FALSE	colo205-PP_49487_ENSG00000089737_ENST00000555054_ENSP00000452145[340,348]	DDX24	DEAD-box helicase 24	HLA-B*07:02	13.35	0.014	441899	TRUE	TRUE	TRUE	FALSE
COLO205	Colo208_TMT_10M_040920_1.mgf	17274	2560000	100.71	509.321	509.322	-1.28	3	SPHIPYKLL	TMT10plex-0; TMT10plex-K7	9	18.08	0.017	FALSE	colo205-PP_58025_ENSG00000124422_ENST00000537526_ENSP00000440950[225,233]	USP22	ubiquitin specific peptidase 22	HLA-B*07:02	50.17	0.043	459392	FALSE	FALSE	FALSE	FALSE
COLO205	Colo208_TMT_10M_040920_1.mgf	17204	1750000	100.31	494.312	494.313	-1.48	3	QLLDKVHGL	TMT10plex-0; TMT10plex-K5	9	20.64	0	FALSE	colo205-PP_69225_ENSG00000183798_ENST00000332312_ENSP00000332806[267,275]	EMILIN3	elastin microfibril interfacer 3	HLA-A*02:01	23.7	0.012		FALSE	FALSE	FALSE	FALSE
COLO205	Colo208_TMT_10M_040920_1.mgf	17178	3120000	100.17	411.91	411.91	0.39	3	TLADLVHHV	TMT10plex-0	9	26.44	0	FALSE	colo205-PP_27764_ENSG00000196367_ENST00000456197_ENSP00000394645[92,100]	TRRAP	transformation/transcription domain associated protein	HLA-A*02:01	4.39	0.002	163622	TRUE	TRUE	TRUE	TRUE
COLO205	Colo208_TMT_10M_040920_1.mgf	17132	7110000	99.92	582.006	582.006	-0.26	3	STFDHPELVKL	TMT10plex-0; TMT10plex-K10	11	30.59	0	FALSE	colo205-PP_44194_ENSG00000166226_ENST00000550010_ENSP00000450153[333,343]	CCT2	chaperonin containing TCP1 subunit 2	HLA-C*07:01	3385.31	1.172	459701	TRUE	FALSE	FALSE	FALSE
COLO205	Colo208_TMT_10M_040920_1.mgf	17125	3820000	99.88	545.312	545.312	-0.18	2	SMSGPLIGV	TMT10plex-0	9	25.71	0	FALSE	colo205-PP_6591_ENSG00000135763_ENST00000258243_ENSP00000258243[629,637]	URB2	URB2 ribosome biogenesis homolog	HLA-A*02:01	9.16	0.054	470772; 868976	FALSE	FALSE	FALSE	FALSE
COLO205	Colo208_TMT_10M_040920_1.mgf	17076	2450000	99.56	531.989	531.989	-0.38	3	SPHTKPWIGL	TMT10plex-0; TMT10plex-K5	10	26.91	0	FALSE	1_0-SPE_contig-1503698_2[1,10]	PHGDH	phosphoglycerate dehydrogenase	HLA-B*07:02	56.58	0.097	448504	FALSE	FALSE	FALSE	FALSE
COLO205	Colo208_TMT_10M_040920_1.mgf	17060	1320000	99.47	463.62	463.62	0.22	3	KPVFHVGF	TMT10plex-K1; TMT10plex-K1	8	20.68	0	FALSE	colo205-PP_57300_ENSG00000181222_ENST00000572844_ENSP00000461879[92,99]	POLR2A	RNA polymerase II subunit A	HLA-B*07:02	1096.29	0.931		FALSE	FALSE	FALSE	FALSE
COLO205	Colo208_TMT_10M_040920_1.mgf	17022	6080000	99.25	558.329	558.329	-0.18	2	ALIEVGEGV	TMT10plex-0	9	22.8	0	FALSE	colo205-PP_66778_ENSG00000182013_ENST00000438932_ENSP00000410273[69,77]	PNMA8A	PNMA family member 8A	HLA-A*02:01	9.84	0.038	875233	FALSE	FALSE	FALSE	FALSE
COLO205	Colo208_TMT_10M_040920_1.mgf	16972	1570000	98.96	571.835	571.835	0.12	2	ALNPADITV	TMT10plex-0	9	19.28	0.011	FALSE	colo205-PP_69735_ENSG00000101158_ENST00000652272_ENSP00000499018[295,303]	NELFCD	negative elongation factor complex member C/D	HLA-A*02:01	23.66	0.032	463128	FALSE	FALSE	FALSE	FALSE
COLO205	Colo208_TMT_10M_040920_1.mgf	17007	5210000	99.16	528.342	528.342	0.28	2	ALRPGLSL	TMT10plex-0	8	15.07	0.027	FALSE	1_0-SPE_contig-804637_0[1,8]	nan	nan	HLA-B*07:02	945.32	0.696		FALSE	FALSE	FALSE	FALSE
COLO205	Colo208_TMT_10M_040920_1.mgf	16958	4830000	98.86	499.325	499.325	-0.6	3	KLDHVVTII	TMT10plex-K1; TMT10plex-K1	9	15.58	0.022	FALSE	colo205-PP_67226_ENSG00000126457_ENST00000391851_ENSP00000375724[116,124]	PRMT1	protein arginine methyltransferase 1	HLA-A*02:01	79.83	0.196	633193	FALSE	FALSE	FALSE	FALSE
COLO205	Colo208_TMT_10M_040920_1.mgf	16988	1210000	99.06	473.251	473.252	-0.63	3	RLDSYVRSL	TMT10plex-0; Phospho-S4	9	15.1	0.026	FALSE	colo205-PP_57437_ENSG00000170043_ENST00000540486_ENSP00000441130|colo205-PP_57439_ENSG00000170043_ENST00000303731_ENSP00000302783[129,137]	TRAPPC1	trafficking protein particle complex 1	HLA-C*07:01	60.69	0.066	153875; 153874	FALSE	FALSE	FALSE	FALSE
COLO205	Colo208_TMT_10M_040920_1.mgf	16930	838000	98.71	517.269	517.268	0.14	3	SMMDPNHFL	TMT10plex-0; TMT10plex STY-S1	9	20.12	0.004	FALSE	colo205-PP_24128_ENSG00000024048_ENST00000372899_ENSP00000361990[703,711]	UBR2	ubiquitin protein ligase E3 component n-recognin 2	HLA-A*02:01	4.21	0.01	470767; 952394; 1050343; 1324841; 1324842	TRUE	FALSE	TRUE	FALSE
COLO205	Colo208_TMT_10M_040920_1.mgf	16884	4520000	98.45	543.318	543.318	-0.74	3	RMFDGKFVVA	TMT10plex-0; TMT10plex-K6	10	16.55	0.022	FALSE	colo205-PP_5157_ENSG00000152332_ENST00000489294_ENSP00000420270[392,401]	UHMK1	U2AF homology motif kinase 1	HLA-A*02:01	27.67	0.56	194304; 1043767	TRUE	FALSE	TRUE	TRUE
COLO205	Colo208_TMT_10M_040920_1.mgf	16868	1700000	98.37	420.594	420.594	-1.09	3	LLHGHIVEL	TMT10plex-0	9	21.06	0	FALSE	colo205-PP_36518_ENSG00000119927_ENST00000369425_ENSP00000358433[295,303]	GPAM	glycerol-3-phosphate acyltransferase, mitochondrial	HLA-A*02:01	9.95	0.013	574831	FALSE	FALSE	FALSE	FALSE
COLO205	Colo208_TMT_10M_040920_1.mgf	16867	1480000	98.36	494.925	494.925	-0.93	3	YMEEIYHRI	TMT10plex-0	9	17.69	0.018	FALSE	1_0-SPE_contig-554593_1[6,14]	FDFT1	farnesyl-diphosphate farnesyltransferase 1	HLA-A*02:01	9.92	0.08	628477; 639375	TRUE	FALSE	FALSE	FALSE
COLO205	Colo208_TMT_10M_040920_1.mgf	16876	1160000	98.42	440.605	440.605	0.14	3	EIFGRTIRV	TMT10plex-0	9	17.03	0.018	FALSE	1_0-SPE_contig-702551_0[4,12]	nan	nan	HLA-C*07:01	1556.54	0.566		FALSE	FALSE	FALSE	FALSE
COLO205	Colo208_TMT_10M_040920_1.mgf	16876	1160000	98.42	440.605	440.605	0.14	3	ELFGRTIRV	TMT10plex-0	9	17.03	0.018	FALSE	colo205-PP_1829_ENSG00000084072_ENST00000497370_ENSP00000433475[5,13]	PPIE	peptidylprolyl isomerase E	HLA-A*02:01	173.47	0.248	615464	FALSE	FALSE	FALSE	FALSE
COLO205	Colo208_TMT_10M_040920_1.mgf	16914	3060000	98.63	616.365	616.366	-0.97	2	ALYPNVVQV	TMT10plex-0	9	17.12	0.018	FALSE	colo205-PP_7854_ENSG00000163214_ENST00000457308_ENSP00000405111[1220,1228]	DHX57	DExH-box helicase 57	HLA-A*02:01	6.21	0.002	442378	TRUE	TRUE	TRUE	FALSE
COLO205	Colo208_TMT_10M_040920_1.mgf	9084	2870000	57.16	587.333	587.332	1.53	2	APRAPGTQF	TMT10plex-0	9	21.87	0	FALSE	colo205-PP_66646_ENSG00000104892_ENST00000391946_ENSP00000375810[474,482]	KLC3	kinesin light chain 3	HLA-B*07:02	5.84	0.002	1188893	FALSE	FALSE	TRUE	FALSE
COLO205	Colo208_TMT_10M_040920_1.mgf	9060	1940000	57.04	459.924	459.924	-0.8	3	RQFDHPHIV	TMT10plex-0	9	16.7	0.021	FALSE	colo205-PP_31516_ENSG00000169398_ENST00000395218_ENSP00000378644[476,484]	PTK2	protein tyrosine kinase 2	HLA-C*07:01	29.03	0.047	484558	FALSE	FALSE	FALSE	FALSE
COLO205	Colo208_TMT_10M_040920_1.mgf	9008	3390000	56.79	457.291	457.29	0.35	3	KAISGVHTV	TMT10plex-K1; TMT10plex-K1	9	19.03	0.012	FALSE	colo205-PP_42071_ENSG00000180574_ENST00000322446_ENSP00000323063[59,67]	EIF2S3B; EIF2S3	eukaryotic translation initiation factor 2 subunit gamma B; eukaryotic translation initiation factor 2 subunit gamma	HLA-C*07:01	126.19	0.165	162607	TRUE	FALSE	FALSE	FALSE
COLO205	Colo208_TMT_10M_040920_1.mgf	9019	16100000	56.83	644.865	644.864	1.33	2	QPRYPVNSV	TMT10plex-0	9	23.19	0	FALSE	colo205-PP_25785_ENSG00000120438_ENST00000392168_ENSP00000376008[32,40]	TCP1	t-complex 1	HLA-B*07:02	11.56	0.012	51962; 1038932	TRUE	TRUE	TRUE	TRUE
COLO205	Colo208_TMT_10M_040920_1.mgf	8891	4220000	56.21	645.395	645.395	0.15	2	APTGSGKTI	TMT10plex-0; TMT10plex-K7	9	20.7	0	FALSE	colo205-PP_8973_ENSG00000144028_ENST00000652267_ENSP00000498933[1350,1358]	SNRNP200	small nuclear ribonucleoprotein U5 subunit 200	HLA-B*07:02	75.59	0.102	442709	FALSE	TRUE	TRUE	FALSE
COLO205	Colo208_TMT_10M_040920_1.mgf	8891	4220000	56.21	645.395	645.395	0.15	2	APTGSGKTL	TMT10plex-0; TMT10plex-K7	9	20.7	0	FALSE	colo205-PP_58604_ENSG00000278053_ENST00000617633_ENSP00000479504[209,217]	DDX52; DDX51	DExD-box helicase 52; DEAD-box helicase 51	HLA-B*07:02	21.39	0.014	442710	FALSE	FALSE	FALSE	FALSE
COLO205	Colo208_TMT_10M_040920_1.mgf	8964	1790000	56.56	483.618	483.618	-0.83	3	RPASPAAKL	TMT10plex-0; Phospho-S4; TMT10plex-K8	9	21.47	0	FALSE	colo205-PP_8992_ENSG00000114982_ENST00000431828_ENSP00000396749[512,520]	KANSL3	KAT8 regulatory NSL complex subunit 3	HLA-B*07:02	7.22	0.007	991234; 991233	FALSE	FALSE	FALSE	FALSE
COLO205	Colo208_TMT_10M_040920_1.mgf	12474	2620000	75.11	611.831	611.831	0	2	TMADQIVTV	TMT10plex-0; Oxidation-M2	9	21.53	0	FALSE	colo205-PP_3489_ENSG00000116266_ENST00000370008_ENSP00000359025[176,184]	STXBP3	syntaxin binding protein 3	HLA-A*02:01	5.05	0.003	460010; 637992	TRUE	TRUE	TRUE	FALSE
COLO205	Colo208_TMT_10M_040920_1.mgf	8864	1520000	56.09	491.976	491.977	-0.51	3	TPSSVRKQL	TMT10plex-0; TMT10plex-K7	9	16.55	0.022	FALSE	colo205-PP_21649_ENSG00000131503_ENST00000360839_ENSP00000354085[1954,1962]	ANKHD1; ANKHD1-EIF4EBP3	ankyrin repeat and KH domain containing 1; ANKHD1-EIF4EBP3 readthrough	HLA-B*07:02	15.91	0.011	449391	FALSE	TRUE	TRUE	FALSE
COLO205	Colo208_TMT_10M_040920_1.mgf	8821	1660000	55.93	581.696	581.696	0.69	3	KLDKNPNQV	TMT10plex-K1; TMT10plex-K1; TMT10plex-K4	9	18.08	0.017	FALSE	colo205-PP_24770_ENSG00000118412_ENST00000551025_ENSP00000478179[1957,1965]	CASP8AP2	caspase 8 associated protein 2	HLA-A*02:01	58.55	0.028	480670	TRUE	FALSE	FALSE	FALSE
COLO205	Colo208_TMT_10M_040920_1.mgf	8889	1210000	56.2	560.806	560.806	-0.12	2	ALSSSQAEV	TMT10plex-0	9	14.82	0.029	FALSE	colo205-PP_23807_ENSG00000237649_ENST00000428849_ENSP00000393963[261,269]	KIFC1	kinesin family member C1	HLA-A*02:01	54.02	0.147	475767	FALSE	FALSE	FALSE	FALSE
COLO205	Colo208_TMT_10M_040920_1.mgf	8808	1550000	55.88	593.319	593.319	-0.51	2	SPQAEQPSL	TMT10plex-0	9	25.78	0	FALSE	colo205-PP_28638_ENSG00000091732_ENST00000648450_ENSP00000498166|colo205-PP_28642_ENSG00000091732_ENST00000484432_ENSP00000417217[62,70]	ZC3HC1	zinc finger C3HC-type containing 1	HLA-B*07:02	57.26	0.031	459498	FALSE	TRUE	FALSE	FALSE
COLO205	Colo208_TMT_10M_040920_1.mgf	8791	13500000	55.8	569.824	569.824	-0.35	2	RPSGPGPEL	TMT10plex-0	9	17.37	0.018	FALSE	colo205-PP_32031_ENSG00000080503_ENST00000634760_ENSP00000489256[261,269]	SMARCA2	SWI/SNF related, matrix associated, actin dependent regulator of chromatin, subfamily a, member 2	HLA-B*07:02	9.65	0.006	55339	TRUE	TRUE	TRUE	TRUE
COLO205	Colo208_TMT_10M_040920_1.mgf	8798	1320000	55.82	417.905	417.905	0.81	3	NPDHSRALI	TMT10plex-0	9	23.38	0	FALSE	colo205-PP_62463_ENSG00000078043_ENST00000545673_ENSP00000443238[25,33]	PIAS1; PIAS3; PIAS2	protein inhibitor of activated STAT 1; protein inhibitor of activated STAT 3; protein inhibitor of activated STAT 2	HLA-B*07:02	293.37	0.416		FALSE	FALSE	FALSE	FALSE
COLO205	Colo208_TMT_10M_040920_1.mgf	12074	1590000	73.06	376.225	376.225	-0.88	4	RPREAEVRFL	TMT10plex-0	10	21.87	0	FALSE	colo205-PP_43880_ENSG00000135506_ENST00000439210_ENSP00000407360[127,136]	OS9	OS9 endoplasmic reticulum lectin	HLA-B*07:02	7.06	0.03	447767	FALSE	TRUE	TRUE	FALSE
COLO205	Colo208_TMT_10M_040920_1.mgf	11907	2210000	72.15	374.217	374.219	-4.28	4	RPWLEGRHTL	TMT10plex-0	10	17.37	0.018	FALSE	colo205-PP_7548_ENSG00000115211_ENST00000616081_ENSP00000477710[361,370]	EIF2B4	eukaryotic translation initiation factor 2B subunit delta	HLA-B*07:02	5.34	0.011	420117	TRUE	TRUE	TRUE	FALSE
COLO205	Colo208_TMT_10M_040920_1.mgf	11613	909000	70.66	386.971	386.971	-0.44	4	YYSPHGHIL	TMT10plex-0; TMT10plex STY-S3	9	15.57	0.022	FALSE	colo205-PP_15771_ENSG00000144895_ENST00000465535_ENSP00000420611[94,102]	EIF2A	eukaryotic translation initiation factor 2A	HLA-C*07:02	10.31	0.002	474348	TRUE	FALSE	FALSE	FALSE
COLO205	Colo208_TMT_10M_040920_1.mgf	11158	2380000	68.12	443.933	443.933	-0.81	3	RLAQHITYV	TMT10plex-0	9	17.14	0.018	FALSE	colo205-PP_27877_ENSG00000166508_ENST00000621318_ENSP00000483795|colo205-PP_27878_ENSG00000166508_ENST00000354230_ENSP00000346171[356,364]	MCM7	minichromosome maintenance complex component 7	HLA-A*02:01	3.64	0.006	194267; 776847; 912426	TRUE	TRUE	TRUE	FALSE
COLO205	Colo208_TMT_10M_040920_1.mgf	11054	1170000	67.68	449.92	449.921	-1.62	3	GPQWRPHQL	TMT10plex-0	9	21.54	0	FALSE	colo205-PP_73506_ENSG00000131269_ENST00000643632_ENSP00000493617[41,49]	ABCB7	ATP binding cassette subfamily B member 7	HLA-B*07:02	46.14	0.022		FALSE	FALSE	FALSE	FALSE
COLO205	Colo208_TMT_10M_040920_1.mgf	10469	1720000	64.53	482.283	482.283	-1.2	3	HMSGKLTNV	TMT10plex-0; TMT10plex-K5	9	15.59	0.022	FALSE	colo205-PP_60129_ENSG00000068489_ENST00000262293_ENSP00000262293|colo205-PP_60132_ENSG00000068489_ENST00000578542_ENSP00000464171|colo205-PP_60133_ENSG00000068489_ENST00000580177_ENSP00000463733|colo205-PP_60134_ENSG00000068489_ENST00000614081_ENSP000004.[150,158]	PRR11	proline rich 11	HLA-A*02:01	56.21	0.14	479393; 1318106	FALSE	FALSE	FALSE	FALSE
COLO205	Colo208_TMT_10M_040920_1.mgf	10357	2090000	63.94	456.26	456.26	-0.04	3	RPSGLHGDVSL	TMT10plex-0	11	24.49	0	FALSE	colo205-PP_38762_ENSG00000255508_ENST00000496634_ENSP00000456163[374,384]	AP002990.1; TUT1	nan; terminal uridylyl transferase 1, U6 snRNA-specific	HLA-B*07:02	13.94	0.038	440119	FALSE	FALSE	TRUE	FALSE
COLO205	Colo208_TMT_10M_040920_1.mgf	8115	1120000	52.42	605.807	605.808	-0.99	2	HPDAPMSQV	TMT10plex-0	9	26.03	0	FALSE	colo205-PP_51997_ENSG00000185787_ENST00000559345_ENSP00000452717|colo205-PP_51998_ENSG00000185787_ENST00000558502_ENSP00000452808[161,169]	MORF4L1; MORF4L2	mortality factor 4 like 1; mortality factor 4 like 2	HLA-B*07:02	501.44	0.207	454496; 1100898	FALSE	TRUE	FALSE	FALSE
COLO205	Colo208_TMT_10M_040920_1.mgf	10035	1380000	62.2	404.847	404.848	-0.99	5	RKYPPPYKHF	TMT10plex-0; TMT10plex-K2; TMT10plex-K8	10	15.23	0.025	FALSE	colo205-PP_4549_ENSG00000143569_ENST00000613315_ENSP00000478447[962,971]	UBAP2L	ubiquitin associated protein 2 like	HLA-C*07:02	2689.49	0.232		FALSE	FALSE	FALSE	FALSE
COLO205	Colo208_TMT_10M_040920_1.mgf	9688	889000	60.43	430.921	430.921	-0.39	3	SPHRPNAIGL	TMT10plex-0	10	17.39	0.018	FALSE	colo205-PP_33209_ENSG00000136932_ENST00000375117_ENSP00000364258[117,126]	TRMO	tRNA methyltransferase O	HLA-B*07:02	12.02	0.025		FALSE	FALSE	FALSE	FALSE
COLO205	Colo208_TMT_10M_040920_1.mgf	7206	29500000	47.98	420.902	420.901	0.81	3	EPRPPHGEL	TMT10plex-0	9	23.72	0	FALSE	colo205-PP_61757_ENSG00000176890_ENST00000323250_ENSP00000314902[23,31]	TYMS	thymidylate synthetase	HLA-B*07:02	18.49	0.012	443488	TRUE	TRUE	TRUE	FALSE
COLO205	Colo208_TMT_10M_040920_1.mgf	6576	2480000	44.79	591.819	591.819	-1.01	2	QPHSPTSSL	TMT10plex-0	9	24.61	0	FALSE	colo205-PP_73913_ENSG00000126016_ENST00000371959_ENSP00000361027|colo205-PP_73914_ENSG00000126016_ENST00000524145_ENSP00000429013[306,314]	AMOT	angiomotin	HLA-B*07:02	7.59	0.002	720473; 847896	FALSE	TRUE	TRUE	FALSE
COLO205	Colo208_TMT_10M_040920_1.mgf	8008	1210000	51.89	377.484	377.484	-0.9	4	KPRSPDHVL	TMT10plex-K1; TMT10plex-K1	9	17.07	0.018	FALSE	colo205-PP_1795_ENSG00000127603_ENST00000671089_ENSP00000499399[808,816]	MACF1	microtubule actin crosslinking factor 1	HLA-B*07:02	4.84	0.002	445804	FALSE	TRUE	TRUE	FALSE
COLO205	Colo208_TMT_10M_040920_1.mgf	6329	7340000	43.53	401.882	401.882	-0.42	3	ARSVHEEF	TMT10plex-0	8	18.17	0.017	FALSE	colo205-PP_53_ENSG00000078808_ENST00000360001_ENSP00000353094[348,355]	SDF4	stromal cell derived factor 4	HLA-C*07:02	5599.78	0.603	699488	FALSE	FALSE	FALSE	FALSE
COLO205	Colo208_TMT_10M_040920_1.mgf	7947	1210000	51.58	682.372	682.373	-0.38	2	SASVQRADTSL	TMT10plex-0	11	25.68	0	FALSE	colo205-PP_32807_ENSG00000107372_ENST00000376956_ENSP00000366155[115,125]	ZFAND5	zinc finger AN1-type containing 5	HLA-B*07:02	2847.86	1.908	237332	FALSE	TRUE	TRUE	FALSE
COLO205	Colo208_TMT_10M_040920_1.mgf	7873	1320000	51.23	562.342	562.343	-2.19	2	APAPAAQRL	TMT10plex-0	9	25.87	0	FALSE	colo205-PP_1321_ENSG00000158161_ENST00000436342_ENSP00000405587[193,201]	EYA3	EYA transcriptional coactivator and phosphatase 3	HLA-B*07:02	39.44	0.022	436406	TRUE	TRUE	TRUE	FALSE
COLO205	Colo208_TMT_10M_040920_1.mgf	7422	907000	49.05	533.285	533.285	0.19	2	SPSSSATSL	TMT10plex-0	9	19.88	0.0057	FALSE	colo205-PP_71682_ENSG00000100083_ENST00000325180_ENSP00000321288[380,388]	GGA1	golgi associated, gamma adaptin ear containing, ARF binding protein 1	HLA-B*07:02	9.77	0.008	486428	FALSE	FALSE	TRUE	FALSE
COLO205	Colo208_TMT_10M_040920_1.mgf	7321	1400000	48.54	477.945	477.945	-0.63	3	SLDKTSHSV	TMT10plex-0; TMT10plex-K4	9	19.99	0.0057	FALSE	colo205-PP_54297_ENSG00000077235_ENST00000561623_ENSP00000455417[1308,1316]	GTF3C1	general transcription factor IIIC subunit 1	HLA-A*02:01	20.36	0.015	448309	TRUE	FALSE	TRUE	FALSE
COLO205	Colo208_TMT_10M_040920_1.mgf	7132	1750000	47.6	437.928	437.928	-0.64	3	RLRDPAQQV	TMT10plex-0	9	19.53	0.0072	FALSE	colo205-PP_41749_ENSG00000010292_ENST00000315579_ENSP00000325017[1100,1108]	NCAPD2	non-SMC condensin I complex subunit D2	HLA-B*07:02	1225.98	0.375	623966	FALSE	FALSE	FALSE	FALSE
COLO205	Colo208_TMT_10M_040920_1.mgf	5605	1900000	40.09	557.299	557.3	-1.08	2	SPHGGALVM	TMT10plex-0; Oxidation-M9	9	21.41	0	FALSE	colo205-PP_26025_ENSG00000164880_ENST00000404767_ENSP00000385722[1415,1423]	INTS1	integrator complex subunit 1	HLA-B*07:02	14	0.025	448500; 838521	TRUE	TRUE	TRUE	FALSE
COLO205	Colo208_TMT_10M_040920_1.mgf	6887	949000	46.35	571.662	571.661	1.4	3	RPADPEKNQSL	TMT10plex-0; TMT10plex-K7	11	20.27	0.0021	FALSE	colo205-PP_60495_ENSG00000130935_ENST00000253247_ENSP00000253247[235,245]	NOL11	nucleolar protein 11	HLA-B*07:02	43.2	0.021	447513	TRUE	TRUE	TRUE	FALSE
COLO205	Colo208_TMT_10M_040920_1.mgf	6878	2890000	46.31	539.796	539.796	0	2	SPAGTRGGF	TMT10plex-0	9	21.44	0	FALSE	1_0-SPE_contig-1162143_1[2,10]	JPH1	junctophilin 1	HLA-B*07:02	10.83	0.04		FALSE	FALSE	FALSE	FALSE
COLO205	Colo208_TMT_10M_040920_1.mgf	6864	1290000	46.25	468.957	468.957	-0.79	3	TPSASRKSL	TMT10plex-0; TMT10plex-K7	9	16.81	0.021	FALSE	colo205-PP_34018_ENSG00000095319_ENST00000372577_ENSP00000361658[1380,1388]	NUP188	nucleoporin 188	HLA-B*07:02	6.07	0.006	449379	FALSE	TRUE	TRUE	FALSE
COLO205	Colo208_TMT_10M_040920_1.mgf	6802	1990000	45.92	555.293	555.293	-0.9	2	GPHPGTSDL	TMT10plex-0	9	22.99	0	FALSE	colo205-PP_46262_ENSG00000120685_ENST00000625998_ENSP00000486159[562,570]	PROSER1	proline and serine rich 1	HLA-B*07:02	23.52	0.025	505658	FALSE	FALSE	TRUE	FALSE
COLO205	Colo208_TMT_10M_040920_1.mgf	6742	841000	45.62	461.266	461.266	-0.87	3	SPAPTHNSL	TMT10plex-0; TMT10plex STY-S8	9	18.17	0.017	FALSE	colo205-PP_61602_ENSG00000169710_ENST00000634990_ENSP00000488964[2324,2332]	FASN	fatty acid synthase	HLA-B*07:02	4.46	0.002	420180	TRUE	TRUE	TRUE	FALSE
COLO205	Colo208_TMT_10M_040920_1.mgf	4944	1290000	36.5	345.953	345.953	0.12	4	SPRLDHTRAV	TMT10plex-0	10	22.47	0	FALSE	colo205-PP_60159_ENSG00000141367_ENST00000579456_ENSP00000462252[364,373]	CLTC	clathrin heavy chain	HLA-B*07:02	5.63	0.045	565554	FALSE	FALSE	FALSE	FALSE
COLO205	Colo208_TMT_10M_040920_1.mgf	5623	955000	40.18	594.333	594.333	0	2	SPNSSPRTL	TMT10plex-0	9	20.21	0.004	FALSE	colo205-PP_60219_ENSG00000170832_ENST00000592339_ENSP00000467885[1064,1072]	USP6; USP32	ubiquitin specific peptidase 6; ubiquitin specific peptidase 32	HLA-B*07:02	14.56	0.005	459485	FALSE	FALSE	FALSE	FALSE
COLO205	Colo208_TMT_10M_040920_1.mgf	4945	625000	36.51	604.832	604.833	-0.66	2	APQHAQQSI	TMT10plex-0	9	23.73	0	FALSE	colo205-PP_18698_ENSG00000145386_ENST00000274026_ENSP00000274026|colo205-PP_18699_ENSG00000145386_ENST00000618014_ENSP00000481380[401,409]	CCNA2	cyclin A2	HLA-B*07:02	47.66	0.072	570511	FALSE	FALSE	FALSE	FALSE
HCT116	HCT116_TMT_10M_040920_1.mgf	14684	20100000	73.63	566.824	566.824	0.25	2	GLATDVQTV	TMT10plex-0	9	23.71	0	FALSE	2_0-SPE_contig-1461653_1[1,9]	PSMB3	proteasome 20S subunit beta 3	HLA-A*02:01	21.74	0.029	20774	TRUE	TRUE	TRUE	TRUE
HCT116	HCT116_TMT_10M_040920_1.mgf	9116	2870000	52.15	716.93	716.93	0.56	2	KTASINQNV	TMT10plex-K1; TMT10plex-K1	9	13.44	0.022	FALSE	hct116_crc_2_0-PP_39197_ENSG00000121621_ENST00000263181_ENSP00000263181[241,249]	KIF18A	kinesin family member 18A	HLA-C*05:01	760.42	0.792	162777	TRUE	FALSE	TRUE	FALSE
HCT116	HCT116_TMT_10M_040920_1.mgf	8891	5930000	51.25	603.364	603.364	0.33	2	RVPPPPQSV	TMT10plex-0	9	27.56	0	FALSE	2_0-SPE_contig-1237525_0[4,12]	SHC1	SHC adaptor protein 1	HLA-C*07:01	1387.83	0.144	194312	TRUE	TRUE	TRUE	FALSE
HCT116	HCT116_TMT_10M_040920_1.mgf	8849	1830000	51.07	605.325	605.325	0.33	2	ALSPNNHEV	TMT10plex-0	9	19.35	0.0013	FALSE	2_0-SPE_contig-1010967_1[2,10]	AC004922.1; ARPC1A	nan; actin related protein 2/3 complex subunit 1A	HLA-A*02:01	17.51	0.02	463170	TRUE	FALSE	TRUE	FALSE
HCT116	HCT116_TMT_10M_040920_1.mgf	4136	5310000	30.07	660.307	660.307	-0.15	2	NTDPHSQEY	TMT10plex-0	9	22.99	0	FALSE	hct116_crc_2_0-PP_55669_ENSG00000184110_ENST00000564243_ENSP00000456416[451,459]	EIF3CL; EIF3C	eukaryotic translation initiation factor 3 subunit C like; eukaryotic translation initiation factor 3 subunit C	HLA-A*01:01	5.36	0	163060	TRUE	TRUE	TRUE	TRUE
HCT116	HCT116_TMT_10M_040920_1.mgf	6437	1160000	40.89	591.808	591.808	1.35	2	RVASPTSGV	TMT10plex-0; Phospho-S4	9	14.4	0.015	FALSE	hct116_crc_2_0-PP_48263_ENSG00000185950_ENST00000375856_ENSP00000365016[1097,1105]	IRS2	insulin receptor substrate 2	HLA-C*05:01	531.31	0.699	153883; 153882	FALSE	FALSE	FALSE	FALSE
HCT116	HCT116_TMT_10M_040920_1.mgf	11655	2610000	61.59	444.26	444.26	0.41	3	RLDDNIRTV	TMT10plex-0	9	12.5	0.025	FALSE	hct116_crc_2_0-PP_57931_ENSG00000141252_ENST00000573028_ENSP00000458311[74,82]	VPS53	VPS53 subunit of GARP complex	HLA-C*05:01	16.55	0.01	194268	TRUE	FALSE	TRUE	FALSE
HCT116	HCT116_TMT_10M_040920_1.mgf	11587	500000000	61.34	597.819	597.819	-0.17	2	NTDSPLRY	TMT10plex-0	8	14.9	0.013	FALSE	hct116_crc_2_0-PP_12830_ENSG00000168028_ENST00000458478_ENSP00000410848[149,156]	RPSA	ribosomal protein SA	HLA-A*01:01	53.63	0.018	120114; 901678; 929458	TRUE	TRUE	TRUE	TRUE
HCT116	HCT116_TMT_10M_040920_1.mgf	5962	820000	38.77	715.294	715.294	0	2	SADGEDEGEEY	TMT10plex-0	11	20.88	0	FALSE	hct116_crc_2_0-PP_44328_ENSG00000167553_ENST00000301072_ENSP00000301072[439,449]	TUBA1C	tubulin alpha 1c	HLA-A*01:01	1693.5	0.107	1086368	FALSE	FALSE	TRUE	FALSE
HCT116	HCT116_TMT_10M_040920_1.mgf	6106	1000000	39.44	518.631	518.632	-1.79	3	QQNNVEHKV	TMT10plex-0; TMT10plex-K8	9	16.62	0.0075	FALSE	hct116_crc_2_0-PP_7024_ENSG00000171863_ENST00000647131_ENSP00000494995[138,146]	RPS7	ribosomal protein S7	HLA-B*45:01	4581.17	1.134	435502; 1039125	FALSE	TRUE	TRUE	FALSE
HCT116	HCT116_TMT_10M_040920_1.mgf	2439	1490000	20.66	311.935	311.935	0.06	4	RRGPPRNY	TMT10plex-0	8	21.04	0	FALSE	hct116_crc_2_0-PP_2142_ENSG00000065978_ENST00000321358_ENSP00000361626[151,158]	YBX3; YBX1	Y-box binding protein 3; Y-box binding protein 1	HLA-C*07:01	6730.82	0.298	723213	FALSE	FALSE	FALSE	FALSE
HCT116	HCT116_TMT_10M_040920_1.mgf	5822	7000000	38.24	400.207	400.207	-0.6	4	GAYREHPYGRY	TMT10plex-0	11	20.32	0	FALSE	hct116_crc_2_0-PP_1637_ENSG00000121774_ENST00000492989_ENSP00000417731[394,404]	KHDRBS1	KH RNA binding domain containing, signal transduction associated 1	HLA-A*01:01	12027.1	1.265	608160	FALSE	FALSE	FALSE	FALSE
HCT116	HCT116_TMT_10M_040920_1.mgf	20509	2890000	97.56	458.964	458.964	0.52	3	RLIAQRYLL	TMT10plex-0	9	13.5	0.022	FALSE	hct116_crc_2_0-PP_53356_ENSG00000041357_ENST00000559437_ENSP00000453523[91,99]	PSMA4	proteasome 20S subunit alpha 4	HLA-A*02:01	37.78	0.438	447408	TRUE	FALSE	TRUE	FALSE
HCT116	HCT116_TMT_10M_040920_1.mgf	20365	5970000	96.91	512.328	512.329	-1.37	3	RLAVYIDKV	TMT10plex-0; TMT10plex-K8	9	11.31	0.035	FALSE	hct116_crc_2_0-PP_20890_ENSG00000113368_ENST00000460265_ENSP00000486528[42,50]	LMNB1	lamin B1	HLA-A*02:01	13.38	0.12	54486; 1323836	TRUE	TRUE	TRUE	FALSE
HCT116	HCT116_TMT_10M_040920_1.mgf	20278	7220000	96.51	636.819	636.819	0.16	2	FIDDANYSV	TMT10plex-0	9	21.57	0	FALSE	hct116_crc_2_0-PP_32030_ENSG00000155096_ENST00000337198_ENSP00000337180|hct116_crc_2_0-PP_32031_ENSG00000155096_ENST00000347770_ENSP00000321507[4,12]	AZIN1	antizyme inhibitor 1	HLA-C*05:01	3.6	0.007	453632	TRUE	FALSE	TRUE	TRUE
HCT116	HCT116_TMT_10M_040920_1.mgf	22197	6870000	105.86	514.313	514.313	-1.22	3	SLAHELWKV	TMT10plex-0; TMT10plex-K8	9	21.74	0	FALSE	hct116_crc_2_0-PP_55528_ENSG00000090905_ENST00000315183_ENSP00000326900[1663,1671]	TNRC6A	trinucleotide repeat containing adaptor 6A	HLA-A*02:01	4.17	0.011	194324	FALSE	FALSE	FALSE	FALSE
HCT116	HCT116_TMT_10M_040920_1.mgf	20062	4260000	95.52	574.315	574.315	-0.87	2	SMSADVPLV	TMT10plex-0	9	25.21	0	FALSE	hct116_crc_2_0-PP_70620_ENSG00000132646_ENST00000379143_ENSP00000368438|hct116_crc_2_0-PP_70621_ENSG00000132646_ENST00000379160_ENSP00000368458[228,236]	PCNA	proliferating cell nuclear antigen	HLA-A*02:01	8.45	0.07	232294; 549751; 637322	TRUE	FALSE	TRUE	FALSE
HCT116	HCT116_TMT_10M_040920_1.mgf	20082	1640000	95.6	477.628	477.628	0.5	3	GLIPIHADPRL	TMT10plex-0	11	15.99	0.0083	FALSE	hct116_crc_2_0-PP_24761_ENSG00000171453_ENST00000423780_ENSP00000409536[110,120]	POLR1C	RNA polymerase I and III subunit C	HLA-A*02:01	499.96	0.354	478679	FALSE	FALSE	FALSE	FALSE
HCT116	HCT116_TMT_10M_040920_1.mgf	19995	7670000	95.25	505.641	505.641	0.08	3	ALNDHFVKL	TMT10plex-0; TMT10plex-K8	9	25.12	0	FALSE	hct116_crc_2_0-PP_43084_ENSG00000111640_ENST00000396856_ENSP00000380065[227,235]	GAPDH	glyceraldehyde-3-phosphate dehydrogenase	HLA-A*02:01	13.07	0.007	127930	FALSE	FALSE	FALSE	FALSE
HCT116	HCT116_TMT_10M_040920_1.mgf	19479	13700000	93.14	646.382	646.382	-0.15	2	RIIDVVYNA	TMT10plex-0	9	14.55	0.014	FALSE	2_0-SPE_contig-602450_2[1,9]	RPS8	ribosomal protein S8	HLA-A*02:01	26.36	0.157	194263	TRUE	TRUE	TRUE	TRUE
HCT116	HCT116_TMT_10M_040920_1.mgf	19248	8730000	92.17	659.372	659.372	0.91	2	RLFDEPQLA	TMT10plex-0	9	16.86	0.0061	FALSE	2_0-SPE_contig-1448147_0[1,9]	BTBD1; BTBD2	BTB domain containing 1; BTB domain containing 2	HLA-A*02:01	32.17	0.037	458112	TRUE	FALSE	TRUE	FALSE
HCT116	HCT116_TMT_10M_040920_1.mgf	19351	4880000	92.63	617.348	617.348	0.16	2	TLSEVTNQL	TMT10plex-0	9	19.36	0.0013	FALSE	hct116_crc_2_0-PP_42093_ENSG00000170145_ENST00000304987_ENSP00000305976[484,492]	SIK2	salt inducible kinase 2	HLA-A*02:01	27.73	0.024	449291	TRUE	TRUE	TRUE	TRUE
HCT116	HCT116_TMT_10M_040920_1.mgf	18898	17000000	90.65	664.341	664.34	0.9	2	SLYDYNPNL	TMT10plex-0	9	22.45	0	FALSE	hct116_crc_2_0-PP_55669_ENSG00000184110_ENST00000564243_ENSP00000456416[371,379]	EIF3CL; EIF3C	eukaryotic translation initiation factor 3 subunit C like; eukaryotic translation initiation factor 3 subunit C	HLA-A*02:01	5.13	0.005	448388	TRUE	TRUE	TRUE	TRUE
HCT116	HCT116_TMT_10M_040920_1.mgf	18866	4330000	90.48	472.802	472.803	-1.1	2	ALGSVVAV	TMT10plex-0	8	13.41	0.022	FALSE	hct116_crc_2_0-PP_654_ENSG00000171824_ENST00000304457_ENSP00000307307[39,46]	ZDHHC12; MAN2B2; EXOSC10	zinc finger DHHC-type palmitoyltransferase 12; mannosidase alpha class 2B member 2; exosome component 10	HLA-A*02:01	495.09	1.159	504404	TRUE	FALSE	FALSE	FALSE
HCT116	HCT116_TMT_10M_040920_1.mgf	23025	1920000	110.2	468.019	468.019	-0.71	4	KLFEFMHET	TMT10plex-K1; TMT10plex-K1; TMT10plex STY-T9	9	20.57	0	FALSE	hct116_crc_2_0-PP_8255_ENSG00000082898_ENST00000401558_ENSP00000384863|hct116_crc_2_0-PP_8257_ENSG00000082898_ENST00000404992_ENSP00000385942|hct116_crc_2_0-PP_8258_ENSG00000082898_ENST00000406957_ENSP00000385559[568,576]	XPO1	exportin 1	HLA-A*02:01	5.2	0.028	455352; 916091; 1319623	FALSE	FALSE	TRUE	FALSE
HCT116	HCT116_TMT_10M_040920_1.mgf	18709	2010000	89.8	425.913	425.913	-0.82	3	HLDEAIHVL	TMT10plex-0	9	14.5	0.015	FALSE	hct116_crc_2_0-PP_64819_ENSG00000071564_ENST00000344749_ENSP00000344375[345,353]	TCF3	transcription factor 3	HLA-C*05:01	13.04	0.004	454426	TRUE	FALSE	FALSE	FALSE
HCT116	HCT116_TMT_10M_040920_1.mgf	18719	8270000	89.86	661.393	661.393	0.5	2	RLASYLDRV	TMT10plex-0	9	13.51	0.022	FALSE	hct116_crc_2_0-PP_44676_ENSG00000111057_ENST00000388837_ENSP00000373489|hct116_crc_2_0-PP_44677_ENSG00000111057_ENST00000388835_ENSP00000373487[90,98]	KRT18	keratin 18	HLA-A*02:01	6.68	0.07	423492	TRUE	TRUE	TRUE	TRUE
HCT116	HCT116_TMT_10M_040920_1.mgf	18604	9600000	89.39	445.276	445.277	-0.9	3	RLAVYIDRV	TMT10plex-0	9	16.84	0.0065	FALSE	hct116_crc_2_0-PP_4838_ENSG00000160789_ENST00000361308_ENSP00000355292[41,49]	LMNA	lamin A/C	HLA-A*02:01	13.14	0.167	54487	TRUE	TRUE	TRUE	TRUE
HCT116	HCT116_TMT_10M_040920_1.mgf	18331	3850000	88.18	564.845	564.845	-0.71	2	ALVVQVAEA	TMT10plex-0	9	22.83	0	FALSE	hct116_crc_2_0-PP_20183_ENSG00000049860_ENST00000261416_ENSP00000261416[34,42]	HEXB	hexosaminidase subunit beta	HLA-A*02:01	230.92	0.682	442361	TRUE	TRUE	TRUE	TRUE
HCT116	HCT116_TMT_10M_040920_1.mgf	18099	20000000	87.16	679.445	679.445	1.03	2	KLGSVPVTV	TMT10plex-K1; TMT10plex-K1	9	16.29	0.0075	FALSE	hct116_crc_2_0-PP_29772_ENSG00000198420_ENST00000355951_ENSP00000348220[623,631]	TCAF1	TRPM8 channel associated factor 1	HLA-A*02:01	17.73	0.019	438655	TRUE	TRUE	TRUE	TRUE
HCT116	HCT116_TMT_10M_040920_1.mgf	18057	23800000	87	622.875	622.874	0.64	2	RVIGTLEEV	TMT10plex-0	9	11.28	0.035	FALSE	hct116_crc_2_0-PP_74316_ENSG00000100401_ENST00000405486_ENSP00000385866|hct116_crc_2_0-PP_74317_ENSG00000100401_ENST00000356244_ENSP00000348577|hct116_crc_2_0-PP_74318_ENSG00000100401_ENST00000455915_ENSP00000401470[205,213]	RANGAP1	Ran GTPase activating protein 1	HLA-A*02:01	31.53	0.114	440276	TRUE	TRUE	TRUE	TRUE
HCT116	HCT116_TMT_10M_040920_1.mgf	17802	11200000	85.93	666.846	666.846	0.75	2	SLADLQNDEV	TMT10plex-0	10	15.91	0.0083	FALSE	2_0-SPE_contig-501507_0[5,14]	RPS3A	ribosomal protein S3A	HLA-A*02:01	53.74	0.214	448297	FALSE	TRUE	TRUE	TRUE
HCT116	HCT116_TMT_10M_040920_1.mgf	17771	21000000	85.81	594.317	594.317	0.34	2	SLWGQPAEA	TMT10plex-0	9	23.56	0	FALSE	hct116_crc_2_0-PP_76030_ENSG00000188153_ENST00000642185_ENSP00000495101[18,26]	COL4A5	collagen type IV alpha 5 chain	HLA-A*02:01	19.23	0.047	59582	FALSE	TRUE	TRUE	TRUE
HCT116	HCT116_TMT_10M_040920_1.mgf	17734	1540000	85.66	439.921	439.922	-1	3	AMAEEIRRL	TMT10plex-0	9	12.46	0.025	FALSE	hct116_crc_2_0-PP_721_ENSG00000116688_ENST00000444836_ENSP00000416338|hct116_crc_2_0-PP_722_ENSG00000116688_ENST00000235329_ENSP00000235329[433,441]	MFN2	mitofusin 2	HLA-A*02:01	88.19	0.082	562113	FALSE	FALSE	FALSE	FALSE
HCT116	HCT116_TMT_10M_040920_1.mgf	17479	1410000	84.69	438.589	438.589	0	3	ILFGHENRV	TMT10plex-0	9	12.9	0.023	FALSE	hct116_crc_2_0-PP_52248_ENSG00000069966_ENST00000396335_ENSP00000379626[250,258]	GNB5	G protein subunit beta 5	HLA-A*02:01	11.45	0.036	193948	TRUE	FALSE	TRUE	FALSE
HCT116	HCT116_TMT_10M_040920_1.mgf	16622	2610000	81.42	382.473	382.474	-0.84	4	ALSDHHIYL	TMT10plex-0; TMT10plex STY-S3	9	20.68	0	FALSE	hct116_crc_2_0-PP_55883_ENSG00000149925_ENST00000562679_ENSP00000455455[270,278]	AC093512.2; ALDOA	nan; aldolase, fructose-bisphosphate A	HLA-A*02:01	7.15	0.011	2874; 770273; 770274; 770275; 770276; 1314608	TRUE	TRUE	TRUE	TRUE
HCT116	HCT116_TMT_10M_040920_1.mgf	17051	5360000	83.07	520.321	520.321	0.69	2	ALAPGLPTA	TMT10plex-0	9	22.61	0	FALSE	hct116_crc_2_0-PP_6164_ENSG00000117691_ENST00000366988_ENSP00000355955[21,29]	NENF	neudesin neurotrophic factor	HLA-A*02:01	9.89	0.013	421946	TRUE	TRUE	TRUE	FALSE
HCT116	HCT116_TMT_10M_040920_1.mgf	16835	7380000	82.24	524.316	524.316	-0.95	2	VLSSGLTAA	TMT10plex-0	9	20.57	0	FALSE	hct116_crc_2_0-PP_56467_ENSG00000070770_ENST00000563307_ENSP00000457911[142,150]	CSNK2A2	casein kinase 2 alpha 2	HLA-A*02:01	119.79	0.507	1296464	FALSE	FALSE	TRUE	FALSE
HCT116	HCT116_TMT_10M_040920_1.mgf	16771	7450000	81.99	563.321	563.321	0.18	2	GLYSGVTTV	TMT10plex-0	9	28.16	0	FALSE	hct116_crc_2_0-PP_38579_ENSG00000167325_ENST00000300738_ENSP00000300738[46,54]	RRM1	ribonucleotide reductase catalytic subunit M1	HLA-A*02:01	6.61	0.008	21241	TRUE	FALSE	TRUE	FALSE
HCT116	HCT116_TMT_10M_040920_1.mgf	16469	26900000	80.8	650.84	650.84	-0.2	2	SRGDFVVEY	TMT10plex-0	9	11.29	0.035	FALSE	hct116_crc_2_0-PP_47129_ENSG00000183955_ENST00000330479_ENSP00000332995[207,215]	KMT5A	lysine methyltransferase 5A	HLA-C*07:01	92.89	0.006	219486	FALSE	TRUE	TRUE	FALSE
HCT116	HCT116_TMT_10M_040920_1.mgf	25097	25300000	119.67	607.403	607.402	1.75	2	TLAELLVLL	TMT10plex-0	9	19.56	0.0013	FALSE	hct116_crc_2_0-PP_47140_ENSG00000086598_ENST00000438031_ENSP00000405845[3,11]	TMED2	transmembrane p24 trafficking protein 2	HLA-A*02:01	8.21	0.022	471667	FALSE	FALSE	TRUE	FALSE
HCT116	HCT116_TMT_10M_040920_1.mgf	24889	3680000	118.92	586.379	586.379	0.17	2	TILEIAVAL	TMT10plex-0	9	14.28	0.015	FALSE	2_0-SPE_contig-911813_1[1,9]	MT-ATP6	mitochondrially encoded ATP synthase membrane subunit 6	HLA-A*02:01	111.74	0.348	1086762	FALSE	FALSE	FALSE	FALSE
HCT116	HCT116_TMT_10M_040920_1.mgf	15391	6640000	76.67	575.321	575.321	0	2	SIYPSPTGV	TMT10plex-0	9	27.34	0	FALSE	hct116_crc_2_0-PP_58037_ENSG00000174231_ENST00000304992_ENSP00000304350|hct116_crc_2_0-PP_58038_ENSG00000174231_ENST00000572621_ENSP00000460348[1693,1701]	PRPF8	pre-mRNA processing factor 8	HLA-A*02:01	41.89	0.032	448290	TRUE	FALSE	TRUE	FALSE
HCT116	HCT116_TMT_10M_040920_1.mgf	24870	2960000	118.87	552.338	552.338	-0.8	2	ALASVIMGL	TMT10plex-0	9	18.46	0.003	FALSE	hct116_crc_2_0-PP_69664_ENSG00000105568_ENST00000462990_ENSP00000470504[165,173]	PPP2R1A; PPP2R1B	protein phosphatase 2 scaffold subunit Aalpha; protein phosphatase 2 scaffold subunit Abeta	HLA-A*02:01	7.52	0.036	442265; 629020	FALSE	FALSE	TRUE	FALSE
HCT116	HCT116_TMT_10M_040920_1.mgf	15048	8270000	75.16	638.319	638.319	0.47	2	ALYDATYET	TMT10plex-0	9	25.74	0	FALSE	hct116_crc_2_0-PP_40637_ENSG00000172757_ENST00000534784_ENSP00000433308[66,74]	CFL1; CFL2	cofilin 1; cofilin 2	HLA-A*02:01	13.64	0.08	463208	TRUE	FALSE	TRUE	FALSE
HCT116	HCT116_TMT_10M_040920_1.mgf	15060	1460000	75.21	488.969	488.969	-0.57	3	HLDVKPANI	TMT10plex-0; TMT10plex-K5	9	16.46	0.0075	FALSE	hct116_crc_2_0-PP_54583_ENSG00000127564_ENST00000576268_ENSP00000458545[222,230]	PKMYT1	protein kinase, membrane associated tyrosine/threonine 1	HLA-C*05:01	768.29	0.154	454432	FALSE	FALSE	FALSE	FALSE
HCT116	HCT116_TMT_10M_040920_1.mgf	14085	1890000	70.94	480.957	480.957	0.27	3	NATLSVHQL	TMT10plex-0; TMT10plex STY-S5	9	15.01	0.013	FALSE	hct116_crc_2_0-PP_23769_ENSG00000196230_ENST00000327892_ENSP00000339001[184,192]	TUBB4B; TUBB2A; TUBB2B; TUBB; TUBB4A; TUBB8; TUBB8B; TUBB6	tubulin beta 4B class IVb; tubulin beta 2A class IIa; tubulin beta 2B class IIb; tubulin beta class I; tubulin beta 4A class IVa; tubulin beta 8 class VIII; tubulin beta 8B; tubulin beta 6 class V	HLA-C*07:01	3535.57	0.836	532990	TRUE	FALSE	TRUE	FALSE
HCT116	HCT116_TMT_10M_040920_1.mgf	17211	9130000	83.71	711.342	711.341	0.56	2	TRNDYVMMY	TMT10plex-0	9	20.46	0	FALSE	hct116_crc_2_0-PP_55605_ENSG00000169180_ENST00000570033_ENSP00000456066[41,49]	XPO6	exportin 6	HLA-C*07:01	25.14	0.005	220281; 612780; 612781; 917843; 1308344	FALSE	TRUE	TRUE	TRUE
HCT116	HCT116_TMT_10M_040920_1.mgf	13728	3990000	69.38	463.244	463.244	-0.37	3	FLDNERHEV	TMT10plex-0	9	19.35	0.0013	FALSE	2_0-SPE_contig-1107065_0[3,11]	PKN1	protein kinase N1	HLA-C*05:01	6.38	0.009	193753	TRUE	FALSE	TRUE	FALSE
HCT116	HCT116_TMT_10M_040920_1.mgf	13500	2870000	68.43	384.243	384.243	-0.73	4	HLIHEVTKV	TMT10plex-0; TMT10plex-K8	9	19.87	0	FALSE	hct116_crc_2_0-PP_40100_ENSG00000089597_ENST00000356638_ENSP00000349053[77,85]	GANAB	glucosidase II alpha subunit	HLA-A*02:01	27.54	0.02	454448	TRUE	FALSE	FALSE	FALSE
HCT116	HCT116_TMT_10M_040920_1.mgf	20297	3330000	96.59	398.749	398.749	-0.25	4	ILMEHIHKL	TMT10plex-0; TMT10plex-K8	9	19.82	0.00079	FALSE	hct116_crc_2_0-PP_60137_ENSG00000108298_ENST00000579374_ENSP00000463985[134,142]	RPL19	ribosomal protein L19	HLA-A*02:01	2.77	0.001	27201; 618661; 1318670; 1318671; 1318669; 1318666; 1318667; 1318668	TRUE	TRUE	TRUE	TRUE
HCT116	HCT116_TMT_10M_040920_1.mgf	13263	2520000	67.63	343.707	343.707	-0.58	4	RLAHYIDRV	TMT10plex-0	9	19.58	0.0013	FALSE	hct116_crc_2_0-PP_64943_ENSG00000176619_ENST00000325327_ENSP00000327054[56,64]	LMNB2	lamin B2	HLA-A*02:01	7.98	0.064	447386	TRUE	FALSE	TRUE	FALSE
HCT116	HCT116_TMT_10M_040920_1.mgf	12836	9480000	66.08	673.833	673.832	0.59	2	AYSSYVHQY	TMT10plex-0	9	23.3	0	FALSE	hct116_crc_2_0-PP_61699_ENSG00000062725_ENST00000083182_ENSP00000083182[337,345]	APPBP2	amyloid beta precursor protein binding protein 2	HLA-C*07:01	485.82	0.043	203916	FALSE	TRUE	TRUE	TRUE
HCT116	HCT116_TMT_10M_040920_1.mgf	12675	3030000	65.43	603.852	603.853	-0.73	2	RMLPHAPGV	TMT10plex-0	9	23.4	0	FALSE	2_0-SPE_contig-1842484_1[2,10]	HDAC2; HDAC1	histone deacetylase 2; histone deacetylase 1	HLA-A*02:01	5.49	0.022	54920; 776950; 776951; 1323972	TRUE	TRUE	TRUE	FALSE
HCT116	HCT116_TMT_10M_040920_1.mgf	11216	18500000	60.02	434.933	434.933	-1.1	3	RRNPGVVIY	TMT10plex-0	9	23.06	0	FALSE	hct116_crc_2_0-PP_37429_ENSG00000055950_ENST00000523148_ENSP00000430369[12,20]	MRPL43	mitochondrial ribosomal protein L43	HLA-C*07:01	58.74	0.003	484608	TRUE	TRUE	FALSE	FALSE
HCT116	HCT116_TMT_10M_040920_1.mgf	16022	18700000	79.1	876.438	876.438	0.23	2	KYFDEHYEY	TMT10plex-K1; TMT10plex-K1	9	16.55	0.0075	FALSE	hct116_crc_2_0-PP_33937_ENSG00000123975_ENST00000314355_ENSP00000364976[11,19]	CKS2	CDC28 protein kinase regulatory subunit 2	HLA-C*07:01	534.58	0.038	162823	TRUE	TRUE	TRUE	TRUE
HCT116	HCT116_TMT_10M_040920_1.mgf	10515	8020000	57.44	574.804	574.803	0.23	2	ALDSTNVEA	TMT10plex-0	9	18.23	0.003	FALSE	2_0-SPE_contig-1195869_1[2,10]	RAB11A	RAB11A, member RAS oncogene family	HLA-C*05:01	465.82	0.53	442274	TRUE	TRUE	TRUE	FALSE
HCT116	HCT116_TMT_10M_040920_1.mgf	10500	4950000	57.38	560.29	560.29	0.43	2	GIDSSSPEV	TMT10plex-0	9	19.01	0.0013	FALSE	hct116_crc_2_0-PP_8435_ENSG00000169564_ENST00000303577_ENSP00000305556[259,267]	PCBP1	poly(rC) binding protein 1	HLA-C*05:01	187.35	0.098	478632	FALSE	FALSE	FALSE	FALSE
HCT116	HCT116_TMT_10M_040920_1.mgf	10397	31400000	57	609.332	609.332	0	2	SLDQPTQTV	TMT10plex-0	9	14.71	0.014	FALSE	hct116_crc_2_0-PP_55669_ENSG00000184110_ENST00000564243_ENSP00000456416[824,832]	EIF3CL; EIF3C	eukaryotic translation initiation factor 3 subunit C like; eukaryotic translation initiation factor 3 subunit C	HLA-C*05:01	61.87	0.009	440565; 778125; 1324565	TRUE	TRUE	TRUE	FALSE
HCT116	HCT116_TMT_10M_040920_1.mgf	5692	1030000	37.67	368.192	368.193	-0.62	4	YREHPYGRY	TMT10plex-0	9	22.52	0	FALSE	hct116_crc_2_0-PP_1637_ENSG00000121774_ENST00000492989_ENSP00000417731[396,404]	KHDRBS2; KHDRBS1	KH RNA binding domain containing, signal transduction associated 2; KH RNA binding domain containing, signal transduction associated 1	HLA-C*07:01	1482.12	0.203	733184	FALSE	FALSE	FALSE	FALSE
HCT116	HCT116_TMT_10M_040920_1.mgf	5464	8570000	36.56	391.242	391.242	-0.31	3	ARAPGTRTL	TMT10plex-0	9	18.83	0.0013	FALSE	hct116_crc_2_0-PP_4707_ENSG00000173171_ENST00000609421_ENSP00000476632[300,308]	MTX1	metaxin 1	HLA-C*07:01	69.9	0.005	434821	TRUE	TRUE	FALSE	FALSE
HCT116	HCT116_TMT_10M_040920_1.mgf	9733	3950000	54.5	524.293	524.293	-0.67	2	RAAPGAEF	TMT10plex-0	8	19.41	0.0013	FALSE	hct116_crc_2_0-PP_75671_ENSG00000147140_ENST00000535149_ENSP00000441364[367,374]	NONO	non-POU domain containing octamer binding	HLA-C*05:01	7255.76	1.272	721138	TRUE	FALSE	FALSE	FALSE
HCT116	HCT116_TMT_10M_040920_1.mgf	25017	23800000	119.34	601.366	601.366	0.23	2	TLIEDILGV	TMT10plex-0	9	20.55	0	FALSE	hct116_crc_2_0-PP_71124_ENSG00000100991_ENST00000451813_ENSP00000400614[209,217]	TRPC4AP	transient receptor potential cation channel subfamily C member 4 associated protein	HLA-A*02:01	3.69	0.007	449272	FALSE	TRUE	TRUE	TRUE
HCT116	HCT116_TMT_10M_040920_1.mgf	24920	6790000	119	629.876	629.876	-0.16	2	NLLDLLTEV	TMT10plex-0	9	15.68	0.0099	FALSE	hct116_crc_2_0-PP_53800_ENSG00000140553_ENST00000394275_ENSP00000377816[282,290]	UNC45A	unc-45 myosin chaperone A	HLA-A*02:01	3.86	0.006	469012	FALSE	FALSE	TRUE	FALSE
HCT116	HCT116_TMT_10M_040920_1.mgf	24824	4550000	118.71	571.871	571.871	0.52	2	GLLGTLVQL	TMT10plex-0	9	19.6	0.0013	FALSE	hct116_crc_2_0-PP_12869_ENSG00000168036_ENST00000644138_ENSP00000496649[400,408]	CTNNB1	catenin beta 1	HLA-A*02:01	11.09	0.018	20996	FALSE	TRUE	TRUE	FALSE
HCT116	HCT116_TMT_10M_040920_1.mgf	24815	4190000	118.68	592.379	592.379	-0.17	2	SLLPAIVEL	TMT10plex-0	9	19.22	0.0013	FALSE	hct116_crc_2_0-PP_69664_ENSG00000105568_ENST00000462990_ENSP00000470504[224,232]	PPP2R1A; PPP2R1B	protein phosphatase 2 scaffold subunit Aalpha; protein phosphatase 2 scaffold subunit Abeta	HLA-A*02:01	8.63	0.005	59292	FALSE	TRUE	TRUE	FALSE
HCT116	HCT116_TMT_10M_040920_1.mgf	24802	5710000	118.65	647.378	647.379	-0.62	2	YLTAEILEL	TMT10plex-0	9	22.21	0	FALSE	hct116_crc_2_0-PP_22980_ENSG00000196866_ENST00000341023_ENSP00000341094[58,66]	H2AC4; H2AC6; AL031777.2; H2AC7; H2AC8; H2AC11; H2AC12; H2AC13; H2AC14; H2AC15; H2AC16; H2AC17; H2AJ; MACROH2A1; H2AX; H2AC18; H2AC19; H2AC20; H2AC21; H2AW	H2A clustered histone 4; H2A clustered histone 6; nan; H2A clustered histone 7; H2A clustered histone 8; H2A clustered histone 11; H2A clustered histone 12; H2A clustered histone 13; H2A clustered histone 14; H2A clustered histone 15; H2A clustered histone 16; H2A clustered histone 17; H2A.J histone; macroH2A.1 histone; H2A.X variant histone; H2A clustered histone 18; H2A clustered histone 19; H2…	HLA-A*02:01	6.94	0.02	450232	FALSE	TRUE	TRUE	FALSE
HCT116	HCT116_TMT_10M_040920_1.mgf	24795	5460000	118.64	631.366	631.366	0.06	2	ALPEIFTEL	TMT10plex-0	9	16.35	0.0075	FALSE	hct116_crc_2_0-PP_43446_ENSG00000180574_ENST00000322446_ENSP00000323063[363,371]	EIF2S3B; EIF2S3	eukaryotic translation initiation factor 2 subunit gamma B; eukaryotic translation initiation factor 2 subunit gamma	HLA-A*02:01	15.5	0.018	442329	FALSE	FALSE	TRUE	TRUE
HCT116	HCT116_TMT_10M_040920_1.mgf	24776	4120000	118.58	662.408	662.408	0.24	2	SLLPPDALVGL	TMT10plex-0	11	16.78	0.0065	FALSE	hct116_crc_2_0-PP_70829_ENSG00000101310_ENST00000643747_ENSP00000496460[138,148]	SEC23B	SEC23 homolog B, COPII coat complex component	HLA-A*02:01	23.94	0.094	59295	FALSE	TRUE	TRUE	TRUE
HCT116	HCT116_TMT_10M_040920_1.mgf	24186	19600000	116.27	634.335	634.335	0.11	2	FLDSEVSEL	TMT10plex-0	9	17.68	0.0039	FALSE	hct116_crc_2_0-PP_17053_ENSG00000109805_ENST00000251496_ENSP00000251496[699,707]	NCAPG	non-SMC condensin I complex subunit G	HLA-C*05:01	6.74	0.002	453693	TRUE	FALSE	TRUE	FALSE
HCT116	HCT116_TMT_10M_040920_1.mgf	23996	7230000	115.3	615.86	615.861	-0.81	2	ALSEELVQL	TMT10plex-0	9	18.92	0.0013	FALSE	hct116_crc_2_0-PP_36112_ENSG00000170759_ENST00000302418_ENSP00000307078[666,674]	KIF5B	kinesin family member 5B	HLA-A*02:01	14.98	0.008	475757	TRUE	TRUE	TRUE	FALSE
HCT116	HCT116_TMT_10M_040920_1.mgf	23952	8450000	115.09	600.358	600.358	-0.25	2	ALEPIDITV	TMT10plex-0	9	16.08	0.0083	FALSE	hct116_crc_2_0-PP_32157_ENSG00000164754_ENST00000297338_ENSP00000297338[305,313]	RAD21	RAD21 cohesin complex component	HLA-C*05:01	64.45	0.07	452271	FALSE	FALSE	FALSE	FALSE
HCT116	HCT116_TMT_10M_040920_1.mgf	23782	4040000	114.16	566.345	566.345	-0.35	2	GLSETILAV	TMT10plex-0	9	15.35	0.012	FALSE	hct116_crc_2_0-PP_19630_ENSG00000113569_ENST00000513532_ENSP00000422019[139,147]	NUP155	nucleoporin 155	HLA-A*02:01	6.92	0.016	444319	FALSE	FALSE	TRUE	FALSE
HCT116	HCT116_TMT_10M_040920_1.mgf	23733	2720000	113.86	454.589	454.589	0.04	3	GLFDQHFRL	TMT10plex-0	9	23	0	FALSE	hct116_crc_2_0-PP_13662_ENSG00000010322_ENST00000479054_ENSP00000418232|hct116_crc_2_0-PP_13664_ENSG00000010322_ENST00000345716_ENSP00000339958[1238,1246]	NISCH	nischarin	HLA-A*02:01	4.79	0.01	193857	FALSE	FALSE	TRUE	FALSE
HCT116	HCT116_TMT_10M_040920_1.mgf	23390	4350000	111.98	570.365	570.365	-0.88	2	ALPPVLTTV	TMT10plex-0	9	17.26	0.0047	FALSE	hct116_crc_2_0-PP_21807_ENSG00000155506_ENST00000518297_ENSP00000428589[131,139]	LARP1	La ribonucleoprotein 1, translational regulator	HLA-A*02:01	8.98	0.005	442331	TRUE	TRUE	TRUE	TRUE
HCT116	HCT116_TMT_10M_040920_1.mgf	23381	3790000	111.94	556.304	556.305	-0.31	2	SMFGAGLTV	TMT10plex-0	9	19.43	0.0013	FALSE	hct116_crc_2_0-PP_2267_ENSG00000117410_ENST00000236067_ENSP00000236067|hct116_crc_2_0-PP_2270_ENSG00000117410_ENST00000498664_ENSP00000434094[89,97]	ATP6V0B	ATPase H+ transporting V0 subunit b	HLA-A*02:01	10.56	0.107	486234; 637291	FALSE	FALSE	TRUE	FALSE
HCT116	HCT116_TMT_10M_040920_1.mgf	23313	5600000	111.66	538.331	538.332	-0.87	2	SVLGAITSV	TMT10plex-0	9	17.85	0.0035	FALSE	hct116_crc_2_0-PP_21214_ENSG00000120705_ENST00000512198_ENSP00000422272[70,78]	ETF1	eukaryotic translation termination factor 1	HLA-A*02:01	20.96	0.058	471351	TRUE	FALSE	TRUE	FALSE
HCT116	HCT116_TMT_10M_040920_1.mgf	23329	15300000	111.72	616.348	616.348	-0.23	2	VIWGTDVNV	TMT10plex-0	9	11.7	0.032	FALSE	hct116_crc_2_0-PP_31168_ENSG00000104738_ENST00000648407_ENSP00000497881[151,159]	MCM4	minichromosome maintenance complex component 4	HLA-A*02:01	67.71	0.357	472462	FALSE	FALSE	FALSE	FALSE
HCT116	HCT116_TMT_10M_040920_1.mgf	23222	7050000	111.28	622.858	622.858	-0.53	2	FQDPVPLTV	TMT10plex-0	9	22.8	0	FALSE	hct116_crc_2_0-PP_29568_ENSG00000122779_ENST00000415680_ENSP00000390829[890,898]	TRIM24	tripartite motif containing 24	HLA-C*05:01	15.71	0.003	444039	TRUE	TRUE	TRUE	FALSE
HCT116	HCT116_TMT_10M_040920_1.mgf	23086	8260000	110.56	599.35	599.35	0.27	2	SLLDPVPEV	TMT10plex-0	9	19.21	0.0013	FALSE	hct116_crc_2_0-PP_46781_ENSG00000089154_ENST00000300648_ENSP00000300648[1665,1673]	GCN1	GCN1 activator of EIF2AK4	HLA-A*02:01	4.22	0.001	422085	TRUE	TRUE	TRUE	TRUE
HCT116	HCT116_TMT_10M_040920_1.mgf	23002	11800000	110.07	682.393	682.393	0.94	2	RLDELGGVYL	TMT10plex-0	10	14.87	0.013	FALSE	hct116_crc_2_0-PP_71364_ENSG00000118705_ENST00000373632_ENSP00000362735[206,215]	RPN2	ribophorin II	HLA-C*05:01	45.21	0.074	156744	TRUE	TRUE	TRUE	FALSE
HCT116	HCT116_TMT_10M_040920_1.mgf	22922	33600000	109.61	564.347	564.347	-0.71	2	LLDVPTAAV	TMT10plex-0	9	22.47	0	FALSE	hct116_crc_2_0-PP_66796_ENSG00000216490_ENST00000597802_ENSP00000470527[16,24]	IFI30	IFI30 lysosomal thiol reductase	HLA-C*05:01	16.35	0.09	37182	TRUE	TRUE	TRUE	TRUE
HCT116	HCT116_TMT_10M_040920_1.mgf	22724	1540000	108.66	520.66	520.661	-1.04	3	KLWADRISL	TMT10plex-K1; TMT10plex-K1	9	11.56	0.032	FALSE	hct116_crc_2_0-PP_19211_ENSG00000168538_ENST00000357207_ENSP00000349738[563,571]	TRAPPC11	trafficking protein particle complex 11	HLA-A*02:01	11.83	0.046	455594	TRUE	FALSE	TRUE	FALSE
HCT116	HCT116_TMT_10M_040920_1.mgf	22574	6700000	107.85	585.85	585.85	-0.68	2	GLDIPTVQV	TMT10plex-0	9	20.27	0	FALSE	hct116_crc_2_0-PP_66939_ENSG00000105671_ENST00000247003_ENSP00000247003[311,319]	DDX49	DEAD-box helicase 49	HLA-C*05:01	119.95	0.066	127995	TRUE	FALSE	TRUE	FALSE
HCT116	HCT116_TMT_10M_040920_1.mgf	22236	6780000	106.04	587.848	587.848	-0.1	2	SLLGGDVVSV	TMT10plex-0	10	23.44	0	FALSE	hct116_crc_2_0-PP_76010_ENSG00000157514_ENST00000503515_ENSP00000422060[27,36]	TSC22D3	TSC22 domain family member 3	HLA-A*02:01	10.58	0.05	59255	TRUE	TRUE	TRUE	TRUE
HCT116	HCT116_TMT_10M_040920_1.mgf	22344	3310000	106.59	539.348	539.347	0.93	2	LLGPPPVGV	TMT10plex-0	9	18.8	0.0013	FALSE	hct116_crc_2_0-PP_34853_ENSG00000148337_ENST00000415526_ENSP00000398011[86,94]	CIZ1	CDKN1A interacting zinc finger protein 1	HLA-A*02:01	21.61	0.022	194156	TRUE	TRUE	TRUE	TRUE
HCT116	HCT116_TMT_10M_040920_1.mgf	22083	3710000	105.3	508.321	508.321	0.04	2	SLAGGIIGV	TMT10plex-0	9	16.68	0.0074	FALSE	hct116_crc_2_0-PP_33893_ENSG00000165119_ENST00000457156_ENSP00000409456[130,138]	HNRNPK	heterogeneous nuclear ribonucleoprotein K	HLA-A*02:01	4.11	0.009	58995	TRUE	FALSE	FALSE	FALSE
HCT116	HCT116_TMT_10M_040920_1.mgf	22021	6860000	105.03	577.337	577.337	0.52	2	SLYGGTITI	TMT10plex-0	9	23.4	0	FALSE	hct116_crc_2_0-PP_34249_ENSG00000155827_ENST00000389120_ENSP00000373772[312,320]	RNF20	ring finger protein 20	HLA-A*02:01	9.38	0.019	422086	TRUE	TRUE	TRUE	TRUE
HCT116	HCT116_TMT_10M_040920_1.mgf	22040	9330000	105.12	770.419	770.419	0.43	2	RRFFPYYVY	TMT10plex-0	9	26.67	0	FALSE	hct116_crc_2_0-PP_26681_ENSG00000008018_ENST00000262193_ENSP00000262193[127,135]	PSMB1	proteasome 20S subunit beta 1	HLA-C*07:01	166.72	0.027	55556	TRUE	TRUE	TRUE	FALSE
HCT116	HCT116_TMT_10M_040920_1.mgf	21849	4390000	104.17	539.321	539.321	0	2	SVLGSLSSV	TMT10plex-0	9	22.32	0	FALSE	hct116_crc_2_0-PP_74524_ENSG00000093000_ENST00000407019_ENSP00000385555|hct116_crc_2_0-PP_74529_ENSG00000093000_ENST00000396096_ENSP00000379403[252,260]	NUP50	nucleoporin 50	HLA-A*02:01	22.16	0.117	486956	TRUE	FALSE	TRUE	FALSE
HCT116	HCT116_TMT_10M_040920_1.mgf	21398	8390000	101.97	600.34	600.34	0.23	2	SILEDPPSI	TMT10plex-0	9	22.6	0	FALSE	2_0-SPE_contig-557316_1[1,9]	INTS13	integrator complex subunit 13	HLA-A*02:01	78.38	0.048	237360	TRUE	TRUE	TRUE	FALSE
HCT116	HCT116_TMT_10M_040920_1.mgf	21434	2480000	102.15	534.337	534.337	-0.43	2	LLLPGPSAA	TMT10plex-0	9	21.2	0	FALSE	hct116_crc_2_0-PP_52578_ENSG00000166794_ENST00000300026_ENSP00000300026[25,33]	PPIB	peptidylprolyl isomerase B	HLA-A*02:01	70.58	0.182	481898	TRUE	FALSE	FALSE	FALSE
HCT116	HCT116_TMT_10M_040920_1.mgf	21337	4670000	101.67	570.353	570.353	0.7	2	GVLPNIQAV	TMT10plex-0	9	19.78	0.00079	FALSE	hct116_crc_2_0-PP_22980_ENSG00000196866_ENST00000341023_ENSP00000341094[107,115]	H2AC4; H2AC6; AL031777.2; H2AC7; H2AC8; H2AC11; H2AC12; H2AC13; H2AC14; H2AC15; H2AC16; H2AC17; H2AJ; H2AX; H2AC18; H2AC19; H2AC20; H2AC21; H2AW	H2A clustered histone 4; H2A clustered histone 6; nan; H2A clustered histone 7; H2A clustered histone 8; H2A clustered histone 11; H2A clustered histone 12; H2A clustered histone 13; H2A clustered histone 14; H2A clustered histone 15; H2A clustered histone 16; H2A clustered histone 17; H2A.J histone; H2A.X variant histone; H2A clustered histone 18; H2A clustered histone 19; H2A clustered histone …	HLA-A*02:01	68.34	0.07	128011	FALSE	TRUE	TRUE	FALSE
HCT116	HCT116_TMT_10M_040920_1.mgf	21083	4310000	100.34	411.91	411.91	-0.1	3	TLADLVHHV	TMT10plex-0	9	25.93	0	FALSE	hct116_crc_2_0-PP_28559_ENSG00000196367_ENST00000456197_ENSP00000394645[92,100]	TRRAP	transformation/transcription domain associated protein	HLA-A*02:01	4.39	0.002	163622	TRUE	TRUE	TRUE	TRUE
HCT116	HCT116_TMT_10M_040920_1.mgf	21006	5980000	99.98	582.006	582.006	-0.26	3	STFDHPELVKL	TMT10plex-0; TMT10plex-K10	11	26.89	0	FALSE	hct116_crc_2_0-PP_45625_ENSG00000166226_ENST00000550010_ENSP00000450153[333,343]	CCT2	chaperonin containing TCP1 subunit 2	HLA-C*07:01	3385.31	1.172	459701	TRUE	FALSE	FALSE	FALSE
HCT116	HCT116_TMT_10M_040920_1.mgf	10427	1980000	57.12	345.195	345.195	0.12	4	RQFDHPHIV	TMT10plex-0	9	21.3	0	FALSE	hct116_crc_2_0-PP_32471_ENSG00000169398_ENST00000523539_ENSP00000428492[148,156]	PTK2	protein tyrosine kinase 2	HLA-C*07:01	29.03	0.047	484558	FALSE	FALSE	FALSE	FALSE
HCT116	HCT116_TMT_10M_040920_1.mgf	13864	2040000	70	390.492	390.492	-0.77	4	RLAQHITYV	TMT10plex-0; TMT10plex STY-T7	9	15.12	0.012	FALSE	hct116_crc_2_0-PP_28687_ENSG00000166508_ENST00000621318_ENSP00000483795[356,364]	MCM7	minichromosome maintenance complex component 7	HLA-A*02:01	3.64	0.006	194267; 776847; 912426	TRUE	TRUE	TRUE	FALSE
HCT116	HCT116_TMT_10M_040920_1.mgf	3278	4190000	25.78	428.556	428.556	-0.79	3	REIGENHEA	TMT10plex-0	9	15.79	0.0091	FALSE	hct116_crc_2_0-PP_52022_ENSG00000104133_ENST00000558138_ENSP00000453314[126,134]	SPG11	SPG11 vesicle trafficking associated, spatacsin	HLA-B*45:01	68.96	0.012	163193	TRUE	TRUE	TRUE	FALSE
HCT116	HCT116_TMT_10M_040920_1.mgf	3363	2980000	26.19	529.77	529.769	0.38	2	AEQSSGPGP	TMT10plex-0	9	19.95	0	FALSE	hct116_crc_2_0-PP_24121_ENSG00000204469_ENST00000376033_ENSP00000365201[189,197]	PRRC2A	proline rich coiled-coil 2A	HLA-B*45:01	77.02	0.021	475308	FALSE	FALSE	FALSE	FALSE
HCT116	HCT116_TMT_10M_040920_1.mgf	3305	1730000	25.93	335.673	335.673	-1.1	4	HEAQHFRDA	TMT10plex-0	9	17.21	0.0047	FALSE	hct116_crc_2_0-PP_2043_ENSG00000117000_ENST00000372771_ENSP00000361857[791,799]	RLF	RLF zinc finger	HLA-B*45:01	54.78	0.065	479142	FALSE	FALSE	FALSE	FALSE
HCT116	HCT116_TMT_10M_040920_1.mgf	3302	1770000	25.93	559.779	559.78	-0.84	2	AESSPTNSP	TMT10plex-0	9	20.79	0	FALSE	hct116_crc_2_0-PP_25492_ENSG00000112297_ENST00000369066_ENSP00000358062[645,653]	CRYBG1	crystallin beta-gamma domain containing 1	HLA-B*45:01	70.21	0.006	475395	FALSE	FALSE	FALSE	FALSE
HCT116	HCT116_TMT_10M_040920_1.mgf	3231	5440000	25.51	602.827	602.828	-0.43	2	SEQTRVNAA	TMT10plex-0	9	15.99	0.0083	FALSE	hct116_crc_2_0-PP_38781_ENSG00000166441_ENST00000314138_ENSP00000346015[83,91]	RPL27A	ribosomal protein L27a	HLA-B*45:01	13.93	0.005	485688	FALSE	TRUE	TRUE	FALSE
HCT116	HCT116_TMT_10M_040920_1.mgf	3237	5660000	25.56	421.24	421.24	-0.55	3	REAEVTRTA	TMT10plex-0	9	20.62	0	FALSE	hct116_crc_2_0-PP_45571_ENSG00000111581_ENST00000229179_ENSP00000229179[15,23]	NUP107	nucleoporin 107	HLA-B*45:01	26.26	0.005	163173	FALSE	TRUE	TRUE	FALSE
HCT116	HCT116_TMT_10M_040920_1.mgf	3218	3530000	25.4	389.554	389.554	-0.18	3	AEAVRPHSA	TMT10plex-0	9	20.23	0	FALSE	hct116_crc_2_0-PP_9005_ENSG00000168763_ENST00000377060_ENSP00000366260[107,115]	CNNM3	cyclin and CBS domain divalent metal cation transport mediator 3	HLA-B*45:01	23.49	0.003	474818	FALSE	FALSE	TRUE	FALSE
HCT116	HCT116_TMT_10M_040920_1.mgf	3265	5190000	25.72	527.796	527.796	-0.19	2	REGAPGPAA	TMT10plex-0	9	19.67	0.0013	FALSE	hct116_crc_2_0-PP_66555_ENSG00000127528_ENST00000248071_ENSP00000248071[149,157]	KLF2	Kruppel like factor 2	HLA-B*45:01	36.46	0.017	576422	FALSE	TRUE	TRUE	FALSE
HCT116	HCT116_TMT_10M_040920_1.mgf	3224	270000	25.45	755.909	755.909	-0.26	2	SEQNSTTKSA	TMT10plex-0; TMT10plex-K8	10	12.54	0.025	FALSE	hct116_crc_2_0-PP_41927_ENSG00000165895_ENST00000298815_ENSP00000298815[642,651]	ARHGAP42	Rho GTPase activating protein 42	HLA-B*45:01	44.96	0.023		FALSE	FALSE	FALSE	FALSE
HCT116	HCT116_TMT_10M_040920_1.mgf	3190	1190000	25.19	477.918	477.918	-0.46	3	EEERDQRVAA	TMT10plex-0	10	12.13	0.027	FALSE	hct116_crc_2_0-PP_14609_ENSG00000173230_ENST00000614479_ENSP00000484083[3083,3092]	GOLGB1	golgin B1	HLA-B*45:01	354.48	0.136	477302	FALSE	FALSE	FALSE	FALSE
HCT116	HCT116_TMT_10M_040920_1.mgf	3197	527000	25.25	688.382	688.383	-1.31	2	AENGPSQKS	TMT10plex-0; TMT10plex-K8	9	24.13	0	FALSE	hct116_crc_2_0-PP_517_ENSG00000116285_ENST00000377482_ENSP00000366702[82,90]	ERRFI1	ERBB receptor feedback inhibitor 1	HLA-B*45:01	403.73	0.074		FALSE	FALSE	FALSE	FALSE
HCT116	HCT116_TMT_10M_040920_1.mgf	3273	4010000	25.77	542.802	542.801	0.92	2	AERGPPASA	TMT10plex-0	9	21.1	0	FALSE	hct116_crc_2_0-PP_144_ENSG00000179403_ENST00000476993_ENSP00000417185[22,30]	VWA1	von Willebrand factor A domain containing 1	HLA-B*45:01	75.61	0.01	914850	FALSE	FALSE	FALSE	FALSE
HCT116	HCT116_TMT_10M_040920_1.mgf	3152	409000	24.92	675.867	675.867	0	2	EESGGQKSA	TMT10plex-0; TMT10plex-K7	9	15.02	0.013	FALSE	hct116_crc_2_0-PP_38071_ENSG00000148773_ENST00000368653_ENSP00000357642[2811,2819]	MKI67	marker of proliferation Ki-67	HLA-B*45:01	262.98	0.029		FALSE	FALSE	FALSE	FALSE
HCT116	HCT116_TMT_10M_040920_1.mgf	3150	563000	24.9	540.803	540.804	-0.74	2	AEGAGRPPP	TMT10plex-0	9	20.44	0	FALSE	hct116_crc_2_0-PP_70414_ENSG00000125898_ENST00000505691_ENSP00000477334[23,31]	FAM110A	family with sequence similarity 110 member A	HLA-B*45:01	104.94	0.102		FALSE	FALSE	FALSE	FALSE
HCT116	HCT116_TMT_10M_040920_1.mgf	3182	679000	25.11	642.812	642.812	-0.36	2	STDPQHHAY	TMT10plex-0	9	29.01	0	FALSE	hct116_crc_2_0-PP_53203_ENSG00000173546_ENST00000308508_ENSP00000312506[745,753]	CSPG4	chondroitin sulfate proteoglycan 4	HLA-A*01:01	5.27	0	427487	FALSE	TRUE	TRUE	FALSE
HCT116	HCT116_TMT_10M_040920_1.mgf	3145	1700000	24.87	566.296	566.296	-0.18	2	SEQPQTAAA	TMT10plex-0	9	22.19	0	FALSE	hct116_crc_2_0-PP_31221_ENSG00000047249_ENST00000520188_ENSP00000429947[433,441]	ATP6V1H	ATPase H+ transporting V1 subunit H	HLA-B*45:01	13.58	0.003	917401	FALSE	FALSE	TRUE	FALSE
HCT116	HCT116_TMT_10M_040920_1.mgf	3119	762000	24.72	567.801	567.801	-0.18	2	SEVEGGRTA	TMT10plex-0	9	13.23	0.022	FALSE	hct116_crc_2_0-PP_9522_ENSG00000074054_ENST00000452274_ENSP00000400562[968,976]	CLASP1	cytoplasmic linker associated protein 1	HLA-B*45:01	24.98	0.004	163412	FALSE	FALSE	FALSE	FALSE
HCT116	HCT116_TMT_10M_040920_1.mgf	3142	915000	24.85	795.436	795.436	-0.13	2	AEQNRKDAEA	TMT10plex-0; TMT10plex-K6	10	11.77	0.031	FALSE	hct116_crc_2_0-PP_60357_ENSG00000171345_ENST00000361566_ENSP00000355124[260,269]	KRT19; KRT12; KRT10	keratin 19; keratin 12; keratin 10	HLA-B*45:01	178.27	0.151		FALSE	FALSE	FALSE	FALSE
HCT116	HCT116_TMT_10M_040920_1.mgf	3080	2140000	24.55	569.272	569.272	-0.18	2	AEGHPDPDA	TMT10plex-0	9	21.9	0	FALSE	hct116_crc_2_0-PP_50050_ENSG00000119707_ENST00000527432_ENSP00000431150|hct116_crc_2_0-PP_50053_ENSG00000119707_ENST00000261973_ENSP00000261973[552,560]	RBM25	RNA binding motif protein 25	HLA-B*45:01	497.93	0.221	474977	FALSE	TRUE	TRUE	FALSE
HCT116	HCT116_TMT_10M_040920_1.mgf	3038	1900000	24.34	616.802	616.801	0.24	2	AEEQNSQTP	TMT10plex-0	9	24.63	0	FALSE	hct116_crc_2_0-PP_38542_ENSG00000110713_ENST00000429801_ENSP00000413146[414,422]	NUP98	nucleoporin 98 and 96 precursor	HLA-B*45:01	284.77	0.039	474935	FALSE	FALSE	FALSE	FALSE
HCT116	HCT116_TMT_10M_040920_1.mgf	3049	1010000	24.42	578.319	578.32	-1.04	2	RESPAQAPA	TMT10plex-0	9	12.03	0.029	FALSE	hct116_crc_2_0-PP_70538_ENSG00000198171_ENST00000354488_ENSP00000346483[306,314]	DDRGK1	DDRGK domain containing 1	HLA-B*45:01	33.16	0.048	576502	FALSE	TRUE	TRUE	FALSE
HCT116	HCT116_TMT_10M_040920_1.mgf	3413	2220000	26.41	597.802	597.801	0.67	2	AEHSEPPQA	TMT10plex-0	9	28.47	0	FALSE	hct116_crc_2_0-PP_72102_ENSG00000125534_ENST00000370179_ENSP00000359198[75,83]	PPDPF	pancreatic progenitor cell differentiation and proliferation factor	HLA-B*45:01	36.22	0.003	161835	FALSE	TRUE	TRUE	FALSE
HCT116	HCT116_TMT_10M_040920_1.mgf	3061	917000	24.46	589.797	589.796	0.61	2	SEEDSGRVA	TMT10plex-0	9	15.02	0.013	FALSE	hct116_crc_2_0-PP_62770_ENSG00000171302_ENST00000392446_ENSP00000376241|hct116_crc_2_0-PP_62771_ENSG00000171302_ENST00000302345_ENSP00000307674|hct116_crc_2_0-PP_62773_ENSG00000171302_ENST00000591773_ENSP00000467437[363,371]	CANT1	calcium activated nucleotidase 1	HLA-B*45:01	62.54	0.009		FALSE	FALSE	FALSE	FALSE
HCT116	HCT116_TMT_10M_040920_1.mgf	3026	1430000	24.28	416.217	416.217	-0.1	3	SEQVSHHPP	TMT10plex-0	9	23.81	0	FALSE	hct116_crc_2_0-PP_27168_ENSG00000070882_ENST00000409069_ENSP00000386953[559,567]	OSBPL6; OSBPL1A; OSBPL7; OSBPL2; OSBPL3	oxysterol binding protein like 6; oxysterol binding protein like 1A; oxysterol binding protein like 7; oxysterol binding protein like 2; oxysterol binding protein like 3	HLA-B*45:01	32.89	0.034	485691	FALSE	TRUE	TRUE	FALSE
HCT116	HCT116_TMT_10M_040920_1.mgf	3027	1650000	24.28	628.826	628.825	0.54	2	EEQRPGGPSA	TMT10plex-0	10	17	0.0057	FALSE	hct116_crc_2_0-PP_51730_ENSG00000103932_ENST00000561603_ENSP00000456207[278,287]	RPAP1	RNA polymerase II associated protein 1	HLA-B*45:01	103.46	0.024	477502	FALSE	FALSE	FALSE	FALSE
HCT116	HCT116_TMT_10M_040920_1.mgf	3054	1080000	24.44	409.893	409.893	-0.1	3	IERGQTHSA	TMT10plex-0	9	14.86	0.013	FALSE	hct116_crc_2_0-PP_44358_ENSG00000123352_ENST00000553127_ENSP00000448228|hct116_crc_2_0-PP_44359_ENSG00000123352_ENST00000321898_ENSP00000326841|hct116_crc_2_0-PP_44361_ENSG00000123352_ENST00000552918_ENSP00000447947[500,508]	SPATS2	spermatogenesis associated serine rich 2	HLA-B*45:01	841.99	0.151		FALSE	FALSE	FALSE	FALSE
HCT116	HCT116_TMT_10M_040920_1.mgf	2996	6590000	24.12	594.788	594.788	-0.17	2	REDDPGEAA	TMT10plex-0	9	16.91	0.0061	FALSE	hct116_crc_2_0-PP_45571_ENSG00000111581_ENST00000229179_ENSP00000229179[142,150]	NUP107	nucleoporin 107	HLA-B*45:01	220.03	0.024	163179	FALSE	TRUE	FALSE	FALSE
HCT116	HCT116_TMT_10M_040920_1.mgf	3007	5840000	24.17	470.599	470.599	0.34	3	AEQRHRELAA	TMT10plex-0	10	20.47	0	FALSE	hct116_crc_2_0-PP_61636_ENSG00000108406_ENST00000538926_ENSP00000437958[184,193]	DHX40	DEAH-box helicase 40	HLA-B*45:01	31.74	0.107	475302	FALSE	FALSE	FALSE	FALSE
HCT116	HCT116_TMT_10M_040920_1.mgf	3011	406000	24.19	703.355	703.355	0.85	2	AEQQHNPAANP	TMT10plex-0	11	21.43	0	FALSE	hct116_crc_2_0-PP_56490_ENSG00000125107_ENST00000567188_ENSP00000456649[1910,1920]	CNOT1	CCR4-NOT transcription complex subunit 1	HLA-B*45:01	740.32	0.298		FALSE	FALSE	FALSE	FALSE
HCT116	HCT116_TMT_10M_040920_1.mgf	3184	486000	25.14	605.325	605.325	0.33	2	AEGERQPPP	TMT10plex-0	9	22.63	0	FALSE	hct116_crc_2_0-PP_34991_ENSG00000119383_ENST00000445241_ENSP00000406997[2,10]	PTPA	protein phosphatase 2 phosphatase activator	HLA-B*45:01	187.21	0.071	474973	FALSE	FALSE	FALSE	FALSE
HCT116	HCT116_TMT_10M_040920_1.mgf	2993	5310000	24.11	431.225	431.225	0	3	TTEQHGARY	TMT10plex-0	9	14.11	0.016	FALSE	hct116_crc_2_0-PP_24312_ENSG00000231925_ENST00000434618_ENSP00000395701[372,380]	TAPBP	TAP binding protein	HLA-A*01:01	22.56	0.007	163705	TRUE	TRUE	TRUE	TRUE
HCT116	HCT116_TMT_10M_040920_1.mgf	3001	1140000	24.13	542.268	542.267	0.74	3	RADSERQNQEY	TMT10plex-0	11	16.34	0.0075	FALSE	hct116_crc_2_0-PP_60357_ENSG00000171345_ENST00000361566_ENSP00000355124[353,363]	KRT19	keratin 19	HLA-A*01:01	1835.58	0.135		FALSE	FALSE	FALSE	FALSE
HCT116	HCT116_TMT_10M_040920_1.mgf	2984	1580000	24.06	601.82	601.82	0.08	2	AEEQAQARA	TMT10plex-0	9	13.53	0.022	FALSE	hct116_crc_2_0-PP_32808_ENSG00000178209_ENST00000354958_ENSP00000347044[2099,2107]	PLEC	plectin	HLA-B*45:01	51.91	0.014	474931	FALSE	FALSE	FALSE	FALSE
HCT116	HCT116_TMT_10M_040920_1.mgf	3016	953000	24.22	526.25	526.25	-0.38	2	AEMDGAAAA	TMT10plex-0; Oxidation-M3	9	12.2	0.027	FALSE	hct116_crc_2_0-PP_34897_ENSG00000136811_ENST00000393527_ENSP00000377161|hct116_crc_2_0-PP_34901_ENSG00000136811_ENST00000444119_ENSP00000394506[190,198]	ODF2	outer dense fiber of sperm tails 2	HLA-B*45:01	4.5	0.002		FALSE	FALSE	FALSE	FALSE
HCT116	HCT116_TMT_10M_040920_1.mgf	2962	712000	23.92	568.786	568.785	0.53	2	AETQGTTEA	TMT10plex-0	9	18.45	0.003	FALSE	hct116_crc_2_0-PP_64944_ENSG00000099860_ENST00000215631_ENSP00000215631[106,114]	GADD45B	growth arrest and DNA damage inducible beta	HLA-B*45:01	36.85	0.006	475426	FALSE	FALSE	FALSE	FALSE
HCT116	HCT116_TMT_10M_040920_1.mgf	2904	1060000	23.56	644.346	644.346	0	2	AESPASRQAAA	TMT10plex-0	11	20.61	0	FALSE	hct116_crc_2_0-PP_67049_ENSG00000167491_ENST00000360315_ENSP00000353463|hct116_crc_2_0-PP_67056_ENSG00000167491_ENST00000358713_ENSP00000351552[338,348]	GATAD2A	GATA zinc finger domain containing 2A	HLA-B*45:01	80.68	0.035	161892	FALSE	FALSE	FALSE	FALSE
HCT116	HCT116_TMT_10M_040920_1.mgf	2930	2310000	23.71	652.344	652.344	0.46	2	AEQTAAREQA	TMT10plex-0	10	18.57	0.003	FALSE	hct116_crc_2_0-PP_654_ENSG00000171824_ENST00000304457_ENSP00000307307[719,728]	EXOSC10	exosome component 10	HLA-B*45:01	31.98	0.03	475310	FALSE	FALSE	FALSE	FALSE
HCT116	HCT116_TMT_10M_040920_1.mgf	2877	1330000	23.42	595.796	595.796	0.44	2	AEQNSNTTP	TMT10plex-0	9	11.6	0.032	FALSE	hct116_crc_2_0-PP_43532_ENSG00000171681_ENST00000543189_ENSP00000443179[921,929]	ATF7IP	activating transcription factor 7 interacting protein	HLA-B*45:01	99.41	0.019	475285	FALSE	TRUE	FALSE	FALSE
HCT116	HCT116_TMT_10M_040920_1.mgf	2915	1130000	23.62	434.904	434.904	0.23	3	EERDQRVAA	TMT10plex-0	9	13.72	0.02	FALSE	hct116_crc_2_0-PP_14609_ENSG00000173230_ENST00000614479_ENSP00000484083[3084,3092]	GOLGB1	golgin B1	HLA-B*45:01	245.86	0.057		FALSE	FALSE	FALSE	FALSE
HCT116	HCT116_TMT_10M_040920_1.mgf	2895	516000	23.52	677.85	677.849	0.68	2	ETERRNTGY	TMT10plex-0	9	16.85	0.0061	FALSE	hct116_crc_2_0-PP_18779_ENSG00000109452_ENST00000511838_ENSP00000426207[204,212]	INPP4B	inositol polyphosphate-4-phosphatase type II B	HLA-A*01:01	146.33	0.057	477901	TRUE	FALSE	FALSE	FALSE
HCT116	HCT116_TMT_10M_040920_1.mgf	2893	438000	23.51	586.271	586.271	0.51	2	SESAETMTA	TMT10plex-0; Oxidation-M7	9	13.13	0.022	FALSE	hct116_crc_2_0-PP_22854_ENSG00000124789_ENST00000613258_ENSP00000478627[722,730]	NUP153	nucleoporin 153	HLA-B*45:01	17.96	0.008	485697	FALSE	FALSE	FALSE	FALSE
HCT116	HCT116_TMT_10M_040920_1.mgf	2849	1690000	23.27	516.762	516.762	0.58	2	AEGPGSSQA	TMT10plex-0	9	20.42	0	FALSE	hct116_crc_2_0-PP_1643_ENSG00000084652_ENST00000373610_ENSP00000362712|hct116_crc_2_0-PP_1644_ENSG00000084652_ENST00000373609_ENSP00000362711[43,51]	TXLNA	taxilin alpha	HLA-B*45:01	50.85	0.007	914750	FALSE	FALSE	FALSE	FALSE
HCT116	HCT116_TMT_10M_040920_1.mgf	2882	1320000	23.44	510.603	510.604	-0.63	3	EENNHKTEA	TMT10plex-0; TMT10plex-K6	9	17.97	0.0035	FALSE	2_0-SPE_contig-103758_1[4,12]	ALCAM	activated leukocyte cell adhesion molecule	HLA-B*45:01	93.26	0.011	477446	FALSE	FALSE	FALSE	FALSE
HCT116	HCT116_TMT_10M_040920_1.mgf	2898	481000	23.53	314.98	314.98	-0.83	5	EEERRHVSA	TMT10plex-0; TMT10plex STY-S8	9	14.62	0.014	FALSE	hct116_crc_2_0-PP_39853_ENSG00000198561_ENST00000674015_ENSP00000501126[31,39]	CTNND1	catenin delta 1	HLA-B*45:01	134.21	0.039		FALSE	FALSE	FALSE	FALSE
HCT116	HCT116_TMT_10M_040920_1.mgf	2837	456000	23.19	567.285	567.285	-1.23	2	SEQSPQASA	TMT10plex-0	9	18.44	0.003	FALSE	hct116_crc_2_0-PP_12262_ENSG00000144554_ENST00000421731_ENSP00000389936[120,128]	FANCD2	FA complementation group D2	HLA-B*45:01	14.53	0.002		FALSE	FALSE	FALSE	FALSE
HCT116	HCT116_TMT_10M_040920_1.mgf	2800	1210000	22.94	624.325	624.325	-0.16	2	AEQRTESTP	TMT10plex-0	9	14.23	0.015	FALSE	hct116_crc_2_0-PP_14880_ENSG00000181789_ENST00000314797_ENSP00000325002[587,595]	COPG1	COPI coat complex subunit gamma 1	HLA-B*45:01	224.05	0.06	914843	FALSE	TRUE	TRUE	FALSE
HCT116	HCT116_TMT_10M_040920_1.mgf	2822	582000	23.07	684.873	684.872	1.12	2	SESQSSKSA	TMT10plex-0; TMT10plex-K7	9	19.01	0.0013	FALSE	hct116_crc_2_0-PP_17967_ENSG00000172493_ENST00000307808_ENSP00000305689[1007,1015]	AFF1	AF4/FMR2 family member 1	HLA-B*45:01	23.02	0.004		FALSE	FALSE	FALSE	FALSE
HCT116	HCT116_TMT_10M_040920_1.mgf	2836	841000	23.18	518.261	518.261	-0.77	2	SEASPGSTA	TMT10plex-0	9	20.59	0	FALSE	hct116_crc_2_0-PP_66354_ENSG00000132005_ENST00000588885_ENSP00000464960[117,125]	RFX1	regulatory factor X1	HLA-B*45:01	19.98	0.004	485377	FALSE	FALSE	FALSE	FALSE
HCT116	HCT116_TMT_10M_040920_1.mgf	2788	602000	22.86	589.28	589.28	-0.39	2	SESENSPQA	TMT10plex-0	9	20.61	0	FALSE	hct116_crc_2_0-PP_13_ENSG00000188976_ENST00000327044_ENSP00000317992[30,38]	NOC2L	NOC2 like nucleolar associated transcriptional repressor	HLA-B*45:01	22.53	0.003	917411	FALSE	FALSE	FALSE	FALSE
HCT116	HCT116_TMT_10M_040920_1.mgf	2766	653000	22.72	482.265	482.265	0.12	3	QETEKGHSA	TMT10plex-0; TMT10plex-K5	9	13.85	0.019	FALSE	hct116_crc_2_0-PP_56944_ENSG00000141101_ENST00000268802_ENSP00000268802[138,146]	NOB1	NIN1 (RPN12) binding protein 1 homolog	HLA-B*45:01	83.08	0.006		FALSE	FALSE	FALSE	FALSE
HCT116	HCT116_TMT_10M_040920_1.mgf	2741	641000	22.6	594.314	594.314	-0.17	2	SEEPRQAAA	TMT10plex-0	9	13.88	0.019	FALSE	hct116_crc_2_0-PP_975_ENSG00000162542_ENST00000375127_ENSP00000364269[540,548]	TMCO4	transmembrane and coiled-coil domains 4	HLA-B*45:01	49.8	0.008		FALSE	FALSE	FALSE	FALSE
HCT116	HCT116_TMT_10M_040920_1.mgf	2763	1700000	22.71	454.239	454.239	0.07	3	EEERDQRVA	TMT10plex-0	9	13.54	0.021	FALSE	hct116_crc_2_0-PP_14609_ENSG00000173230_ENST00000614479_ENSP00000484083[3083,3091]	GOLGB1	golgin B1	HLA-B*45:01	260.58	0.062	477301	FALSE	FALSE	FALSE	FALSE
HCT116	HCT116_TMT_10M_040920_1.mgf	2660	1040000	22.07	608.828	608.828	-0.1	2	AESPASRQAA	TMT10plex-0	10	23.68	0	FALSE	hct116_crc_2_0-PP_67049_ENSG00000167491_ENST00000360315_ENSP00000353463|hct116_crc_2_0-PP_67056_ENSG00000167491_ENST00000358713_ENSP00000351552[338,347]	GATAD2A	GATA zinc finger domain containing 2A	HLA-B*45:01	23.45	0.009	161891	FALSE	TRUE	TRUE	FALSE
HCT116	HCT116_TMT_10M_040920_1.mgf	2742	179000	22.61	656.328	656.328	-0.15	2	NEQQNQGPPA	TMT10plex-0	10	19.47	0.0013	FALSE	hct116_crc_2_0-PP_15258_ENSG00000114126_ENST00000467667_ENSP00000417726[198,207]	TFDP2	transcription factor Dp-2	HLA-B*45:01	128.94	0.339		FALSE	FALSE	FALSE	FALSE
HCT116	HCT116_TMT_10M_040920_1.mgf	2698	1980000	22.34	413.205	413.205	0.24	3	EEVASHHEA	TMT10plex-0	9	26.39	0	FALSE	hct116_crc_2_0-PP_34906_ENSG00000119392_ENST00000372770_ENSP00000361856[490,498]	GLE1	GLE1 RNA export mediator	HLA-B*45:01	22.44	0.005	477556	FALSE	FALSE	FALSE	FALSE
HCT116	HCT116_TMT_10M_040920_1.mgf	2716	1540000	22.45	371.701	371.701	-0.54	4	EEERRINHTA	TMT10plex-0	10	11.45	0.033	FALSE	hct116_crc_2_0-PP_54263_ENSG00000103249_ENST00000382745_ENSP00000372193[109,118]	CLCN7	chloride voltage-gated channel 7	HLA-B*45:01	266.55	0.151	477313	FALSE	FALSE	FALSE	FALSE
HCT116	HCT116_TMT_10M_040920_1.mgf	2696	291000	22.33	626.81	626.81	0.8	2	NTDPNGPTHA	TMT10plex-0	10	30.44	0	FALSE	hct116_crc_2_0-PP_55472_ENSG00000103365_ENST00000569300_ENSP00000455331[44,53]	GGA2	golgi associated, gamma adaptin ear containing, ARF binding protein 2	HLA-A*01:01	5070.25	0.924	564693	TRUE	FALSE	FALSE	FALSE
HCT116	HCT116_TMT_10M_040920_1.mgf	2659	1010000	22.06	551.789	551.788	0.91	2	SEAEPGRGA	TMT10plex-0	9	13.74	0.02	FALSE	hct116_crc_2_0-PP_32632_ENSG00000204839_ENST00000529971_ENSP00000436959[65,73]	MROH6	maestro heat like repeat family member 6	HLA-B*45:01	36.3	0.005	485338	FALSE	FALSE	FALSE	FALSE
HCT116	HCT116_TMT_10M_040920_1.mgf	2676	2910000	22.18	603.32	603.32	0.9	2	AETARQETA	TMT10plex-0	9	12.81	0.024	FALSE	hct116_crc_2_0-PP_61427_ENSG00000141198_ENST00000572298_ENSP00000459003[83,91]	TOM1L1	target of myb1 like 1 membrane trafficking protein	HLA-B*45:01	47.05	0.009	475409	FALSE	FALSE	FALSE	FALSE
HCT116	HCT116_TMT_10M_040920_1.mgf	2677	1040000	22.19	456.25	456.251	-1.38	3	AEARHQQVQA	TMT10plex-0	10	12.14	0.027	FALSE	hct116_crc_2_0-PP_3340_ENSG00000122483_ENST00000401026_ENSP00000383808[1152,1161]	CCDC18	coiled-coil domain containing 18	HLA-B*45:01	55.83	0.044	474804	FALSE	FALSE	FALSE	FALSE
HCT116	HCT116_TMT_10M_040920_1.mgf	2671	1690000	22.15	398.558	398.558	-0.43	3	QEAGPHRVA	TMT10plex-0	9	12.94	0.023	FALSE	hct116_crc_2_0-PP_75459_ENSG00000126012_ENST00000452825_ENSP00000445176[769,777]	KDM5C	lysine demethylase 5C	HLA-B*45:01	45.04	0.007	483045	FALSE	FALSE	FALSE	FALSE
HCT116	HCT116_TMT_10M_040920_1.mgf	2728	396000	22.53	614.33	614.33	-0.88	2	SESRTQPPP	TMT10plex-0	9	18.3	0.003	FALSE	hct116_crc_2_0-PP_55985_ENSG00000080603_ENST00000395059_ENSP00000378499[2703,2711]	AC106886.6; SRCAP	nan; Snf2 related CREBBP activator protein	HLA-B*45:01	111.31	0.102		FALSE	FALSE	FALSE	FALSE
HCT116	HCT116_TMT_10M_040920_1.mgf	2665	4830000	22.11	396.199	396.199	-0.93	3	RQDHPSSM	TMT10plex-0	8	13.89	0.019	FALSE	hct116_crc_2_0-PP_73519_ENSG00000182944_ENST00000437155_ENSP00000412670[269,276]	EWSR1	EWS RNA binding protein 1	HLA-C*05:01	1308.79	0.218		FALSE	FALSE	FALSE	FALSE
HCT116	HCT116_TMT_10M_040920_1.mgf	2608	1770000	21.69	510.603	510.604	-0.82	3	EEQEHSNKA	TMT10plex-0; TMT10plex-K8	9	21.23	0	FALSE	hct116_crc_2_0-PP_1870_ENSG00000134697_ENST00000373062_ENSP00000362153[665,673]	GNL2	G protein nucleolar 2	HLA-B*45:01	56.44	0.006	477467	FALSE	FALSE	FALSE	FALSE
HCT116	HCT116_TMT_10M_040920_1.mgf	2633	1350000	21.87	463.245	463.245	-1.19	3	SESQPHSSA	TMT10plex-0; TMT10plex STY-S8	9	18.76	0.0013	FALSE	hct116_crc_2_0-PP_1940_ENSG00000174574_ENST00000531822_ENSP00000436372[66,74]	AKIRIN1	akirin 1	HLA-B*45:01	19.94	0.004	485748	FALSE	FALSE	FALSE	FALSE
HCT116	HCT116_TMT_10M_040920_1.mgf	2528	898000	21.24	573.309	573.309	0.17	2	AESPASRQA	TMT10plex-0	9	23.15	0	FALSE	hct116_crc_2_0-PP_67049_ENSG00000167491_ENST00000360315_ENSP00000353463|hct116_crc_2_0-PP_67056_ENSG00000167491_ENST00000358713_ENSP00000351552[338,346]	GATAD2A	GATA zinc finger domain containing 2A	HLA-B*45:01	29.01	0.003	161890	FALSE	TRUE	FALSE	FALSE
HCT116	HCT116_TMT_10M_040920_1.mgf	2502	329000	21.09	634.351	634.351	0.16	2	SEAERRPPP	TMT10plex-0	9	24.12	0	FALSE	hct116_crc_2_0-PP_37753_ENSG00000148737_ENST00000346198_ENSP00000345640[9,17]	TCF7L2	transcription factor 7 like 2	HLA-B*45:01	90	0.05	485340	FALSE	FALSE	FALSE	FALSE
HCT116	HCT116_TMT_10M_040920_1.mgf	2568	753000	21.44	330.435	330.435	-1.15	4	AEQRLQHHA	TMT10plex-0	9	17.56	0.0039	FALSE	hct116_crc_2_0-PP_19487_ENSG00000038382_ENST00000344204_ENSP00000339299[824,832]	TRIO	trio Rho guanine nucleotide exchange factor	HLA-B*45:01	16.95	0.004		FALSE	FALSE	FALSE	FALSE
HCT116	HCT116_TMT_10M_040920_1.mgf	2547	964000	21.35	623.815	623.815	0.48	2	AEEDGRAQAA	TMT10plex-0	10	12.06	0.028	FALSE	hct116_crc_2_0-PP_2587_ENSG00000198841_ENST00000371614_ENSP00000360676[138,147]	KTI12	KTI12 chromatin associated homolog	HLA-B*45:01	60.39	0.017	474868	FALSE	FALSE	FALSE	FALSE
HCT116	HCT116_TMT_10M_040920_1.mgf	2529	1100000	21.24	638.328	638.328	0.63	2	AENQAESRAA	TMT10plex-0	10	15.71	0.0099	FALSE	hct116_crc_2_0-PP_2407_ENSG00000132780_ENST00000537798_ENSP00000438871[699,708]	NASP	nuclear autoantigenic sperm protein	HLA-B*45:01	23.75	0.02	475213	FALSE	FALSE	FALSE	FALSE
HCT116	HCT116_TMT_10M_040920_1.mgf	2513	653000	21.16	602.81	602.81	0.5	2	AENQAESRA	TMT10plex-0	9	14.53	0.015	FALSE	hct116_crc_2_0-PP_2407_ENSG00000132780_ENST00000537798_ENSP00000438871[699,707]	NASP	nuclear autoantigenic sperm protein	HLA-B*45:01	41.41	0.009	475212	FALSE	FALSE	FALSE	FALSE
HCT116	HCT116_TMT_10M_040920_1.mgf	2523	2190000	21.23	476.562	476.562	-0.04	3	GSERRDNDSY	TMT10plex-0	10	24.7	0	FALSE	hct116_crc_2_0-PP_35136_ENSG00000107290_ENST00000436441_ENSP00000409143[547,556]	SETX	senataxin	HLA-A*01:01	987.58	0.257		FALSE	FALSE	FALSE	FALSE
HCT116	HCT116_TMT_10M_040920_1.mgf	2508	2730000	21.13	588.297	588.296	0.51	2	AEEDGRAQA	TMT10plex-0	9	16.05	0.0083	FALSE	hct116_crc_2_0-PP_2587_ENSG00000198841_ENST00000371614_ENSP00000360676[138,146]	KTI12	KTI12 chromatin associated homolog	HLA-B*45:01	44.35	0.006	474867	FALSE	FALSE	FALSE	FALSE
HCT116	HCT116_TMT_10M_040920_1.mgf	2522	5610000	21.23	416.877	416.877	0	3	REAEHGYAS	TMT10plex-0	9	21.38	0	FALSE	hct116_crc_2_0-PP_16714_ENSG00000123933_ENST00000510822_ENSP00000421209[21,29]	MXD1; MXD3; MXD4	MAX dimerization protein 1; MAX dimerization protein 3; MAX dimerization protein 4	HLA-B*45:01	65.51	0.113	483812	FALSE	TRUE	FALSE	FALSE
HCT116	HCT116_TMT_10M_040920_1.mgf	2512	287000	21.15	574.274	574.275	-0.87	2	EEQGPNSSA	TMT10plex-0	9	14.48	0.015	FALSE	hct116_crc_2_0-PP_57945_ENSG00000179409_ENST00000576778_ENSP00000459565[581,589]	GEMIN4	gem nuclear organelle associated protein 4	HLA-B*45:01	95.99	0.009		FALSE	FALSE	FALSE	FALSE
HCT116	HCT116_TMT_10M_040920_1.mgf	2456	754000	20.75	426.553	426.553	0.23	3	AEYHSQSRA	TMT10plex-0	9	15.86	0.0091	FALSE	hct116_crc_2_0-PP_5688_ENSG00000066279_ENST00000367409_ENSP00000356379[2809,2817]	ASPM	assembly factor for spindle microtubules	HLA-B*45:01	34.07	0.011	475462	FALSE	FALSE	FALSE	FALSE
HCT116	HCT116_TMT_10M_040920_1.mgf	2395	1290000	20.35	586.299	586.299	0	2	AEQQPGNQA	TMT10plex-0	9	20.83	0	FALSE	hct116_crc_2_0-PP_71178_ENSG00000126001_ENST00000397527_ENSP00000380661[1168,1176]	CEP250	centrosomal protein 250	HLA-B*45:01	21.59	0.003	475298	FALSE	FALSE	FALSE	FALSE
HCT116	HCT116_TMT_10M_040920_1.mgf	2388	1080000	20.3	453.911	453.911	-0.59	3	QEEEARRAAA	TMT10plex-0	10	11.21	0.036	FALSE	hct116_crc_2_0-PP_4333_ENSG00000159352_ENST00000445776_ENSP00000388089[46,55]	PSMD4	proteasome 26S subunit, non-ATPase 4	HLA-B*45:01	109.62	0.083	483081	FALSE	FALSE	FALSE	FALSE
HCT116	HCT116_TMT_10M_040920_1.mgf	2390	350000	20.32	604.801	604.801	-0.25	2	AEASSSQGTAA	TMT10plex-0	11	22.08	0	FALSE	hct116_crc_2_0-PP_75219_ENSG00000182872_ENST00000628161_ENSP00000486115[434,444]	RBM10	RNA binding motif protein 10	HLA-B*45:01	68.25	0.034	474810	FALSE	FALSE	FALSE	FALSE
HCT116	HCT116_TMT_10M_040920_1.mgf	2333	429000	19.91	597.807	597.807	0.33	2	AEQQHNPAA	TMT10plex-0	9	24.26	0	FALSE	hct116_crc_2_0-PP_56490_ENSG00000125107_ENST00000567188_ENSP00000456649[1910,1918]	CNOT1	CCR4-NOT transcription complex subunit 1	HLA-B*45:01	7.13	0.002	161879	FALSE	FALSE	FALSE	FALSE
HCT116	HCT116_TMT_10M_040920_1.mgf	2348	280000	19.98	534.256	534.256	0.28	2	SESSSSPSA	TMT10plex-0	9	14.93	0.013	FALSE	hct116_crc_2_0-PP_18302_ENSG00000138785_ENST00000618810_ENSP00000481164[422,430]	INTS12	integrator complex subunit 12	HLA-B*45:01	12.68	0.003	485755	FALSE	FALSE	FALSE	FALSE
HCT116	HCT116_TMT_10M_040920_1.mgf	2335	3820000	19.92	605.782	605.782	0.21	2	MESDDARAA	TMT10plex-0; Oxidation-M1	9	15.14	0.012	FALSE	hct116_crc_2_0-PP_40308_ENSG00000173457_ENST00000392210_ENSP00000441067[1,9]	PPP1R14B	protein phosphatase 1 regulatory inhibitor subunit 14B	HLA-B*45:01	43.56	0.032	482297; 916545	FALSE	FALSE	TRUE	FALSE
HCT116	HCT116_TMT_10M_040920_1.mgf	2337	1190000	19.92	499.249	499.249	-0.36	3	SESEEPPRHQA	TMT10plex-0	11	25.54	0	FALSE	hct116_crc_2_0-PP_9556_ENSG00000163166_ENST00000409725_ENSP00000387206[190,200]	IWS1	interacts with SUPT6H, CTD assembly factor 1	HLA-B*45:01	350.47	0.023	485710	FALSE	FALSE	TRUE	FALSE
HCT116	HCT116_TMT_10M_040920_1.mgf	2340	967000	19.93	486.596	486.596	-0.55	3	AEHDKNQSA	TMT10plex-0; TMT10plex-K5	9	12.95	0.023	FALSE	hct116_crc_2_0-PP_74961_ENSG00000102098_ENST00000251900_ENSP00000251900[478,486]	SCML2	Scm polycomb group protein like 2	HLA-B*45:01	28.91	0.003		FALSE	FALSE	FALSE	FALSE
HCT116	HCT116_TMT_10M_040920_1.mgf	2320	2160000	19.81	606.296	606.296	0	2	SEHPDQAQA	TMT10plex-0	9	20.91	0	FALSE	hct116_crc_2_0-PP_8099_ENSG00000115306_ENST00000333896_ENSP00000334156[1011,1019]	SPTBN1	spectrin beta, non-erythrocytic 1	HLA-B*45:01	44.08	0.004	485522	FALSE	FALSE	FALSE	FALSE
HCT116	HCT116_TMT_10M_040920_1.mgf	2315	480000	19.77	602.312	602.312	-0.08	2	AEPERSQSA	TMT10plex-0	9	13.06	0.022	FALSE	hct116_crc_2_0-PP_35399_ENSG00000186193_ENST00000409687_ENSP00000386348[172,180]	SAPCD2	suppressor APC domain containing 2	HLA-B*45:01	423.26	0.055		FALSE	FALSE	FALSE	FALSE
HCT116	HCT116_TMT_10M_040920_1.mgf	2267	1040000	19.41	443.563	443.563	0.23	3	NEDQTRHVT	TMT10plex-0	9	25.99	0	FALSE	hct116_crc_2_0-PP_56390_ENSG00000102978_ENST00000219252_ENSP00000219252[108,116]	POLR2C	RNA polymerase II subunit C	HLA-B*45:01	443.64	0.111	482451	FALSE	FALSE	FALSE	FALSE
HCT116	HCT116_TMT_10M_040920_1.mgf	2243	2580000	19.25	391.889	391.889	-0.08	3	EEARRAAAA	TMT10plex-0	9	14.01	0.018	FALSE	hct116_crc_2_0-PP_4333_ENSG00000159352_ENST00000445776_ENSP00000388089[48,56]	PSMD4	proteasome 26S subunit, non-ATPase 4	HLA-B*45:01	45.3	0.051	477242	FALSE	FALSE	FALSE	FALSE
HCT116	HCT116_TMT_10M_040920_1.mgf	2216	2910000	19.09	567.309	567.309	-0.18	2	AESRTAQAA	TMT10plex-0	9	17.92	0.0035	FALSE	hct116_crc_2_0-PP_39277_ENSG00000060749_ENST00000399302_ENSP00000382241[7,15]	QSER1	glutamine and serine rich 1	HLA-B*45:01	8.04	0.003		FALSE	FALSE	FALSE	FALSE
HCT116	HCT116_TMT_10M_040920_1.mgf	2218	1310000	19.1	423.212	423.212	0.17	3	EEQGDHARP	TMT10plex-0	9	13.52	0.022	FALSE	hct116_crc_2_0-PP_22663_ENSG00000124784_ENST00000379834_ENSP00000369162[512,520]	RIOK1	RIO kinase 1	HLA-B*45:01	745.94	0.131	477472	FALSE	FALSE	FALSE	FALSE
HCT116	HCT116_TMT_10M_040920_1.mgf	2207	2890000	19.04	430.232	430.232	-0.28	3	QEEEARRAA	TMT10plex-0	9	11.01	0.039	FALSE	hct116_crc_2_0-PP_4333_ENSG00000159352_ENST00000445776_ENSP00000388089[46,54]	PSMD4	proteasome 26S subunit, non-ATPase 4	HLA-B*45:01	49.41	0.008		FALSE	FALSE	FALSE	FALSE
HCT116	HCT116_TMT_10M_040920_1.mgf	2241	3390000	19.25	400.205	400.205	0.2	3	AEEAEHRGA	TMT10plex-0	9	14.57	0.014	FALSE	hct116_crc_2_0-PP_16650_ENSG00000163950_ENST00000480936_ENSP00000417359[52,60]	SLBP	stem-loop binding protein	HLA-B*45:01	54.39	0.022	474861	FALSE	FALSE	FALSE	FALSE
HCT116	HCT116_TMT_10M_040920_1.mgf	2133	1910000	18.54	352.531	352.531	-1.05	3	SEHRVAGA	TMT10plex-0	8	11.46	0.032	FALSE	hct116_crc_2_0-PP_43748_ENSG00000064115_ENST00000542019_ENSP00000440323[14,21]	TM7SF3	transmembrane 7 superfamily member 3	HLA-B*45:01	599.61	0.493	917372	FALSE	FALSE	FALSE	FALSE
HCT116	HCT116_TMT_10M_040920_1.mgf	2138	1120000	18.57	511.26	511.26	-0.1	3	AEQEREDRQAA	TMT10plex-0	11	16.7	0.0074	FALSE	hct116_crc_2_0-PP_51089_ENSG00000185215_ENST00000560869_ENSP00000452634|hct116_crc_2_0-PP_51090_ENSG00000185215_ENST00000333007_ENSP00000332326[159,169]	TNFAIP2	TNF alpha induced protein 2	HLA-B*45:01	192.53	0.036	475254	FALSE	FALSE	FALSE	FALSE
HCT116	HCT116_TMT_10M_040920_1.mgf	2157	672000	18.7	567.291	567.291	0.18	2	QEADGARSA	TMT10plex-0	9	21.87	0	FALSE	hct116_crc_2_0-PP_68601_ENSG00000104853_ENST00000337392_ENSP00000336994[5,13]	CLPTM1	CLPTM1 regulator of GABA type A receptor forward trafficking	HLA-B*45:01	33.55	0.005	483034	FALSE	TRUE	FALSE	FALSE
HCT116	HCT116_TMT_10M_040920_1.mgf	2033	1680000	17.85	552.281	552.28	0.81	2	AETGHTSTA	TMT10plex-0	9	20.28	0	FALSE	hct116_crc_2_0-PP_72684_ENSG00000183421_ENST00000332512_ENSP00000332454[645,653]	RIPK4	receptor interacting serine/threonine kinase 4	HLA-B*45:01	41.6	0.01	475420	FALSE	FALSE	FALSE	FALSE
HCT116	HCT116_TMT_10M_040920_1.mgf	2039	356000	17.87	556.758	556.758	-0.54	2	SEMGSASQA	TMT10plex-0; Oxidation-M3	9	18.24	0.003	FALSE	hct116_crc_2_0-PP_6780_ENSG00000119285_ENST00000366581_ENSP00000355540[1713,1721]	HEATR1	HEAT repeat containing 1	HLA-B*45:01	11.59	0.005		FALSE	FALSE	FALSE	FALSE
HCT116	HCT116_TMT_10M_040920_1.mgf	2051	432000	17.97	601.778	601.778	0.25	2	SEEDHTNAA	TMT10plex-0	9	14.96	0.013	FALSE	hct116_crc_2_0-PP_37764_ENSG00000165806_ENST00000369331_ENSP00000358337[127,135]	CASP7	caspase 7	HLA-B*45:01	41.78	0.008	1086401	FALSE	FALSE	FALSE	FALSE
HCT116	HCT116_TMT_10M_040920_1.mgf	2008	396000	17.65	642.309	642.309	0.31	2	QETSEMRSA	TMT10plex-0; Oxidation-M6	9	15.73	0.0095	FALSE	hct116_crc_2_0-PP_43192_ENSG00000089693_ENST00000537126_ENSP00000439789[122,130]	MLF2	myeloid leukemia factor 2	HLA-B*45:01	98.92	0.031	483254	FALSE	FALSE	FALSE	FALSE
HCT116	HCT116_TMT_10M_040920_1.mgf	2020	950000	17.73	364.203	364.203	0.14	4	QENSPGHRA	TMT10plex-0; TMT10plex STY-S4	9	16.12	0.0083	FALSE	hct116_crc_2_0-PP_10053_ENSG00000115806_ENST00000444801_ENSP00000413945[23,31]	GORASP2	golgi reassembly stacking protein 2	HLA-B*45:01	40.39	0.003	483199	FALSE	FALSE	FALSE	FALSE
HCT116	HCT116_TMT_10M_040920_1.mgf	2021	700000	17.74	431.231	431.232	-0.37	3	AEERTERTA	TMT10plex-0	9	16.83	0.0065	FALSE	hct116_crc_2_0-PP_13458_ENSG00000012171_ENST00000456560_ENSP00000485646[275,283]	SEMA3B	semaphorin 3B	HLA-B*45:01	81.08	0.016	474941	FALSE	FALSE	FALSE	FALSE
HCT116	HCT116_TMT_10M_040920_1.mgf	1935	4050000	17.13	341.177	341.177	-0.15	4	GTDRNHNRY	TMT10plex-0	9	22.78	0	FALSE	hct116_crc_2_0-PP_27936_ENSG00000009954_ENST00000339594_ENSP00000342434|hct116_crc_2_0-PP_27937_ENSG00000009954_ENST00000404251_ENSP00000385442[904,912]	BAZ1B	bromodomain adjacent to zinc finger domain 1B	HLA-A*01:01	18.53	0.008	478895	FALSE	FALSE	FALSE	FALSE
HCT116	HCT116_TMT_10M_040920_1.mgf	1930	268000	17.09	602.777	602.777	0	2	SEHDQAMAA	TMT10plex-0; Oxidation-M7	9	11.99	0.029	FALSE	hct116_crc_2_0-PP_48399_ENSG00000130177_ENST00000252458_ENSP00000252458[254,262]	CDC16	cell division cycle 16	HLA-B*45:01	10.46	0.003	1086417	FALSE	FALSE	FALSE	FALSE
HCT116	HCT116_TMT_10M_040920_1.mgf	1903	376000	16.92	639.318	639.318	0.78	2	SENTNQREA	TMT10plex-0	9	17.26	0.0047	FALSE	hct116_crc_2_0-PP_47585_ENSG00000139618_ENST00000530893_ENSP00000499438[130,138]	BRCA2	BRCA2 DNA repair associated	HLA-B*45:01	33.44	0.008	485657	FALSE	FALSE	FALSE	FALSE
HCT116	HCT116_TMT_10M_040920_1.mgf	1909	643000	16.96	413.865	413.865	-0.63	3	TEEASHHEA	TMT10plex-0	9	18.66	0.002	FALSE	hct116_crc_2_0-PP_21010_ENSG00000164402_ENST00000453480_ENSP00000407421[11,19]	SEPTIN8	septin 8	HLA-B*45:01	34.46	0.009	487262	FALSE	FALSE	FALSE	FALSE
HCT116	HCT116_TMT_10M_040920_1.mgf	1888	1350000	16.8	359.946	359.947	-0.83	4	EEHGGHKNA	TMT10plex-0; TMT10plex-K7	9	18.37	0.003	FALSE	hct116_crc_2_0-PP_4806_ENSG00000132680_ENST00000368321_ENSP00000357304[576,584]	KHDC4	KH domain containing 4, pre-mRNA splicing factor	HLA-B*45:01	218.02	0.048	477338	FALSE	FALSE	FALSE	FALSE
HCT116	HCT116_TMT_10M_040920_1.mgf	1828	1030000	16.34	417.882	417.882	-0.62	3	AESEGMRRA	TMT10plex-0; Oxidation-M6	9	11.57	0.032	FALSE	hct116_crc_2_0-PP_37673_ENSG00000108039_ENST00000369683_ENSP00000358697[254,262]	XPNPEP1	X-prolyl aminopeptidase 1	HLA-B*45:01	40.26	0.008	475359	FALSE	FALSE	FALSE	FALSE
HCT116	HCT116_TMT_10M_040920_1.mgf	1830	510000	16.35	659.357	659.357	0.39	2	REQEARGTAA	TMT10plex-0	10	16.49	0.0075	FALSE	hct116_crc_2_0-PP_24297_ENSG00000223501_ENST00000445902_ENSP00000409952[210,219]	VPS52	VPS52 subunit of GARP complex	HLA-B*45:01	36.24	0.037	483935	FALSE	FALSE	FALSE	FALSE
HCT116	HCT116_TMT_10M_040920_1.mgf	1746	748000	15.72	607.802	607.802	0.72	2	SEQQHSAQA	TMT10plex-0	9	20	0	FALSE	hct116_crc_2_0-PP_50459_ENSG00000071537_ENST00000336735_ENSP00000337053[658,666]	SEL1L	SEL1L adaptor subunit of ERAD E3 ubiquitin ligase	HLA-B*45:01	12.24	0.003	485682	FALSE	FALSE	FALSE	FALSE
HCT116	HCT116_TMT_10M_040920_1.mgf	1721	5680000	15.52	356.863	356.863	-0.36	3	AEGGAAHRA	TMT10plex-0	9	21.96	0	FALSE	hct116_crc_2_0-PP_32759_ENSG00000180900_ENST00000377533_ENSP00000366756[817,825]	SCRIB	scribble planar cell polarity protein	HLA-B*45:01	41.82	0.01	474974	FALSE	FALSE	FALSE	FALSE
HCT116	HCT116_TMT_10M_040920_1.mgf	1623	392000	14.64	424.216	424.216	0.24	3	NEQESRHAA	TMT10plex-0	9	21.61	0	FALSE	hct116_crc_2_0-PP_26119_ENSG00000135597_ENST00000409812_ENSP00000386699[106,114]	REPS1	RALBP1 associated Eps domain containing 1	HLA-B*45:01	20.59	0.005	482518	FALSE	FALSE	FALSE	FALSE
HCT116	HCT116_TMT_10M_040920_1.mgf	1597	403000	14.41	495.253	495.253	-1.01	3	QEQQHRQTEA	TMT10plex-0	10	14.4	0.015	FALSE	hct116_crc_2_0-PP_39197_ENSG00000121621_ENST00000263181_ENSP00000263181[562,571]	KIF18A	kinesin family member 18A	HLA-B*45:01	102.83	0.051	483215	FALSE	FALSE	FALSE	FALSE
HCT116	HCT116_TMT_10M_040920_1.mgf	1565	723000	14.13	608.299	608.299	-0.33	2	AEDNRSHSA	TMT10plex-0	9	23.35	0	FALSE	hct116_crc_2_0-PP_73341_ENSG00000099977_ENST00000398344_ENSP00000381386|hct116_crc_2_0-PP_73342_ENSG00000099977_ENST00000350608_ENSP00000215773[71,79]	DDT; DDTL	D-dopachrome tautomerase; D-dopachrome tautomerase like	HLA-B*45:01	42.16	0.005	474847	FALSE	TRUE	FALSE	FALSE
HCT116	HCT116_TMT_10M_040920_1.mgf	1480	4340000	13.38	428.232	428.232	0.33	3	REQERGHAA	TMT10plex-0	9	16.83	0.0065	FALSE	hct116_crc_2_0-PP_47440_ENSG00000173141_ENST00000309594_ENSP00000310726[56,64]	MRPL57	mitochondrial ribosomal protein L57	HLA-B*45:01	19.21	0.006		FALSE	FALSE	FALSE	FALSE
HCT116	HCT116_TMT_10M_040920_1.mgf	5048	1800000	34.7	386.231	386.231	0.26	3	RVPPPPHGA	TMT10plex-0	9	27.03	0	FALSE	hct116_crc_2_0-PP_43057_ENSG00000111319_ENST00000228916_ENSP00000228916[192,200]	SCNN1A	sodium channel epithelial 1 subunit alpha	HLA-C*05:01	6123.22	0.887	484957	FALSE	TRUE	TRUE	FALSE
HCT116	HCT116_TMT_10M_040920_1.mgf	5435	1110000	36.4	620.822	620.822	-0.06	2	REDPDSVPP	TMT10plex-0	9	23.51	0	FALSE	hct116_crc_2_0-PP_70400_ENSG00000271303_ENST00000381962_ENSP00000371388[70,78]	SRXN1	sulfiredoxin 1	HLA-B*45:01	671.61	0.146	1086012	FALSE	TRUE	TRUE	FALSE
HCT116	HCT116_TMT_10M_040920_1.mgf	11215	7820000	60.01	574.306	574.306	-0.17	2	SEETPLTAA	TMT10plex-0	9	18.2	0.003	FALSE	hct116_crc_2_0-PP_35480_ENSG00000182154_ENST00000371443_ENSP00000360498[81,89]	MRPL41	mitochondrial ribosomal protein L41	HLA-B*45:01	30.76	0.006	485480	FALSE	FALSE	TRUE	FALSE
HCT116	HCT116_TMT_10M_040920_1.mgf	11221	3460000	60.02	464.553	464.553	0	3	ALDDYEHHY	TMT10plex-0	9	30.78	0	FALSE	hct116_crc_2_0-PP_38129_ENSG00000198546_ENST00000361518_ENSP00000355251[93,101]	ZNF511	zinc finger protein 511	HLA-A*01:01	78.29	0.012	429209	TRUE	FALSE	FALSE	FALSE
HCT116	HCT116_TMT_10M_040920_1.mgf	11112	1440000	59.65	779.842	779.841	0.97	2	SSEENYYSTSY	TMT10plex-0	11	26.38	0	FALSE	hct116_crc_2_0-PP_36109_ENSG00000165322_ENST00000375250_ENSP00000364399[319,329]	ARHGAP12	Rho GTPase activating protein 12	HLA-A*01:01	200.5	0.054	486577	FALSE	FALSE	FALSE	FALSE
HCT116	HCT116_TMT_10M_040920_1.mgf	11127	2880000	59.7	580.287	580.288	-0.34	2	SSDTSALSY	TMT10plex-0	9	22.41	0	FALSE	hct116_crc_2_0-PP_39510_ENSG00000121653_ENST00000395629_ENSP00000378991[358,366]	MAPK8IP1	mitogen-activated protein kinase 8 interacting protein 1	HLA-A*01:01	5.74	0.001	991778	FALSE	FALSE	TRUE	FALSE
HCT116	HCT116_TMT_10M_040920_1.mgf	11119	8240000	59.69	695.422	695.421	0.63	2	SESPVITKA	TMT10plex-0; TMT10plex-K8	9	25.14	0	FALSE	hct116_crc_2_0-PP_61982_ENSG00000171634_ENST00000306378_ENSP00000307208[1103,1111]	BPTF	bromodomain PHD finger transcription factor	HLA-B*45:01	19.26	0.001	485743	FALSE	FALSE	TRUE	FALSE
HCT116	HCT116_TMT_10M_040920_1.mgf	11166	1880000	59.83	505.946	505.946	1.13	3	EEQQRRIWAA	TMT10plex-0	10	11.16	0.037	FALSE	hct116_crc_2_0-PP_47015_ENSG00000033030_ENST00000543897_ENSP00000438993|hct116_crc_2_0-PP_47017_ENSG00000033030_ENST00000536306_ENSP00000441423[283,292]	ZCCHC8	zinc finger CCHC-type containing 8	HLA-B*45:01	128.9	0.281		FALSE	FALSE	FALSE	FALSE
HCT116	HCT116_TMT_10M_040920_1.mgf	11110	2840000	59.64	777.925	777.924	0.39	2	TAEDPSKSYV	TMT10plex-0; TMT10plex-K7	10	14.08	0.017	FALSE	hct116_crc_2_0-PP_10098_ENSG00000128708_ENST00000264108_ENSP00000264108[274,283]	HAT1	histone acetyltransferase 1	HLA-C*05:01	471.45	0.205	545574	TRUE	FALSE	FALSE	FALSE
HCT116	HCT116_TMT_10M_040920_1.mgf	11111	1780000	59.65	699.816	699.815	0.57	2	MENIHSEMY	TMT10plex-0; Oxidation-M8	9	20.65	0	FALSE	hct116_crc_2_0-PP_7129_ENSG00000171848_ENST00000474701_ENSP00000419177[118,126]	RRM2	ribonucleotide reductase regulatory subunit M2	HLA-B*18:01	34.56	0.045	215326; 621651	TRUE	FALSE	FALSE	FALSE
HCT116	HCT116_TMT_10M_040920_1.mgf	11080	5220000	59.54	588.801	588.801	0.17	2	AEDDLNTVA	TMT10plex-0	9	20.46	0	FALSE	hct116_crc_2_0-PP_36306_ENSG00000265354_ENST00000580018_ENSP00000464522[151,159]	TIMM23	translocase of inner mitochondrial membrane 23	HLA-B*45:01	49.98	0.009	914710	FALSE	FALSE	FALSE	FALSE
HCT116	HCT116_TMT_10M_040920_1.mgf	11294	1420000	60.28	769.91	769.909	1.23	2	ISEDKNPDY	TMT10plex-0; TMT10plex-K5	9	16.7	0.0074	FALSE	hct116_crc_2_0-PP_60376_ENSG00000173801_ENST00000310706_ENSP00000311113|hct116_crc_2_0-PP_60377_ENSG00000173801_ENST00000393931_ENSP00000377508[652,660]	JUP	junction plakoglobin	HLA-A*01:01	313.8	0.071	466858	TRUE	TRUE	TRUE	FALSE
HCT116	HCT116_TMT_10M_040920_1.mgf	11091	1870000	59.58	498.945	498.945	0.44	3	VTETVHTSY	TMT10plex-0; TMT10plex STY-S8	9	20.79	0	FALSE	hct116_crc_2_0-PP_52769_ENSG00000189227_ENST00000557807_ENSP00000453824[35,43]	C15ORF61	nan	HLA-A*01:01	25.07	0.008	433136	FALSE	FALSE	FALSE	FALSE
HCT116	HCT116_TMT_10M_040920_1.mgf	11163	10400000	59.83	667.84	667.84	-0.21	2	AEMPQNYRP	TMT10plex-0	9	18.8	0.0013	FALSE	hct116_crc_2_0-PP_61468_ENSG00000121060_ENST00000316881_ENSP00000323889|hct116_crc_2_0-PP_61469_ENSG00000121060_ENST00000537230_ENSP00000445961[482,490]	TRIM25	tripartite motif containing 25	HLA-B*45:01	52.93	0.012	436196; 914808	FALSE	TRUE	TRUE	FALSE
HCT116	HCT116_TMT_10M_040920_1.mgf	11053	2660000	59.45	585.796	585.796	0.17	2	SEGGSSFVTA	TMT10plex-0	10	17.86	0.0035	FALSE	hct116_crc_2_0-PP_20348_ENSG00000039319_ENST00000338008_ENSP00000337159|hct116_crc_2_0-PP_20349_ENSG00000039319_ENST00000510158_ENSP00000423663|hct116_crc_2_0-PP_20350_ENSG00000039319_ENST00000505560_ENSP00000426848[712,721]	ZFYVE16	zinc finger FYVE-type containing 16	HLA-B*45:01	44.28	0.124	485500	FALSE	FALSE	TRUE	FALSE
HCT116	HCT116_TMT_10M_040920_1.mgf	10989	16500000	59.19	542.319	542.319	0.74	3	QEQIEAIHKA	TMT10plex-0; TMT10plex-K9	10	18.75	0.0013	FALSE	hct116_crc_2_0-PP_73616_ENSG00000099995_ENST00000444440_ENSP00000400862[174,183]	SF3A1	splicing factor 3a subunit 1	HLA-B*45:01	59.07	0.012	483210; 1037875	FALSE	FALSE	TRUE	FALSE
HCT116	HCT116_TMT_10M_040920_1.mgf	11034	825000	59.35	727.355	727.354	1.37	2	QEIDASSNYTP	TMT10plex-0	11	19.53	0.0013	FALSE	hct116_crc_2_0-PP_43925_ENSG00000174718_ENST00000312561_ENSP00000310338[1023,1033]	RESF1	retroelement silencing factor 1	HLA-B*45:01	955.97	0.201	1266115	FALSE	FALSE	TRUE	FALSE
HCT116	HCT116_TMT_10M_040920_1.mgf	11011	5940000	59.29	639.278	639.278	0.63	2	YSDNSNDSF	TMT10plex-0	9	24.43	0	FALSE	hct116_crc_2_0-PP_60253_ENSG00000126368_ENST00000246672_ENSP00000246672[33,41]	NR1D1	nuclear receptor subfamily 1 group D member 1	HLA-C*05:01	9.57	0.016	489013	FALSE	FALSE	FALSE	FALSE
HCT116	HCT116_TMT_10M_040920_1.mgf	10937	6190000	59	711.906	711.905	1.31	2	SEQIMKTGA	TMT10plex-0; TMT10plex-K6	9	14.39	0.015	FALSE	hct116_crc_2_0-PP_69139_ENSG00000087088_ENST00000354470_ENSP00000346461[16,24]	BAX	BCL2 associated X, apoptosis regulator	HLA-B*45:01	29	0.031	485674; 1048466	FALSE	FALSE	FALSE	FALSE
HCT116	HCT116_TMT_10M_040920_1.mgf	10894	7540000	58.83	785.895	785.895	0.64	2	MSEDKPQDY	TMT10plex-0; TMT10plex-K5	9	12.76	0.024	FALSE	hct116_crc_2_0-PP_12869_ENSG00000168036_ENST00000644138_ENSP00000496649[662,670]	CTNNB1	catenin beta 1	HLA-A*01:01	55.47	0.013	163003; 431380; 1322051	TRUE	TRUE	TRUE	FALSE
HCT116	HCT116_TMT_10M_040920_1.mgf	10965	2250000	59.09	621.291	621.29	0.42	2	DDITQEEY	TMT10plex-0	8	17.15	0.0052	FALSE	hct116_crc_2_0-PP_24825_ENSG00000096384_ENST00000620073_ENSP00000481908|hct116_crc_2_0-PP_24826_ENSG00000096384_ENST00000353801_ENSP00000325875|hct116_crc_2_0-PP_24827_ENSG00000096384_ENST00000371646_ENSP00000360709|hct116_crc_2_0-PP_24828_ENSG0000009638.[294,301]	HSP90AB1	heat shock protein 90 alpha family class B member 1	HLA-B*18:01	5218.7	0.323	1004733	TRUE	FALSE	TRUE	FALSE
HCT116	HCT116_TMT_10M_040920_1.mgf	10882	4750000	58.79	641.828	641.827	0.39	2	LTDTQNAQY	TMT10plex-0	9	20.42	0	FALSE	hct116_crc_2_0-PP_42066_ENSG00000110723_ENST00000533052_ENSP00000446434[665,673]	EXPH5	exophilin 5	HLA-A*01:01	4.84	0.001	482174	TRUE	TRUE	TRUE	FALSE
HCT116	HCT116_TMT_10M_040920_1.mgf	10923	5980000	58.97	637.84	637.84	0.09	2	RESNNMVVP	TMT10plex-0	9	11.75	0.032	FALSE	hct116_crc_2_0-PP_67046_ENSG00000129933_ENST00000262815_ENSP00000262815[516,524]	MAU2	MAU2 sister chromatid cohesion factor	HLA-B*45:01	185.26	0.144	1041315; 1041314	FALSE	TRUE	FALSE	FALSE
HCT116	HCT116_TMT_10M_040920_1.mgf	10900	6800000	58.86	632.841	632.84	0.43	2	RTDPVVADY	TMT10plex-0	9	15.74	0.0095	FALSE	hct116_crc_2_0-PP_12332_ENSG00000132170_ENST00000438682_ENSP00000392285[55,63]	PPARG	peroxisome proliferator activated receptor gamma	HLA-A*01:01	16.98	0.008	917154	TRUE	TRUE	TRUE	TRUE
HCT116	HCT116_TMT_10M_040920_1.mgf	10886	3050000	58.8	695.919	695.919	0.43	2	AEQSKVLSA	TMT10plex-0; TMT10plex-K5	9	11.14	0.037	FALSE	hct116_crc_2_0-PP_62442_ENSG00000132481_ENST00000254816_ENSP00000254816[226,234]	TRIM47	tripartite motif containing 47	HLA-B*45:01	8.28	0.001	475307	FALSE	FALSE	TRUE	FALSE
HCT116	HCT116_TMT_10M_040920_1.mgf	2920	4670000	23.67	445.882	445.882	0.09	3	SMDAHPNRY	TMT10plex-0; Oxidation-M2	9	17.83	0.0039	FALSE	hct116_crc_2_0-PP_32463_ENSG00000123908_ENST00000519980_ENSP00000430176[617,625]	AGO2	argonaute RISC catalytic component 2	HLA-A*01:01	47.21	0.017	565535	TRUE	FALSE	FALSE	FALSE
HCT116	HCT116_TMT_10M_040920_1.mgf	2710	508000	22.42	622.811	622.811	0.96	2	REESGMPPP	TMT10plex-0; Oxidation-M6	9	21.86	0	FALSE	hct116_crc_2_0-PP_42066_ENSG00000110723_ENST00000533052_ENSP00000446434[2,10]	EXPH5	exophilin 5	HLA-B*45:01	243.46	0.189		FALSE	FALSE	FALSE	FALSE
HCT116	HCT116_TMT_10M_040920_1.mgf	10291	1950000	56.61	690.87	690.87	1.16	2	EEINRQVTY	TMT10plex-0	9	20.27	0	FALSE	hct116_crc_2_0-PP_19312_ENSG00000083857_ENST00000441802_ENSP00000406229[2948,2956]	FAT1	FAT atypical cadherin 1	HLA-B*18:01	27.36	0.005	477373	TRUE	FALSE	FALSE	FALSE
HCT116	HCT116_TMT_10M_040920_1.mgf	10278	3550000	56.56	505.948	505.949	-0.89	3	FSDQGGRKY	TMT10plex-0; TMT10plex-K8	9	11.67	0.032	FALSE	hct116_crc_2_0-PP_61702_ENSG00000170836_ENST00000305921_ENSP00000306682[12,20]	PPM1D	protein phosphatase, Mg2+/Mn2+ dependent 1D	HLA-A*01:01	26.55	0.007	478219	FALSE	FALSE	FALSE	FALSE
HCT116	HCT116_TMT_10M_040920_1.mgf	10296	1220000	56.62	692.369	692.37	-0.14	2	GEVVHTPETSV	TMT10plex-0	11	23.55	0	FALSE	hct116_crc_2_0-PP_63198_ENSG00000141526_ENST00000392341_ENSP00000376152|hct116_crc_2_0-PP_63199_ENSG00000141526_ENST00000582743_ENSP00000462405|hct116_crc_2_0-PP_63202_ENSG00000141526_ENST00000392339_ENSP00000376150|hct116_crc_2_0-PP_63203_ENSG0000014152.[455,465]	SLC16A3	solute carrier family 16 member 3	HLA-B*45:01	5383.29	1.299	949133	TRUE	FALSE	FALSE	FALSE
HCT116	HCT116_TMT_10M_040920_1.mgf	10212	1210000	56.3	729.875	729.875	0.77	2	STDVSQPPHVY	TMT10plex-0	11	27.64	0	FALSE	hct116_crc_2_0-PP_19895_ENSG00000086200_ENST00000424533_ENSP00000395685[652,662]	IPO11	importin 11	HLA-A*01:01	44.18	0.008	432410; 432411	TRUE	FALSE	FALSE	FALSE
HCT116	HCT116_TMT_10M_040920_1.mgf	10258	3230000	56.5	607.335	607.335	-0.33	2	AEQLTAPPSA	TMT10plex-0	10	20.39	0	FALSE	hct116_crc_2_0-PP_74582_ENSG00000075218_ENST00000454366_ENSP00000415430[407,416]	GTSE1	G2 and S-phase expressed 1	HLA-B*45:01	16.41	0.023	998844	FALSE	FALSE	FALSE	FALSE
HCT116	HCT116_TMT_10M_040920_1.mgf	10180	1530000	56.18	708.365	708.364	0.71	2	AEQEPTAEQLA	TMT10plex-0	11	12.39	0.026	FALSE	hct116_crc_2_0-PP_63037_ENSG00000141522_ENST00000581876_ENSP00000461956[2,12]	ARHGDIA	Rho GDP dissociation inhibitor alpha	HLA-B*45:01	98.1	0.014	570160	FALSE	FALSE	TRUE	FALSE
HCT116	HCT116_TMT_10M_040920_1.mgf	10192	8260000	56.23	627.287	627.287	-0.32	2	NMEADPGQY	TMT10plex-0	9	24.58	0	FALSE	hct116_crc_2_0-PP_64558_ENSG00000172270_ENST00000353555_ENSP00000343809[175,183]	BSG	basigin (Ok blood group)	HLA-A*01:01	937.29	0.17	431527; 1322530	TRUE	FALSE	FALSE	FALSE
HCT116	HCT116_TMT_10M_040920_1.mgf	10211	3230000	56.3	535.788	535.788	0.37	2	AEDLSHVA	TMT10plex-0	8	13.45	0.022	FALSE	hct116_crc_2_0-PP_55247_ENSG00000157106_ENST00000561947_ENSP00000460854[289,296]	SMG1	SMG1 nonsense mediated mRNA decay associated PI3K related kinase	HLA-B*45:01	137.83	0.062	569979	FALSE	FALSE	TRUE	FALSE
HCT116	HCT116_TMT_10M_040920_1.mgf	10182	10100000	56.18	661.867	661.867	0.45	2	AEIPAGPGREP	TMT10plex-0	11	20.63	0	FALSE	hct116_crc_2_0-PP_7540_ENSG00000115216_ENST00000233557_ENSP00000233557|hct116_crc_2_0-PP_7541_ENSG00000115216_ENST00000379852_ENSP00000369181[367,377]	NRBP1	nuclear receptor binding protein 1	HLA-B*45:01	825.03	0.077	475059	FALSE	FALSE	TRUE	FALSE
HCT116	HCT116_TMT_10M_040920_1.mgf	10103	7860000	55.87	467.916	467.916	-0.11	3	RSEEGRLYY	TMT10plex-0	9	18.19	0.003	FALSE	hct116_crc_2_0-PP_49215_ENSG00000100916_ENST00000551774_ENSP00000446826[169,177]	BRMS1L	BRMS1 like transcriptional repressor	HLA-A*01:01	47.87	0.023	484628	TRUE	TRUE	TRUE	FALSE
HCT116	HCT116_TMT_10M_040920_1.mgf	10047	1960000	55.66	702.909	702.909	0.57	2	SEAEIQAKA	TMT10plex-0; TMT10plex-K8	9	21.23	0	FALSE	hct116_crc_2_0-PP_32808_ENSG00000178209_ENST00000354958_ENSP00000347044[1407,1415]	PLEC	plectin	HLA-B*45:01	15.67	0.002	448115	FALSE	TRUE	TRUE	FALSE
HCT116	HCT116_TMT_10M_040920_1.mgf	10165	7090000	56.13	609.308	609.309	-0.54	2	AEIDEEPVS	TMT10plex-0	9	16.3	0.0075	FALSE	hct116_crc_2_0-PP_45189_ENSG00000196531_ENST00000549259_ENSP00000447133[57,65]	NACA	nascent polypeptide associated complex subunit alpha	HLA-B*45:01	1144.71	0.25	947892	FALSE	FALSE	FALSE	FALSE
HCT116	HCT116_TMT_10M_040920_1.mgf	10130	1780000	55.98	671.304	671.304	0.6	2	SSSSSSSSSFY	TMT10plex-0	11	19.75	0.0013	FALSE	hct116_crc_2_0-PP_60253_ENSG00000126368_ENST00000246672_ENSP00000246672[85,95]	NR1D1	nuclear receptor subfamily 1 group D member 1	HLA-A*01:01	328.19	0.148		FALSE	FALSE	FALSE	FALSE
HCT116	HCT116_TMT_10M_040920_1.mgf	10089	3410000	55.81	575.292	575.292	-0.87	2	AEINGTMNA	TMT10plex-0	9	21.27	0	FALSE	hct116_crc_2_0-PP_76137_ENSG00000125354_ENST00000460411_ENSP00000435818[223,231]	SEPTIN6	septin 6	HLA-B*45:01	13.06	0.007	475056; 998443	FALSE	TRUE	TRUE	FALSE
HCT116	HCT116_TMT_10M_040920_1.mgf	10123	2820000	55.96	589.281	589.281	-0.27	2	SESQVHMM	TMT10plex-0	8	19.56	0.0013	FALSE	hct116_crc_2_0-PP_26338_ENSG00000131016_ENST00000359755_ENSP00000352794[780,787]	AKAP12	A-kinase anchoring protein 12	HLA-B*18:01	496.33	0.09	917414; 917415	FALSE	FALSE	FALSE	FALSE
HCT116	HCT116_TMT_10M_040920_1.mgf	10151	2850000	56.07	421.905	421.905	0.09	3	READFARVA	TMT10plex-0	9	16.22	0.0075	FALSE	hct116_crc_2_0-PP_32560_ENSG00000130193_ENST00000336138_ENSP00000338607[72,80]	THEM6	thioesterase superfamily member 6	HLA-B*45:01	10.89	0.007	163169	FALSE	FALSE	TRUE	FALSE
HCT116	HCT116_TMT_10M_040920_1.mgf	10074	8840000	55.76	539.971	539.972	-0.3	3	DEKQQHIVY	TMT10plex-0; TMT10plex-K3	9	12.86	0.023	FALSE	hct116_crc_2_0-PP_45582_ENSG00000135679_ENST00000258148_ENSP00000258148[74,82]	MDM2	MDM2 proto-oncogene	HLA-B*18:01	20.39	0.005	236797	TRUE	FALSE	TRUE	FALSE
HCT116	HCT116_TMT_10M_040920_1.mgf	10104	1150000	55.87	714.393	714.393	0.62	2	VTDETGGKY	TMT10plex-0; TMT10plex-K8	9	21	0	FALSE	hct116_crc_2_0-PP_44971_ENSG00000170473_ENST00000398213_ENSP00000381271[6,14]	PYM1	PYM homolog 1, exon junction complex associated factor	HLA-A*01:01	11.64	0.003	579620	TRUE	FALSE	FALSE	FALSE
HCT116	HCT116_TMT_10M_040920_1.mgf	10066	1460000	55.72	641.822	641.827	-8.65	2	EASSQQGLAY	TMT10plex-0	10	14.01	0.018	FALSE	hct116_crc_2_0-PP_41093_ENSG00000085733_ENST00000346329_ENSP00000317189[418,427]	CTTN	cortactin	HLA-A*01:01	431.81	0.178		FALSE	TRUE	FALSE	FALSE
HCT116	HCT116_TMT_10M_040920_1.mgf	9991	4540000	55.48	548.814	548.814	0	2	AEAQPPLAA	TMT10plex-0	9	15.98	0.0083	FALSE	hct116_crc_2_0-PP_12319_ENSG00000157152_ENST00000621198_ENSP00000480050[518,526]	SYN2	synapsin II	HLA-B*45:01	13.73	0.002	474799	FALSE	FALSE	FALSE	FALSE
HCT116	HCT116_TMT_10M_040920_1.mgf	10112	2450000	55.92	464.262	464.263	-1.38	3	DESFAVKH	TMT10plex-0; TMT10plex-K7	8	23.58	0	FALSE	hct116_crc_2_0-PP_10002_ENSG00000138398_ENST00000462903_ENSP00000435987[97,104]	PPIG	peptidylprolyl isomerase G	HLA-B*18:01	465.91	0.112	571364	TRUE	FALSE	TRUE	FALSE
HCT116	HCT116_TMT_10M_040920_1.mgf	10072	3520000	55.76	455.534	455.535	-0.11	3	GMDNDFHHY	TMT10plex-0	9	27.31	0	FALSE	hct116_crc_2_0-PP_47976_ENSG00000083520_ENST00000545453_ENSP00000440058[595,603]	DIS3	DIS3 homolog, exosome endoribonuclease and 3'-5' exoribonuclease	HLA-A*01:01	287.8	0.074	430314; 1317621	TRUE	FALSE	FALSE	FALSE
HCT116	HCT116_TMT_10M_040920_1.mgf	10126	2130000	55.97	450.508	450.507	1.78	4	EEKPHQWSA	TMT10plex-0; TMT10plex-K3; TMT10plex STY-S8	9	21.48	0	FALSE	2_0-SPE_contig-826018_0[4,12]	ZNF322	zinc finger protein 322	HLA-B*45:01	57.05	0.009	915346	FALSE	FALSE	FALSE	FALSE
HCT116	HCT116_TMT_10M_040920_1.mgf	10017	18000000	55.55	724.855	724.854	0.97	2	YSEGYPGQRY	TMT10plex-0	10	14.23	0.015	FALSE	hct116_crc_2_0-PP_59304_ENSG00000176974_ENST00000354098_ENSP00000318805[73,82]	SHMT1	serine hydroxymethyltransferase 1	HLA-A*01:01	22.78	0.008	163989	TRUE	TRUE	TRUE	TRUE
HCT116	HCT116_TMT_10M_040920_1.mgf	9985	6210000	55.46	639.291	639.29	0.41	2	YTEEDAASY	TMT10plex-0	9	26.08	0	FALSE	hct116_crc_2_0-PP_62042_ENSG00000108946_ENST00000585981_ENSP00000467311[105,113]	PRKAR1A	protein kinase cAMP-dependent type I regulatory subunit alpha	HLA-A*01:01	11.64	0.004	433608; 1328747	FALSE	TRUE	TRUE	TRUE
HCT116	HCT116_TMT_10M_040920_1.mgf	10052	5080000	55.68	582.814	582.814	-0.43	2	RSDGAGPLY	TMT10plex-0	9	15.3	0.012	FALSE	hct116_crc_2_0-PP_34880_ENSG00000167113_ENST00000609948_ENSP00000477292[30,38]	COQ4	coenzyme Q4	HLA-A*01:01	25	0.011	723277	FALSE	FALSE	FALSE	FALSE
HCT116	HCT116_TMT_10M_040920_1.mgf	10076	1260000	55.77	709.864	709.864	0.14	2	DEYGAKDY	TMT10plex-0; TMT10plex-K6	8	12.7	0.024	FALSE	hct116_crc_2_0-PP_9541_ENSG00000163161_ENST00000645233_ENSP00000494116|hct116_crc_2_0-PP_9546_ENSG00000163161_ENST00000642308_ENSP00000496684[54,61]	ERCC3	ERCC excision repair 3, TFIIH core complex helicase subunit	HLA-B*18:01	67.88	0.018		FALSE	TRUE	FALSE	FALSE
HCT116	HCT116_TMT_10M_040920_1.mgf	10116	1490000	55.93	433.561	433.561	-0.46	3	AGTDGHVHLY	TMT10plex-0	10	20.45	0	FALSE	hct116_crc_2_0-PP_34922_ENSG00000119333_ENST00000372715_ENSP00000361800[411,420]	WDR34	WD repeat domain 34	HLA-A*01:01	10.54	0.003		FALSE	FALSE	FALSE	FALSE
HCT116	HCT116_TMT_10M_040920_1.mgf	10020	3330000	55.56	530.304	530.303	0.38	2	GQVGGQVSV	TMT10plex-0	9	25.88	0	FALSE	hct116_crc_2_0-PP_60357_ENSG00000171345_ENST00000361566_ENSP00000355124[227,235]	KRT19	keratin 19	HLA-A*02:01	232.12	0.351	772957	TRUE	TRUE	TRUE	FALSE
HCT116	HCT116_TMT_10M_040920_1.mgf	10031	11600000	55.6	751.917	751.916	0.93	2	YTSPGTQKY	TMT10plex-0; TMT10plex-K8	9	13.4	0.022	FALSE	hct116_crc_2_0-PP_32185_ENSG00000064313_ENST00000378164_ENSP00000367406[552,560]	TAF2	TATA-box binding protein associated factor 2	HLA-A*01:01	20.11	0.003	164014	TRUE	TRUE	TRUE	TRUE
HCT116	HCT116_TMT_10M_040920_1.mgf	10108	1580000	55.89	700.349	700.349	0.79	2	VSEEDVSSRY	TMT10plex-0	10	18.54	0.003	FALSE	hct116_crc_2_0-PP_45790_ENSG00000177425_ENST00000328827_ENSP00000328088[232,241]	PAWR	pro-apoptotic WT1 regulator	HLA-A*01:01	92.34	0.023	433002	TRUE	TRUE	FALSE	FALSE
HCT116	HCT116_TMT_10M_040920_1.mgf	10033	3960000	55.61	624.799	624.799	0.16	2	SESQVHMMA	TMT10plex-0	9	15.87	0.0083	FALSE	hct116_crc_2_0-PP_26338_ENSG00000131016_ENST00000359755_ENSP00000352794[780,788]	AKAP12	A-kinase anchoring protein 12	HLA-B*45:01	10.91	0.006	485750	FALSE	FALSE	FALSE	FALSE
HCT116	HCT116_TMT_10M_040920_1.mgf	10021	2660000	55.56	480.247	480.247	0	3	EEQWVHREP	TMT10plex-0	9	19.88	0	FALSE	hct116_crc_2_0-PP_4742_ENSG00000116539_ENST00000392403_ENSP00000376204[1553,1561]	ASH1L	ASH1 like histone lysine methyltransferase	HLA-B*45:01	155.91	0.075		FALSE	FALSE	FALSE	FALSE
HCT116	HCT116_TMT_10M_040920_1.mgf	10003	3960000	55.51	500.957	500.957	-0.34	3	QEHGLKYPA	TMT10plex-0; TMT10plex-K6	9	22.47	0	FALSE	hct116_crc_2_0-PP_138_ENSG00000242485_ENST00000492508_ENSP00000459994[41,49]	MRPL20	mitochondrial ribosomal protein L20	HLA-B*45:01	20.59	0.035	483116	FALSE	FALSE	FALSE	FALSE
HCT116	HCT116_TMT_10M_040920_1.mgf	10016	58800000	55.55	666.325	666.325	0.45	2	GTDGGRYDVY	TMT10plex-0	10	17.74	0.0039	FALSE	hct116_crc_2_0-PP_37884_ENSG00000107651_ENST00000543134_ENSP00000438773[313,322]	SEC23IP	SEC23 interacting protein	HLA-A*01:01	41.57	0.038	430361	TRUE	TRUE	TRUE	TRUE
HCT116	HCT116_TMT_10M_040920_1.mgf	9937	1170000	55.25	644.317	644.317	0	2	EEEDQNVVP	TMT10plex-0	9	17.92	0.0035	FALSE	hct116_crc_2_0-PP_61998_ENSG00000182481_ENST00000330459_ENSP00000332455|hct116_crc_2_0-PP_62000_ENSG00000182481_ENST00000537025_ENSP00000438483[500,508]	KPNA2	karyopherin subunit alpha 2	HLA-B*45:01	1439.01	0.149		FALSE	FALSE	FALSE	FALSE
HCT116	HCT116_TMT_10M_040920_1.mgf	9945	19200000	55.29	528.301	528.3	0.28	2	AESPGVPVA	TMT10plex-0	9	25.79	0	FALSE	hct116_crc_2_0-PP_61278_ENSG00000015532_ENST00000376550_ENSP00000365733[85,93]	XYLT2	xylosyltransferase 2	HLA-B*45:01	13.72	0.002	475388	FALSE	FALSE	TRUE	FALSE
HCT116	HCT116_TMT_10M_040920_1.mgf	9960	2300000	55.35	410.886	410.886	-0.41	3	REHGAFDAV	TMT10plex-0	9	16.29	0.0075	FALSE	hct116_crc_2_0-PP_49760_ENSG00000100714_ENST00000652509_ENSP00000499176[519,527]	MTHFD1	methylenetetrahydrofolate dehydrogenase, cyclohydrolase and formyltetrahydrofolate synthetase 1	HLA-B*45:01	144.18	0.2	163189	FALSE	FALSE	TRUE	FALSE
HCT116	HCT116_TMT_10M_040920_1.mgf	9929	1370000	55.21	623.301	623.301	0	2	DEIENPHY	TMT10plex-0	8	18.94	0.0013	FALSE	hct116_crc_2_0-PP_47812_ENSG00000102531_ENST00000398316_ENSP00000381362[809,816]	FNDC3A	fibronectin type III domain containing 3A	HLA-B*18:01	82.18	0.006	571228	TRUE	TRUE	FALSE	FALSE
HCT116	HCT116_TMT_10M_040920_1.mgf	9910	13800000	55.14	606.825	606.825	-0.16	2	SENAHIIEA	TMT10plex-0	9	23.68	0	FALSE	hct116_crc_2_0-PP_16954_ENSG00000178163_ENST00000326756_ENSP00000317614[784,792]	ZNF518B	zinc finger protein 518B	HLA-B*45:01	5.59	0.001	485635	FALSE	FALSE	TRUE	FALSE
HCT116	HCT116_TMT_10M_040920_1.mgf	9948	2780000	55.3	487.279	487.279	0	2	AEQAALAA	TMT10plex-0	8	14.92	0.013	FALSE	hct116_crc_2_0-PP_71495_ENSG00000149596_ENST00000372980_ENSP00000362071[401,408]	JPH2	junctophilin 2	HLA-B*45:01	46.17	0.126		FALSE	FALSE	FALSE	FALSE
HCT116	HCT116_TMT_10M_040920_1.mgf	9895	5900000	55.1	569.782	569.783	-0.35	2	AEFGQAESA	TMT10plex-0	9	22.26	0	FALSE	hct116_crc_2_0-PP_4333_ENSG00000159352_ENST00000445776_ENSP00000388089[113,121]	PSMD4	proteasome 26S subunit, non-ATPase 4	HLA-B*45:01	16.76	0.004	474960	FALSE	FALSE	TRUE	FALSE
HCT116	HCT116_TMT_10M_040920_1.mgf	9896	7410000	55.1	613.295	613.295	0	2	EETTEMVSA	TMT10plex-0	9	14.61	0.014	FALSE	hct116_crc_2_0-PP_26338_ENSG00000131016_ENST00000359755_ENSP00000352794[892,900]	AKAP12	A-kinase anchoring protein 12	HLA-B*45:01	121.3	0.042	477554	FALSE	FALSE	FALSE	FALSE
HCT116	HCT116_TMT_10M_040920_1.mgf	9926	1620000	55.2	744.925	744.925	0.89	2	EENALQQKA	TMT10plex-0; TMT10plex-K8	9	13.1	0.022	FALSE	hct116_crc_2_0-PP_22666_ENSG00000096696_ENST00000379802_ENSP00000369129[1271,1279]	DSP	desmoplakin	HLA-B*45:01	39.53	0.005	477434	FALSE	FALSE	TRUE	FALSE
HCT116	HCT116_TMT_10M_040920_1.mgf	9904	1900000	55.11	680.305	680.304	0.44	2	DEYSNQNNF	TMT10plex-0	9	22.96	0	FALSE	hct116_crc_2_0-PP_70601_ENSG00000171867_ENST00000430350_ENSP00000399376|hct116_crc_2_0-PP_70602_ENSG00000171867_ENST00000379440_ENSP00000368752[167,175]	PRNP	prion protein	HLA-B*18:01	26.5	0.005	866394	FALSE	FALSE	FALSE	FALSE
HCT116	HCT116_TMT_10M_040920_1.mgf	9902	3880000	55.11	726.909	726.909	0.14	2	KEADYVAQA	TMT10plex-K1; TMT10plex-K1	9	13.34	0.022	FALSE	hct116_crc_2_0-PP_43512_ENSG00000013583_ENST00000014930_ENSP00000014930[140,148]	HEBP1	heme binding protein 1	HLA-B*45:01	23.11	0.008	880009	FALSE	FALSE	TRUE	FALSE
HCT116	HCT116_TMT_10M_040920_1.mgf	9917	684000	55.16	753.862	753.862	-0.23	2	ASQQPGHQDFY	TMT10plex-0	11	18.43	0.003	FALSE	hct116_crc_2_0-PP_37571_ENSG00000171206_ENST00000643721_ENSP00000496301[527,537]	TRIM8	tripartite motif containing 8	HLA-A*01:01	877.51	0.142	1002547	FALSE	FALSE	FALSE	FALSE
HCT116	HCT116_TMT_10M_040920_1.mgf	9894	9600000	55.1	570.814	570.814	0.61	2	QELGGLHSA	TMT10plex-0	9	20.32	0	FALSE	hct116_crc_2_0-PP_61726_ENSG00000108506_ENST00000647009_ENSP00000496407|hct116_crc_2_0-PP_61728_ENSG00000108506_ENST00000251334_ENSP00000251334[693,701]	INTS2	integrator complex subunit 2	HLA-B*45:01	23.58	0.005	483165	FALSE	FALSE	FALSE	FALSE
HCT116	HCT116_TMT_10M_040920_1.mgf	9675	484000	54.25	811.389	811.389	1.23	2	TMASPGKDNY	TMT10plex-0; Phospho-S4; TMT10plex-K7	10	11.24	0.036	FALSE	hct116_crc_2_0-PP_1642_ENSG00000025800_ENST00000471599_ENSP00000474234[3,12]	KPNA6	karyopherin subunit alpha 6	HLA-A*01:01	3341.71	0.546	1325719	FALSE	FALSE	FALSE	FALSE
HCT116	HCT116_TMT_10M_040920_1.mgf	9905	806000	55.12	763.891	763.891	1.23	2	EEDFNSKEA	TMT10plex-0; TMT10plex-K7	9	16.33	0.0075	FALSE	hct116_crc_2_0-PP_53661_ENSG00000140525_ENST00000447611_ENSP00000413249[914,922]	FANCI	FA complementation group I	HLA-B*45:01	120.43	0.025		FALSE	FALSE	FALSE	FALSE
HCT116	HCT116_TMT_10M_040920_1.mgf	9838	3900000	54.87	588.274	588.274	-0.34	2	DESAGAYAY	TMT10plex-0	9	25.49	0	FALSE	hct116_crc_2_0-PP_13226_ENSG00000068745_ENST00000328631_ENSP00000331103[361,369]	IP6K2	inositol hexakisphosphate kinase 2	HLA-B*18:01	7.9	0.004	866366	TRUE	FALSE	FALSE	FALSE
HCT116	HCT116_TMT_10M_040920_1.mgf	9881	1180000	55.04	778.404	778.404	0.9	2	NSDDIDKQY	TMT10plex-0; TMT10plex-K7	9	20.34	0	FALSE	hct116_crc_2_0-PP_60411_ENSG00000178502_ENST00000319121_ENSP00000314608[619,627]	KLHL11	kelch like family member 11	HLA-A*01:01	90.22	0.01	482784	TRUE	FALSE	FALSE	FALSE
HCT116	HCT116_TMT_10M_040920_1.mgf	9912	1650000	55.14	476.931	476.931	-0.42	3	HTEVPARNLY	TMT10plex-0	10	16.61	0.0075	FALSE	hct116_crc_2_0-PP_2222_ENSG00000142949_ENST00000372407_ENSP00000361484[684,693]	PTPRF	protein tyrosine phosphatase receptor type F	HLA-A*01:01	40.23	0.019	466331	TRUE	FALSE	TRUE	FALSE
HCT116	HCT116_TMT_10M_040920_1.mgf	9831	1990000	54.85	402.882	402.882	-0.87	3	DEVHIEVH	TMT10plex-0	8	17.73	0.0039	FALSE	2_0-SPE_contig-890348_0[1,8]	CPSF3	cleavage and polyadenylation specific factor 3	HLA-B*18:01	568.25	0.12	700491	TRUE	FALSE	FALSE	FALSE
HCT116	HCT116_TMT_10M_040920_1.mgf	9811	62600000	54.78	614.841	614.84	0.28	2	EERPPTLSA	TMT10plex-0	9	14.24	0.015	FALSE	hct116_crc_2_0-PP_38805_ENSG00000166452_ENST00000524577_ENSP00000434785[76,84]	AKIP1	A-kinase interacting protein 1	HLA-B*45:01	110.23	0.009	437090	FALSE	FALSE	TRUE	FALSE
HCT116	HCT116_TMT_10M_040920_1.mgf	9987	6540000	55.46	597.304	597.304	0.67	2	AEEPDLHGP	TMT10plex-0	9	21.74	0	FALSE	hct116_crc_2_0-PP_32943_ENSG00000160957_ENST00000621189_ENSP00000483145[302,310]	RECQL4	RecQ like helicase 4	HLA-B*45:01	387.58	0.044	998214	FALSE	FALSE	FALSE	FALSE
HCT116	HCT116_TMT_10M_040920_1.mgf	9842	1050000	54.9	655.358	655.357	0.31	3	YTDESNEKKY	TMT10plex-0; TMT10plex-K8; TMT10plex-K9	10	18.17	0.0035	FALSE	hct116_crc_2_0-PP_20574_ENSG00000113441_ENST00000231368_ENSP00000231368[279,288]	LNPEP	leucyl and cystinyl aminopeptidase	HLA-A*01:01	10.27	0.002	733492	FALSE	FALSE	FALSE	FALSE
HCT116	HCT116_TMT_10M_040920_1.mgf	9988	2440000	55.46	567.323	567.324	-0.53	2	TEVAPPPPP	TMT10plex-0	9	24.22	0	FALSE	hct116_crc_2_0-PP_43127_ENSG00000111642_ENST00000642594_ENSP00000493619[219,227]	CHD4; AC006064.6	chromodomain helicase DNA binding protein 4; nan	HLA-B*45:01	259.6	0.07	487382	FALSE	TRUE	TRUE	FALSE
HCT116	HCT116_TMT_10M_040920_1.mgf	9822	972000	54.81	758.42	758.419	0.86	2	ETETVTKSY	TMT10plex-0; TMT10plex-K7	9	17.58	0.0039	FALSE	hct116_crc_2_0-PP_29528_ENSG00000122786_ENST00000495522_ENSP00000419673[158,166]	CALD1	caldesmon 1	HLA-A*01:01	214.84	0.037	1009406	FALSE	FALSE	TRUE	TRUE
HCT116	HCT116_TMT_10M_040920_1.mgf	9787	4440000	54.69	524.964	524.964	0	3	RSDPYVKSY	TMT10plex-0; TMT10plex-K7	9	15.56	0.01	FALSE	hct116_crc_2_0-PP_1412_ENSG00000142765_ENST00000618673_ENSP00000484337[288,296]	SYTL1	synaptotagmin like 1	HLA-A*01:01	116.55	0.023	484627	TRUE	FALSE	TRUE	FALSE
HCT116	HCT116_TMT_10M_040920_1.mgf	9706	8910000	54.38	611.812	611.811	0.33	2	ASEVGSPPSY	TMT10plex-0	10	28.31	0	FALSE	hct116_crc_2_0-PP_39409_ENSG00000179241_ENST00000528989_ENSP00000433954[201,210]	LDLRAD3	low density lipoprotein receptor class A domain containing 3	HLA-A*01:01	386.37	0.077	429319	TRUE	FALSE	FALSE	FALSE
HCT116	HCT116_TMT_10M_040920_1.mgf	9782	36200000	54.69	703.401	703.401	0.43	2	SESDKALTP	TMT10plex-0; TMT10plex-K5	9	19.72	0.0013	FALSE	2_0-SPE_contig-681899_0[1,9]	nan	nan	HLA-B*45:01	131.55	0.01		FALSE	FALSE	FALSE	FALSE
HCT116	HCT116_TMT_10M_040920_1.mgf	9782	36200000	54.69	703.401	703.401	0.43	2	SESDKAITP	TMT10plex-0; TMT10plex-K5	9	19.72	0.0013	FALSE	hct116_crc_2_0-PP_26338_ENSG00000131016_ENST00000359755_ENSP00000352794[1648,1656]	AKAP12	A-kinase anchoring protein 12	HLA-B*45:01	120.72	0.007		FALSE	TRUE	FALSE	FALSE
HCT116	HCT116_TMT_10M_040920_1.mgf	9697	3120000	54.34	543.287	543.287	0	2	AEDSPAIGP	TMT10plex-0	9	18.9	0.0013	FALSE	hct116_crc_2_0-PP_75010_ENSG00000012174_ENST00000365779_ENSP00000368796[262,270]	MBTPS2	membrane bound transcription factor peptidase, site 2	HLA-B*45:01	392.3	0.051	474854	FALSE	FALSE	FALSE	FALSE
HCT116	HCT116_TMT_10M_040920_1.mgf	9626	2270000	54.07	582.3	582.3	-0.17	2	AEQGQVCTV	TMT10plex-0	9	20.51	0	FALSE	hct116_crc_2_0-PP_72028_ENSG00000101188_ENST00000370501_ENSP00000359532[271,279]	NTSR1	neurotensin receptor 1	HLA-B*45:01	106.7	0.089	475261	FALSE	FALSE	FALSE	FALSE
HCT116	HCT116_TMT_10M_040920_1.mgf	9724	978000	54.46	682.362	682.362	0.73	2	QTALPGNDRY	TMT10plex-0	10	14.52	0.015	FALSE	hct116_crc_2_0-PP_72236_ENSG00000155313_ENST00000285679_ENSP00000285679[71,80]	USP25	ubiquitin specific peptidase 25	HLA-A*01:01	239.27	0.073	431972	TRUE	TRUE	TRUE	TRUE
HCT116	HCT116_TMT_10M_040920_1.mgf	9453	1810000	53.44	559.3	559.301	-0.25	2	EEEAAVVAA	TMT10plex-0	9	12.1	0.028	FALSE	hct116_crc_2_0-PP_26857_ENSG00000182095_ENST00000430969_ENSP00000395538[536,544]	TNRC18	trinucleotide repeat containing 18	HLA-B*45:01	32.18	0.016		FALSE	FALSE	FALSE	FALSE
HCT116	HCT116_TMT_10M_040920_1.mgf	9695	2290000	54.34	454.259	454.259	-0.07	3	AEEKAHAF	TMT10plex-0; TMT10plex-K4	8	13.08	0.022	FALSE	hct116_crc_2_0-PP_32808_ENSG00000178209_ENST00000354958_ENSP00000347044[2027,2034]	PLEC	plectin	HLA-B*18:01	2062.44	0.21	953141	TRUE	TRUE	FALSE	FALSE
HCT116	HCT116_TMT_10M_040920_1.mgf	9561	1780000	53.87	747.409	747.409	0.98	2	EEEETSIKA	TMT10plex-0; TMT10plex-K8	9	15.99	0.0083	FALSE	hct116_crc_2_0-PP_24301_ENSG00000227057_ENST00000374617_ENSP00000363746[138,146]	WDR46	WD repeat domain 46	HLA-B*45:01	134.9	0.014	477272	FALSE	FALSE	FALSE	FALSE
HCT116	HCT116_TMT_10M_040920_1.mgf	9649	2440000	54.17	497.616	497.617	-1.21	3	ASQEHGLKY	TMT10plex-0; TMT10plex-K8	9	20.63	0	FALSE	hct116_crc_2_0-PP_138_ENSG00000242485_ENST00000492508_ENSP00000459994[39,47]	MRPL20	mitochondrial ribosomal protein L20	HLA-A*01:01	121.51	0.033	476132	FALSE	FALSE	FALSE	FALSE
HCT116	HCT116_TMT_10M_040920_1.mgf	9618	3650000	54.06	629.813	629.813	0.64	2	QEEPPMPTT	TMT10plex-0	9	19.36	0.0013	FALSE	hct116_crc_2_0-PP_66846_ENSG00000105655_ENST00000581672_ENSP00000464528[224,232]	ISYNA1	inositol-3-phosphate synthase 1	HLA-B*45:01	1051.66	0.082	916791	FALSE	FALSE	FALSE	FALSE
HCT116	HCT116_TMT_10M_040920_1.mgf	9648	1810000	54.16	451.762	451.761	0.07	4	KMDESKHEI	TMT10plex-K1; TMT10plex-K1; TMT10plex-K6	9	12.6	0.025	FALSE	hct116_crc_2_0-PP_33524_ENSG00000137076_ENST00000314888_ENSP00000316029[535,543]	TLN1	talin 1	HLA-C*05:01	32.98	0.031	445638; 774265; 1319817	FALSE	TRUE	TRUE	FALSE
HCT116	HCT116_TMT_10M_040920_1.mgf	9616	9420000	54.06	563.302	563.302	0.36	3	AEQDPDELNKA	TMT10plex-0; TMT10plex-K10	11	27.51	0	FALSE	hct116_crc_2_0-PP_28151_ENSG00000146707_ENST00000310842_ENSP00000309233[127,137]	POMZP3; ZP3	POM121 and ZP3 fusion; zona pellucida glycoprotein 3	HLA-B*45:01	456.89	0.038	475240	FALSE	FALSE	TRUE	FALSE
HCT116	HCT116_TMT_10M_040920_1.mgf	9474	2030000	53.53	621.296	621.296	-0.1	2	ITDQNSDGY	TMT10plex-0	9	21.61	0	FALSE	hct116_crc_2_0-PP_22666_ENSG00000096696_ENST00000379802_ENSP00000369129[48,56]	DSP	desmoplakin	HLA-A*01:01	6.96	0.004	466879	TRUE	TRUE	TRUE	TRUE
HCT116	HCT116_TMT_10M_040920_1.mgf	9273	1710000	52.75	661.806	661.807	-0.6	2	NVDDPDAANY	TMT10plex-0	10	16.36	0.0075	FALSE	hct116_crc_2_0-PP_36666_ENSG00000180817_ENST00000373230_ENSP00000362327|hct116_crc_2_0-PP_36667_ENSG00000180817_ENST00000625364_ENSP00000486162[160,169]	PPA1	inorganic pyrophosphatase 1	HLA-A*01:01	404.99	0.062	719228	TRUE	FALSE	FALSE	FALSE
HCT116	HCT116_TMT_10M_040920_1.mgf	9195	2500000	52.46	592.293	592.293	0.34	2	GSDQNASLY	TMT10plex-0	9	16.44	0.0075	FALSE	hct116_crc_2_0-PP_22518_ENSG00000124535_ENST00000380764_ENSP00000370141[128,136]	WRNIP1	WRN helicase interacting protein 1	HLA-A*01:01	11.56	0.006		FALSE	FALSE	FALSE	FALSE
HCT116	HCT116_TMT_10M_040920_1.mgf	9257	3030000	52.69	444.005	444.005	-0.16	4	EEKIEHETA	TMT10plex-0; TMT10plex-K3; TMT10plex STY-T8	9	17.67	0.0039	FALSE	2_0-SPE_contig-463208_1[5,13]	nan	nan	HLA-B*45:01	277.19	0.052		FALSE	FALSE	FALSE	FALSE
HCT116	HCT116_TMT_10M_040920_1.mgf	9257	3030000	52.69	444.005	444.005	-0.16	4	EEKLEHETA	TMT10plex-0; TMT10plex-K3; TMT10plex STY-T8	9	17.67	0.0039	FALSE	hct116_crc_2_0-PP_26338_ENSG00000131016_ENST00000359755_ENSP00000352794[1250,1258]	AKAP12	A-kinase anchoring protein 12	HLA-B*45:01	176.99	0.032	477401	FALSE	FALSE	FALSE	FALSE
HCT116	HCT116_TMT_10M_040920_1.mgf	9232	4710000	52.6	621.338	621.338	0.16	2	SEQQALHTV	TMT10plex-0	9	22.16	0	FALSE	hct116_crc_2_0-PP_34960_ENSG00000095319_ENST00000372577_ENSP00000361658[1542,1550]	NUP188	nucleoporin 188	HLA-B*45:01	34.21	0.008	485681	FALSE	FALSE	FALSE	FALSE
HCT116	HCT116_TMT_10M_040920_1.mgf	9238	1350000	52.62	701.403	701.403	0.14	2	EEKSPVSAP	TMT10plex-0; TMT10plex-K3	9	15.02	0.013	FALSE	hct116_crc_2_0-PP_32029_ENSG00000155090_ENST00000395884_ENSP00000379222[126,134]	KLF10	Kruppel like factor 10	HLA-B*45:01	331.8	0.022		FALSE	FALSE	FALSE	FALSE
HCT116	HCT116_TMT_10M_040920_1.mgf	9264	951000	52.72	720.909	720.909	0.69	2	AESAAAYTKA	TMT10plex-0; TMT10plex-K9	10	18.51	0.003	FALSE	hct116_crc_2_0-PP_65305_ENSG00000031823_ENST00000592621_ENSP00000468815[89,98]	RANBP3	RAN binding protein 3	HLA-B*45:01	15.29	0.064	475338	FALSE	FALSE	FALSE	FALSE
HCT116	HCT116_TMT_10M_040920_1.mgf	9461	1890000	53.47	629.301	629.301	-0.16	2	DEAPPEHSF	TMT10plex-0	9	19.39	0.0013	FALSE	hct116_crc_2_0-PP_59699_ENSG00000141298_ENST00000269033_ENSP00000269033[915,923]	SSH2	slingshot protein phosphatase 2	HLA-B*18:01	43.83	0.002	571161	TRUE	FALSE	FALSE	FALSE
HCT116	HCT116_TMT_10M_040920_1.mgf	9230	4330000	52.6	479.786	479.786	-0.29	4	RTDKPYSAKY	TMT10plex-0; TMT10plex-K4; TMT10plex-K9	10	15.45	0.011	FALSE	hct116_crc_2_0-PP_27982_ENSG00000189143_ENST00000435050_ENSP00000409544|hct116_crc_2_0-PP_27983_ENSG00000189143_ENST00000431918_ENSP00000388639|hct116_crc_2_0-PP_27984_ENSG00000189143_ENST00000340958_ENSP00000342445[188,197]	CLDN4	claudin 4	HLA-A*01:01	26.63	0.009	484691	FALSE	TRUE	FALSE	FALSE
HCT116	HCT116_TMT_10M_040920_1.mgf	9208	1530000	52.52	699.865	699.864	0.57	2	TEYPVQRNY	TMT10plex-0	9	15.07	0.013	FALSE	hct116_crc_2_0-PP_59168_ENSG00000133030_ENST00000584067_ENSP00000462688[248,256]	MPRIP	myosin phosphatase Rho interacting protein	HLA-B*18:01	35.79	0.004	219978	TRUE	TRUE	TRUE	FALSE
HCT116	HCT116_TMT_10M_040920_1.mgf	9215	2960000	52.54	481.585	481.586	-1.29	3	DEHHSVNF	TMT10plex-0; TMT10plex STY-S5	8	11.8	0.031	FALSE	hct116_crc_2_0-PP_9782_ENSG00000080345_ENST00000453091_ENSP00000414615|hct116_crc_2_0-PP_9783_ENSG00000080345_ENST00000428287_ENSP00000415691|hct116_crc_2_0-PP_9787_ENSG00000080345_ENST00000430328_ENSP00000416123[1789,1796]	RIF1	replication timing regulatory factor 1	HLA-B*18:01	80.07	0.012	476839	TRUE	TRUE	TRUE	FALSE
HCT116	HCT116_TMT_10M_040920_1.mgf	9172	3580000	52.36	663.349	663.349	0.6	2	ATQERTDLY	TMT10plex-0	9	14.17	0.015	FALSE	hct116_crc_2_0-PP_37707_ENSG00000108055_ENST00000361804_ENSP00000354720[368,376]	SMC3	structural maintenance of chromosomes 3	HLA-A*01:01	29.69	0.015	699778	TRUE	TRUE	TRUE	FALSE
HCT116	HCT116_TMT_10M_040920_1.mgf	9159	3370000	52.32	649.333	649.333	0	2	DTDSQRLAY	TMT10plex-0	9	18.48	0.003	FALSE	hct116_crc_2_0-PP_71056_ENSG00000101412_ENST00000343380_ENSP00000345571[237,245]	E2F1	E2F transcription factor 1	HLA-A*01:01	9.77	0.004	162089	FALSE	TRUE	FALSE	FALSE
HCT116	HCT116_TMT_10M_040920_1.mgf	9163	1560000	52.33	591.345	591.346	-0.85	2	AEAPQLRPA	TMT10plex-0	9	13.53	0.022	FALSE	hct116_crc_2_0-PP_65999_ENSG00000197256_ENST00000589894_ENSP00000467029[542,550]	KANK2	KN motif and ankyrin repeat domains 2	HLA-B*45:01	12.86	0.006	161805	FALSE	FALSE	TRUE	FALSE
HCT116	HCT116_TMT_10M_040920_1.mgf	9419	11000000	53.3	563.8	563.801	-0.64	2	AEAGPEGVAP	TMT10plex-0	10	14.02	0.018	FALSE	hct116_crc_2_0-PP_42447_ENSG00000149428_ENST00000617285_ENSP00000480150[670,679]	HYOU1	hypoxia up-regulated 1	HLA-B*45:01	127.84	0.03		FALSE	FALSE	FALSE	FALSE
HCT116	HCT116_TMT_10M_040920_1.mgf	9228	23900000	52.6	563.8	563.801	-0.71	2	AEEPNAAVP	TMT10plex-0	9	18.12	0.0035	FALSE	hct116_crc_2_0-PP_24825_ENSG00000096384_ENST00000620073_ENSP00000481908|hct116_crc_2_0-PP_24826_ENSG00000096384_ENST00000353801_ENSP00000325875|hct116_crc_2_0-PP_24827_ENSG00000096384_ENST00000371646_ENSP00000360709|hct116_crc_2_0-PP_24828_ENSG0000009638.[697,705]	HSP90AB1	heat shock protein 90 alpha family class B member 1	HLA-B*45:01	135.86	0.036	474927	FALSE	FALSE	TRUE	FALSE
HCT116	HCT116_TMT_10M_040920_1.mgf	9150	7560000	52.29	410.898	410.898	-0.29	3	GVYGDVHRV	TMT10plex-0	9	18.59	0.0026	FALSE	hct116_crc_2_0-PP_34371_ENSG00000119314_ENST00000343327_ENSP00000340705[285,293]	PTBP3	polypyrimidine tract binding protein 3	HLA-A*02:01	39.84	0.045	437868	TRUE	FALSE	FALSE	FALSE
HCT116	HCT116_TMT_10M_040920_1.mgf	9107	1870000	52.11	531.976	531.975	0.56	3	QADNQRLKY	TMT10plex-0; TMT10plex-K8	9	19.68	0.0013	FALSE	hct116_crc_2_0-PP_58929_ENSG00000166579_ENST00000582665_ENSP00000463430[66,74]	NDEL1	nudE neurodevelopment protein 1 like 1	HLA-A*01:01	80.66	0.016	544524	TRUE	FALSE	TRUE	FALSE
HCT116	HCT116_TMT_10M_040920_1.mgf	9077	20300000	52	609.338	609.338	-0.25	2	AEDLNTRVA	TMT10plex-0	9	14.06	0.017	FALSE	hct116_crc_2_0-PP_20743_ENSG00000251201_ENST00000333314_ENSP00000333650[179,187]	TMED7; TMED7-TICAM2	transmembrane p24 trafficking protein 7; TMED7-TICAM2 readthrough	HLA-B*45:01	32.82	0.008	474842	FALSE	TRUE	TRUE	FALSE
HCT116	HCT116_TMT_10M_040920_1.mgf	9104	7920000	52.1	593.812	593.811	0.34	2	AEIEPEAQA	TMT10plex-0	9	18.11	0.0035	FALSE	hct116_crc_2_0-PP_11386_ENSG00000144589_ENST00000456909_ENSP00000389383[588,596]	STK11IP	serine/threonine kinase 11 interacting protein	HLA-B*45:01	48.57	0.003	475042	FALSE	FALSE	TRUE	FALSE
HCT116	HCT116_TMT_10M_040920_1.mgf	9120	2160000	52.16	630.367	630.367	-0.59	2	AEIDRRISA	TMT10plex-0	9	15.7	0.0099	FALSE	hct116_crc_2_0-PP_49218_ENSG00000151332_ENST00000318473_ENSP00000324444[157,165]	MBIP	MAP3K12 binding inhibitory protein 1	HLA-B*45:01	16.67	0.003	161845	FALSE	TRUE	TRUE	FALSE
HCT116	HCT116_TMT_10M_040920_1.mgf	9126	5730000	52.19	422.735	422.735	0.19	4	DEKRDFRTY	TMT10plex-0; TMT10plex-K3	9	14.39	0.015	FALSE	hct116_crc_2_0-PP_55507_ENSG00000166851_ENST00000300093_ENSP00000300093[554,562]	PLK1	polo like kinase 1	HLA-B*18:01	33.81	0.007	476861	TRUE	FALSE	TRUE	FALSE
HCT116	HCT116_TMT_10M_040920_1.mgf	9084	1960000	52.01	677.393	677.393	0.15	2	SEYGKAAVA	TMT10plex-0; TMT10plex-K5	9	13.06	0.022	FALSE	hct116_crc_2_0-PP_63514_ENSG00000134265_ENST00000582472_ENSP00000463018[81,89]	NAPG	NSF attachment protein gamma	HLA-B*45:01	22.84	0.008	163419	FALSE	FALSE	TRUE	FALSE
HCT116	HCT116_TMT_10M_040920_1.mgf	9091	19800000	52.05	534.3	534.3	-0.66	2	AEAPPSVAP	TMT10plex-0	9	26.46	0	FALSE	hct116_crc_2_0-PP_50619_ENSG00000015133_ENST00000389857_ENSP00000374507[1760,1768]	CCDC88C	coiled-coil domain containing 88C	HLA-B*45:01	35.45	0.002	474787	TRUE	TRUE	TRUE	FALSE
HCT116	HCT116_TMT_10M_040920_1.mgf	9070	2730000	51.96	629.319	629.319	-0.48	2	YTAQPTQGY	TMT10plex-0	9	23.29	0	FALSE	hct116_crc_2_0-PP_73519_ENSG00000182944_ENST00000437155_ENSP00000412670[21,29]	EWSR1	EWS RNA binding protein 1	HLA-A*01:01	48.63	0.017	428792	TRUE	TRUE	TRUE	TRUE
HCT116	HCT116_TMT_10M_040920_1.mgf	8842	2170000	51.04	608.816	608.817	-0.33	2	EEQPTSISP	TMT10plex-0	9	16.91	0.0061	FALSE	hct116_crc_2_0-PP_11745_ENSG00000115648_ENST00000409373_ENSP00000386780[219,227]	MLPH	melanophilin	HLA-B*45:01	103.11	0.007	915376	FALSE	FALSE	FALSE	FALSE
HCT116	HCT116_TMT_10M_040920_1.mgf	9039	2190000	51.84	653.828	653.827	0.23	2	STALEHQEY	TMT10plex-0	9	23	0	FALSE	2_0-SPE_contig-1016539_0[1,9]	C1QBP	complement C1q binding protein	HLA-A*01:01	91.31	0.036	565631	TRUE	FALSE	FALSE	FALSE
HCT116	HCT116_TMT_10M_040920_1.mgf	9050	3780000	51.89	441.217	441.217	-1.18	3	YSHHSGLEY	TMT10plex-0	9	18.82	0.0013	FALSE	2_0-SPE_contig-793248_2[2,10]	CAV2	caveolin 2	HLA-A*01:01	37.18	0.034	489019	TRUE	FALSE	TRUE	FALSE
HCT116	HCT116_TMT_10M_040920_1.mgf	9151	3130000	52.29	592.804	592.803	0.34	2	NEIDAEPPA	TMT10plex-0	9	22.43	0	FALSE	hct116_crc_2_0-PP_19583_ENSG00000113460_ENST00000336767_ENSP00000338862[22,30]	BRIX1	biogenesis of ribosomes BRX1	HLA-B*45:01	113.5	0.103	482478	FALSE	FALSE	TRUE	FALSE
HCT116	HCT116_TMT_10M_040920_1.mgf	8993	2430000	51.66	371.974	371.974	-0.75	4	KEAAHFRAP	TMT10plex-K1; TMT10plex-K1	9	20.05	0	FALSE	2_0-SPE_contig-279757_1[19,27]	nan	nan	HLA-B*45:01	45.71	0.061		FALSE	FALSE	FALSE	FALSE
HCT116	HCT116_TMT_10M_040920_1.mgf	9002	3350000	51.7	385.739	385.74	-1.35	4	SELQKIHRA	TMT10plex-0; TMT10plex-K5	9	16.84	0.0065	FALSE	hct116_crc_2_0-PP_33702_ENSG00000276203_ENST00000614733_ENSP00000481596[32,40]	ANKRD20A1; ANKRD20A3; ANKRD20A4; ANKRD20A2	ankyrin repeat domain 20 family member A1; nan; nan; nan	HLA-B*45:01	47.82	0.005	485617	FALSE	FALSE	FALSE	FALSE
HCT116	HCT116_TMT_10M_040920_1.mgf	8974	2920000	51.59	659.861	659.862	-0.45	2	AEDRQVSITA	TMT10plex-0	10	11.31	0.035	FALSE	hct116_crc_2_0-PP_58146_ENSG00000132361_ENST00000575014_ENSP00000464732[184,193]	CLUH	clustered mitochondria homolog	HLA-B*45:01	38.13	0.027	474853	FALSE	FALSE	FALSE	FALSE
HCT116	HCT116_TMT_10M_040920_1.mgf	8954	5670000	51.51	491.288	491.289	-0.71	3	SELVHKETA	TMT10plex-0; TMT10plex-K6	9	13.54	0.021	FALSE	hct116_crc_2_0-PP_12440_ENSG00000131370_ENST00000366391_ENSP00000394115[19,27]	SH3BP5	SH3 domain binding protein 5	HLA-B*45:01	41.61	0.013	485625	FALSE	FALSE	TRUE	FALSE
HCT116	HCT116_TMT_10M_040920_1.mgf	8965	2390000	51.55	488.254	488.254	-0.68	3	QEQEIEHHLA	TMT10plex-0	10	19.71	0.0013	FALSE	hct116_crc_2_0-PP_16209_ENSG00000152492_ENST00000392456_ENSP00000376250[34,43]	CCDC50	coiled-coil domain containing 50	HLA-B*45:01	28.39	0.015	483206	FALSE	FALSE	TRUE	FALSE
HCT116	HCT116_TMT_10M_040920_1.mgf	8818	1310000	50.96	624.309	624.309	0	2	EEFQNSPPA	TMT10plex-0	9	23.32	0	FALSE	2_0-SPE_contig-1227037_2[1,9]	NEIL3	nei like DNA glycosylase 3	HLA-B*45:01	22.52	0.026	477326	FALSE	FALSE	FALSE	FALSE
HCT116	HCT116_TMT_10M_040920_1.mgf	8893	4370000	51.26	487.269	487.27	-0.37	3	SEEGHPFKA	TMT10plex-0; TMT10plex-K8	9	22.24	0	FALSE	hct116_crc_2_0-PP_40222_ENSG00000133318_ENST00000537981_ENSP00000440874[110,118]	RTN3	reticulon 3	HLA-B*45:01	63.99	0.01	485447	FALSE	FALSE	FALSE	FALSE
HCT116	HCT116_TMT_10M_040920_1.mgf	8941	983000	51.45	673.333	673.333	-0.45	2	RSDPTSYAGY	TMT10plex-0	10	22.02	0	FALSE	2_0-SPE_contig-824943_0[4,13]	ATP1B3	ATPase Na+/K+ transporting subunit beta 3	HLA-A*01:01	38.8	0.018	432121	TRUE	TRUE	FALSE	FALSE
HCT116	HCT116_TMT_10M_040920_1.mgf	8882	1380000	51.21	652.825	652.825	-1.01	2	HVNNSNLNY	TMT10plex-0; Deamidated-N3	9	15.76	0.0091	FALSE	hct116_crc_2_0-PP_37213_ENSG00000119977_ENST00000371209_ENSP00000360253[163,171]	TCTN3	tectonic family member 3	HLA-A*01:01	770.55	0.16	211861; 837499	FALSE	FALSE	FALSE	FALSE
HCT116	HCT116_TMT_10M_040920_1.mgf	8865	2040000	51.13	704.815	704.814	0.85	2	SSESGHYYSY	TMT10plex-0	10	19.01	0.0013	FALSE	hct116_crc_2_0-PP_18788_ENSG00000170185_ENST00000510377_ENSP00000427647[852,861]	USP38	ubiquitin specific peptidase 38	HLA-A*01:01	34.42	0.029	432345	TRUE	FALSE	FALSE	FALSE
HCT116	HCT116_TMT_10M_040920_1.mgf	8861	790000	51.12	683.328	683.328	0	2	EEEENFSRP	TMT10plex-0	9	11.6	0.032	FALSE	hct116_crc_2_0-PP_19584_ENSG00000168724_ENST00000648817_ENSP00000497410[351,359]	DNAJC21	DnaJ heat shock protein family (Hsp40) member C21	HLA-B*45:01	919.88	0.168		FALSE	FALSE	FALSE	FALSE
HCT116	HCT116_TMT_10M_040920_1.mgf	8734	1440000	50.6	627.787	627.788	-1.05	2	EEESNFSSP	TMT10plex-0	9	17.18	0.0047	FALSE	hct116_crc_2_0-PP_42375_ENSG00000118058_ENST00000389506_ENSP00000374157[3637,3645]	KMT2A	lysine methyltransferase 2A	HLA-B*45:01	293.1	0.102		FALSE	FALSE	FALSE	FALSE
HCT116	HCT116_TMT_10M_040920_1.mgf	8860	1440000	51.11	772.395	772.395	-0.08	2	SEYMNNKEA	TMT10plex-0; TMT10plex-K7	9	22.97	0	FALSE	hct116_crc_2_0-PP_21380_ENSG00000113141_ENST00000417647_ENSP00000396301[490,498]	IK	IK cytokine	HLA-B*45:01	16.58	0.01	485830	FALSE	FALSE	TRUE	FALSE
HCT116	HCT116_TMT_10M_040920_1.mgf	8782	2600000	50.81	701.409	701.409	0.86	2	SEGNVVNKP	TMT10plex-0; TMT10plex-K8	9	18.82	0.0013	FALSE	hct116_crc_2_0-PP_74147_ENSG00000100226_ENST00000216044_ENSP00000216044[220,228]	GTPBP1	GTP binding protein 1	HLA-B*45:01	370.67	0.056	485506	FALSE	FALSE	TRUE	FALSE
HCT116	HCT116_TMT_10M_040920_1.mgf	8984	3410000	51.63	606.819	606.819	-0.33	2	NEIDTTPPP	TMT10plex-0	9	26.9	0	FALSE	hct116_crc_2_0-PP_4252_ENSG00000143379_ENST00000498193_ENSP00000432348[695,703]	SETDB1	SET domain bifurcated histone lysine methyltransferase 1	HLA-B*45:01	150.44	0.076	916654	FALSE	FALSE	TRUE	FALSE
HCT116	HCT116_TMT_10M_040920_1.mgf	8815	5430000	50.95	501.277	501.277	-0.36	3	SEASHWKQA	TMT10plex-0; TMT10plex-K7	9	17.92	0.0035	FALSE	hct116_crc_2_0-PP_18851_ENSG00000164169_ENST00000322396_ENSP00000314396[804,812]	PRMT9	protein arginine methyltransferase 9	HLA-B*45:01	13.58	0.005	485375	FALSE	FALSE	FALSE	FALSE
HCT116	HCT116_TMT_10M_040920_1.mgf	8793	5780000	50.85	492.293	492.292	0.45	3	AEEERLKAA	TMT10plex-0; TMT10plex-K7	9	14.52	0.015	FALSE	hct116_crc_2_0-PP_21975_ENSG00000040275_ENST00000506574_ENSP00000421598[16,24]	SPDL1	spindle apparatus coiled-coil protein 1	HLA-B*45:01	31.79	0.007	474893	FALSE	TRUE	FALSE	FALSE
HCT116	HCT116_TMT_10M_040920_1.mgf	8911	2150000	51.33	669.33	669.33	-0.3	2	SSDNATLTHY	TMT10plex-0	10	21.36	0	FALSE	hct116_crc_2_0-PP_35599_ENSG00000108021_ENST00000328090_ENSP00000328426[1661,1670]	TASOR2	transcription activation suppressor family member 2	HLA-A*01:01	11.81	0.005	163531	TRUE	TRUE	TRUE	TRUE
HCT116	HCT116_TMT_10M_040920_1.mgf	8733	2070000	50.59	596.297	596.298	-0.67	2	AEVQGMQEA	TMT10plex-0	9	19.56	0.0013	FALSE	hct116_crc_2_0-PP_55496_ENSG00000083093_ENST00000568219_ENSP00000454703[722,730]	PALB2	partner and localizer of BRCA2	HLA-B*45:01	18.26	0.004	475456	FALSE	FALSE	FALSE	FALSE
HCT116	HCT116_TMT_10M_040920_1.mgf	8704	1600000	50.46	698.85	698.849	0.86	2	RSDPNSESLY	TMT10plex-0	10	11.4	0.034	FALSE	hct116_crc_2_0-PP_52133_ENSG00000138593_ENST00000380927_ENSP00000370314[141,150]	SECISBP2L	SECIS binding protein 2 like	HLA-A*01:01	25.69	0.008	432120	TRUE	FALSE	TRUE	FALSE
HCT116	HCT116_TMT_10M_040920_1.mgf	8992	2560000	51.66	642.343	642.343	0.37	2	AEEEPNRIP	TMT10plex-0	9	17.34	0.0047	FALSE	hct116_crc_2_0-PP_23764_ENSG00000137337_ENST00000376406_ENSP00000365588[1869,1877]	MDC1	mediator of DNA damage checkpoint 1	HLA-B*45:01	329.33	0.025	474889	FALSE	FALSE	TRUE	FALSE
HCT116	HCT116_TMT_10M_040920_1.mgf	8723	2840000	50.54	699.922	699.921	0.07	2	AEAQVTPKP	TMT10plex-0; TMT10plex-K8	9	25.75	0	FALSE	hct116_crc_2_0-PP_33895_ENSG00000178966_ENST00000445877_ENSP00000402433[118,126]	RMI1	RecQ mediated genome instability 1	HLA-B*45:01	79.27	0.006	474803	FALSE	FALSE	TRUE	FALSE
HCT116	HCT116_TMT_10M_040920_1.mgf	8646	4440000	50.22	586.794	586.795	-0.27	2	EEAQPMAAP	TMT10plex-0	9	19.03	0.0013	FALSE	hct116_crc_2_0-PP_52126_ENSG00000255302_ENST00000560490_ENSP00000453886[39,47]	EID1	EP300 interacting inhibitor of differentiation 1	HLA-B*45:01	110.99	0.023	477240; 915289	FALSE	FALSE	FALSE	FALSE
HCT116	HCT116_TMT_10M_040920_1.mgf	8656	1770000	50.26	562.793	562.793	-0.44	2	NEGVATYAA	TMT10plex-0	9	24.85	0	FALSE	hct116_crc_2_0-PP_12869_ENSG00000168036_ENST00000644138_ENSP00000496649[648,656]	CTNNB1	catenin beta 1	HLA-B*45:01	30.68	0.153	482470	FALSE	FALSE	FALSE	FALSE
HCT116	HCT116_TMT_10M_040920_1.mgf	8654	2290000	50.26	665.81	665.809	0.5	2	YTDGPGGSGQY	TMT10plex-0	11	26.37	0	FALSE	hct116_crc_2_0-PP_40912_ENSG00000110697_ENST00000524901_ENSP00000432746[48,58]	PITPNM2; PITPNM1	phosphatidylinositol transfer protein membrane associated 2; phosphatidylinositol transfer protein membrane associated 1	HLA-A*01:01	19.45	0.005	433561	TRUE	TRUE	TRUE	TRUE
HCT116	HCT116_TMT_10M_040920_1.mgf	8681	679000	50.36	716.352	716.351	0.75	2	YTDSEPRATY	TMT10plex-0	10	16.55	0.0075	FALSE	hct116_crc_2_0-PP_71743_ENSG00000158480_ENST00000289431_ENSP00000289431|hct116_crc_2_0-PP_71744_ENSG00000158480_ENST00000422556_ENSP00000416799[338,347]	SPATA2	spermatogenesis associated 2	HLA-A*01:01	7.69	0.002	164007	FALSE	FALSE	TRUE	FALSE
HCT116	HCT116_TMT_10M_040920_1.mgf	8713	1760000	50.5	788.933	788.933	0.33	2	AEQESKLNEA	TMT10plex-0; TMT10plex-K6	10	12.26	0.027	FALSE	hct116_crc_2_0-PP_28357_ENSG00000127914_ENST00000358100_ENSP00000350813[552,561]	AKAP9	A-kinase anchoring protein 9	HLA-B*45:01	20.05	0.006	1183914	FALSE	FALSE	TRUE	FALSE
HCT116	HCT116_TMT_10M_040920_1.mgf	8605	2900000	50.05	604.803	604.803	0	2	VSDPSSPQY	TMT10plex-0	9	26.99	0	FALSE	hct116_crc_2_0-PP_38708_ENSG00000166340_ENST00000531754_ENSP00000493706[68,76]	TPP1	tripeptidyl peptidase 1	HLA-A*01:01	22.15	0.002	472925	TRUE	TRUE	TRUE	TRUE
HCT116	HCT116_TMT_10M_040920_1.mgf	8720	2640000	50.53	639.321	639.322	-1.41	2	AEQMASVQNA	TMT10plex-0	10	22.09	0	FALSE	hct116_crc_2_0-PP_33745_ENSG00000119139_ENST00000650460_ENSP00000497787[422,431]	TJP2; AL358113.1	tight junction protein 2; nan	HLA-B*45:01	12.67	0.027	914838	FALSE	FALSE	FALSE	FALSE
HCT116	HCT116_TMT_10M_040920_1.mgf	8666	4560000	50.3	613.317	613.317	0	2	TSSSHTLTY	TMT10plex-0	9	22.52	0	FALSE	hct116_crc_2_0-PP_52957_ENSG00000156642_ENST00000562924_ENSP00000456349[57,65]	NPTN	neuroplastin	HLA-A*01:01	18.11	0.01	432710	TRUE	TRUE	TRUE	FALSE
HCT116	HCT116_TMT_10M_040920_1.mgf	8625	2050000	50.13	766.857	766.857	0.35	2	SEYQQYQDATA	TMT10plex-0	11	20.31	0	FALSE	hct116_crc_2_0-PP_23769_ENSG00000196230_ENST00000327892_ENSP00000339001[420,430]	TUBB4A; TUBB4B; TUBB6; TUBB8B; TUBB; TUBB2B; TUBB2A; TUBB8; TUBB3; AC092143.1	tubulin beta 4A class IVa; tubulin beta 4B class IVb; tubulin beta 6 class V; tubulin beta 8B; tubulin beta class I; tubulin beta 2B class IIb; tubulin beta 2A class IIa; tubulin beta 8 class VIII; tubulin beta 3 class III; nan	HLA-B*45:01	210.34	0.153	224048	FALSE	FALSE	FALSE	FALSE
HCT116	HCT116_TMT_10M_040920_1.mgf	8606	2470000	50.05	575.313	575.314	-1.32	2	EETATTVVA	TMT10plex-0	9	18.16	0.0035	FALSE	hct116_crc_2_0-PP_40473_ENSG00000162298_ENST00000307289_ENSP00000302035[492,500]	SYVN1	synoviolin 1	HLA-B*45:01	37.51	0.022	477544	FALSE	FALSE	FALSE	FALSE
HCT116	HCT116_TMT_10M_040920_1.mgf	8637	1670000	50.18	552.809	552.809	0.13	2	QEIQTSVA	TMT10plex-0	8	12.92	0.023	FALSE	hct116_crc_2_0-PP_45571_ENSG00000111581_ENST00000229179_ENSP00000229179[463,470]	NUP107	nucleoporin 107	HLA-B*45:01	456.44	0.244		FALSE	FALSE	FALSE	FALSE
HCT116	HCT116_TMT_10M_040920_1.mgf	8638	1420000	50.19	662.838	662.838	-0.45	2	DSENQRLAY	TMT10plex-0	9	18.97	0.0013	FALSE	hct116_crc_2_0-PP_22894_ENSG00000112242_ENST00000535432_ENSP00000443418[159,167]	E2F3	E2F transcription factor 3	HLA-A*01:01	112	0.058	429578	TRUE	FALSE	FALSE	FALSE
HCT116	HCT116_TMT_10M_040920_1.mgf	8574	2500000	49.93	615.854	615.854	-0.16	2	AENQRITAV	TMT10plex-0	9	12.95	0.023	FALSE	hct116_crc_2_0-PP_39296_ENSG00000176102_ENST00000323959_ENSP00000315791[160,168]	CSTF3	cleavage stimulation factor subunit 3	HLA-B*45:01	42.58	0.01	475214	FALSE	FALSE	TRUE	FALSE
HCT116	HCT116_TMT_10M_040920_1.mgf	8617	2420000	50.1	598.335	598.335	-0.95	2	NEVVQVHAA	TMT10plex-0	9	23.98	0	FALSE	hct116_crc_2_0-PP_71813_ENSG00000171940_ENST00000371471_ENSP00000360526|hct116_crc_2_0-PP_71814_ENSG00000171940_ENST00000302342_ENSP00000304308[200,208]	ZNF217	zinc finger protein 217	HLA-B*45:01	32.63	0.018	446851	TRUE	FALSE	TRUE	FALSE
HCT116	HCT116_TMT_10M_040920_1.mgf	8597	1650000	50.02	688.395	688.395	-0.52	2	EEVEAAKAA	TMT10plex-0; TMT10plex-K7	9	18.25	0.003	FALSE	hct116_crc_2_0-PP_9697_ENSG00000144224_ENST00000272638_ENSP00000272638[288,296]	UBXN4	UBX domain protein 4	HLA-B*45:01	61	0.012	915393	FALSE	FALSE	TRUE	FALSE
HCT116	HCT116_TMT_10M_040920_1.mgf	8572	4410000	49.92	498.286	498.287	-0.2	4	AEEKLTHKMEA	TMT10plex-0; TMT10plex-K4; TMT10plex-K8; Oxidation-M9	11	11.44	0.033	FALSE	hct116_crc_2_0-PP_1281_ENSG00000117632_ENST00000455785_ENSP00000387858|hct116_crc_2_0-PP_1282_ENSG00000117632_ENST00000399728_ENSP00000382633|hct116_crc_2_0-PP_1283_ENSG00000117632_ENST00000357865_ENSP00000350531|hct116_crc_2_0-PP_1284_ENSG00000117632_EN.[97,107]	STMN1	stathmin 1	HLA-B*45:01	252.53	0.147	474916; 998199	FALSE	FALSE	TRUE	FALSE
HCT116	HCT116_TMT_10M_040920_1.mgf	8473	1560000	49.51	680.839	680.838	0.44	2	AEHNDLQYAA	TMT10plex-0	10	11.26	0.036	FALSE	hct116_crc_2_0-PP_43446_ENSG00000180574_ENST00000322446_ENSP00000323063[323,332]	EIF2S3B; EIF2S3	eukaryotic translation initiation factor 2 subunit gamma B; eukaryotic translation initiation factor 2 subunit gamma	HLA-B*45:01	11.76	0.013	475021	FALSE	FALSE	FALSE	FALSE
HCT116	HCT116_TMT_10M_040920_1.mgf	8582	6710000	49.95	560.806	560.806	-0.3	2	AESVSQVTA	TMT10plex-0	9	25.43	0	FALSE	hct116_crc_2_0-PP_72231_ENSG00000180530_ENST00000400199_ENSP00000383060|hct116_crc_2_0-PP_72232_ENSG00000180530_ENST00000400202_ENSP00000383063|hct116_crc_2_0-PP_72233_ENSG00000180530_ENST00000318948_ENSP00000327213[1096,1104]	NRIP1	nuclear receptor interacting protein 1	HLA-B*45:01	11.55	0.003	475400	FALSE	TRUE	TRUE	FALSE
HCT116	HCT116_TMT_10M_040920_1.mgf	8519	1620000	49.7	807.407	807.407	0.3	2	KTDDEGDVNY	TMT10plex-K1; TMT10plex-K1	10	15.34	0.012	FALSE	hct116_crc_2_0-PP_36038_ENSG00000169126_ENST00000305242_ENSP00000306410|hct116_crc_2_0-PP_36040_ENSG00000169126_ENST00000673439_ENSP00000500782[275,284]	ARMC4	armadillo repeat containing 4	HLA-A*01:01	70.76	0.012		FALSE	FALSE	FALSE	FALSE
HCT116	HCT116_TMT_10M_040920_1.mgf	8518	2890000	49.7	731.911	731.911	-0.07	2	EEQDSVKVA	TMT10plex-0; TMT10plex-K7	9	13.69	0.02	FALSE	hct116_crc_2_0-PP_68601_ENSG00000104853_ENST00000337392_ENSP00000336994[340,348]	CLPTM1	CLPTM1 regulator of GABA type A receptor forward trafficking	HLA-B*45:01	45.62	0.004	915374	FALSE	FALSE	FALSE	FALSE
HCT116	HCT116_TMT_10M_040920_1.mgf	8559	1760000	49.86	678.839	678.841	-2.21	2	IIDHHDNTY	TMT10plex-0	9	23.76	0	FALSE	hct116_crc_2_0-PP_76592_ENSG00000196924_ENST00000369856_ENSP00000358872[898,906]	FLNA	filamin A	HLA-A*01:01	101.84	0.035	162482	TRUE	TRUE	TRUE	TRUE
HCT116	HCT116_TMT_10M_040920_1.mgf	8431	2610000	49.33	619.833	619.832	0.16	2	NEVVTREY	TMT10plex-0	8	14.19	0.015	FALSE	hct116_crc_2_0-PP_9155_ENSG00000071082_ENST00000409320_ENSP00000387163[18,25]	RPL31	ribosomal protein L31	HLA-B*18:01	46.1	0.009	439475	TRUE	TRUE	TRUE	FALSE
HCT116	HCT116_TMT_10M_040920_1.mgf	8514	1620000	49.68	654.859	654.859	0	2	AEYQRNIVS	TMT10plex-0	9	13.13	0.022	FALSE	hct116_crc_2_0-PP_14361_ENSG00000144824_ENST00000498699_ENSP00000418296[709,717]	PHLDB2	pleckstrin homology like domain family B member 2	HLA-B*45:01	55.32	0.068		FALSE	FALSE	FALSE	FALSE
HCT116	HCT116_TMT_10M_040920_1.mgf	8532	1660000	49.75	577.78	577.78	-0.47	2	GTDGVEANY	TMT10plex-0	9	19.12	0.0013	FALSE	hct116_crc_2_0-PP_10616_ENSG00000115524_ENST00000335508_ENSP00000335321[797,805]	SF3B1	splicing factor 3b subunit 1	HLA-A*01:01	38.5	0.015	478893	FALSE	FALSE	FALSE	FALSE
HCT116	HCT116_TMT_10M_040920_1.mgf	8567	2440000	49.89	545.303	545.303	0	2	SEVPVTASA	TMT10plex-0	9	16.97	0.0061	FALSE	hct116_crc_2_0-PP_35818_ENSG00000152455_ENST00000378331_ENSP00000367582[35,43]	SUV39H2	suppressor of variegation 3-9 homolog 2	HLA-B*45:01	18.94	0.005	485814	FALSE	FALSE	FALSE	FALSE
HCT116	HCT116_TMT_10M_040920_1.mgf	8538	3970000	49.78	515.293	515.293	0.39	2	AEAAAAPTV	TMT10plex-0	9	21.63	0	FALSE	hct116_crc_2_0-PP_68173_ENSG00000105245_ENST00000598779_ENSP00000472400[203,211]	NUMBL	NUMB like endocytic adaptor protein	HLA-B*45:01	23.35	0.018	474694	FALSE	FALSE	FALSE	FALSE
HCT116	HCT116_TMT_10M_040920_1.mgf	8557	2070000	49.86	648.374	648.373	0.31	2	GMGSTVSKA	TMT10plex-0; TMT10plex-K8	9	24.94	0	FALSE	hct116_crc_2_0-PP_58062_ENSG00000132383_ENST00000254719_ENSP00000254719[150,158]	RPA1	replication protein A1	HLA-A*02:01	1856.03	1.93		FALSE	FALSE	FALSE	FALSE
HCT116	HCT116_TMT_10M_040920_1.mgf	8507	4830000	49.65	430.23	430.23	-0.09	4	SSDAHTSYY	TMT10plex-0; TMT10plex STY-S2; TMT10plex STY-S7	9	16.98	0.0061	FALSE	hct116_crc_2_0-PP_74154_ENSG00000100242_ENST00000405510_ENSP00000385740[62,70]	SUN2	Sad1 and UNC84 domain containing 2	HLA-A*01:01	4.31	0.001	440759	TRUE	TRUE	TRUE	TRUE
HCT116	HCT116_TMT_10M_040920_1.mgf	8477	2490000	49.53	548.778	548.777	0.55	2	DEHEGPAL	TMT10plex-0	8	20.48	0	FALSE	hct116_crc_2_0-PP_1810_ENSG00000126067_ENST00000373237_ENSP00000362334[108,115]	PSMB2	proteasome 20S subunit beta 2	HLA-B*18:01	272.98	0.04	571212	TRUE	TRUE	FALSE	FALSE
HCT116	HCT116_TMT_10M_040920_1.mgf	8500	1520000	49.62	469.889	469.889	0.64	3	QTDDRFHEM	TMT10plex-0	9	21.66	0	FALSE	hct116_crc_2_0-PP_54434_ENSG00000131653_ENST00000326181_ENSP00000318944[293,301]	TRAF7	TNF receptor associated factor 7	HLA-C*05:01	71.74	0.014	483594	FALSE	FALSE	FALSE	FALSE
HCT116	HCT116_TMT_10M_040920_1.mgf	8603	3500000	50.04	582.298	582.298	0.1	2	NEITGHTY	TMT10plex-0	8	22.55	0	FALSE	hct116_crc_2_0-PP_38822_ENSG00000184014_ENST00000530044_ENSP00000435866[1033,1040]	DENND5B; DENND5A	DENN domain containing 5B; DENN domain containing 5A	HLA-B*18:01	21.3	0.004	482490	TRUE	TRUE	TRUE	FALSE
HCT116	HCT116_TMT_10M_040920_1.mgf	8513	3800000	49.67	506.037	506.037	-0.59	4	HIDEQSGKEKY	TMT10plex-0; TMT10plex-K8; TMT10plex-K10	11	19.36	0.0013	FALSE	hct116_crc_2_0-PP_36940_ENSG00000148606_ENST00000372371_ENSP00000361446[1213,1223]	POLR3A	RNA polymerase III subunit A	HLA-A*01:01	1028.8	0.082	479311	FALSE	FALSE	FALSE	FALSE
HCT116	HCT116_TMT_10M_040920_1.mgf	8466	1920000	49.48	586.786	586.785	0.68	2	SSDQGISSY	TMT10plex-0	9	19.29	0.0013	FALSE	hct116_crc_2_0-PP_47449_ENSG00000151835_ENST00000402364_ENSP00000385844[183,191]	SACS	sacsin molecular chaperone	HLA-A*01:01	19.53	0.003	1324956	FALSE	FALSE	FALSE	FALSE
HCT116	HCT116_TMT_10M_040920_1.mgf	8686	2200000	50.38	759.914	759.914	0.79	2	SEEYPNKPP	TMT10plex-0; TMT10plex-K7	9	21.62	0	FALSE	hct116_crc_2_0-PP_21085_ENSG00000119048_ENST00000507277_ENSP00000425137[57,65]	UBE2B	ubiquitin conjugating enzyme E2 B	HLA-B*45:01	262.24	0.093	1048116	FALSE	FALSE	TRUE	FALSE
HCT116	HCT116_TMT_10M_040920_1.mgf	8347	2880000	48.98	660.817	660.817	-0.45	2	GVYDGEEHSV	TMT10plex-0	10	26.53	0	FALSE	hct116_crc_2_0-PP_75061_ENSG00000099399_ENST00000378988_ENSP00000368273[231,240]	MAGEB2	MAGE family member B2	HLA-A*02:01	599.3	0.355	23214	FALSE	FALSE	FALSE	FALSE
HCT116	HCT116_TMT_10M_040920_1.mgf	8397	8780000	49.19	558.79	558.79	-0.07	2	QESPGGLEA	TMT10plex-0	9	21.59	0	FALSE	hct116_crc_2_0-PP_17285_ENSG00000121892_ENST00000303538_ENSP00000303427[1303,1311]	PDS5A	PDS5 cohesin associated factor A	HLA-B*45:01	37.05	0.006	483240; 1037906	FALSE	FALSE	FALSE	FALSE
HCT116	HCT116_TMT_10M_040920_1.mgf	8406	1140000	49.23	749.419	749.419	0.33	2	AEASASAAYKA	TMT10plex-0; TMT10plex-K10	11	26.03	0	FALSE	hct116_crc_2_0-PP_820_ENSG00000065526_ENST00000375759_ENSP00000364912[2182,2192]	SPEN	spen family transcriptional repressor	HLA-B*45:01	59.22	0.084	474805	FALSE	FALSE	TRUE	FALSE
HCT116	HCT116_TMT_10M_040920_1.mgf	8422	3460000	49.29	645.32	645.32	0.84	2	AEHNDLQYA	TMT10plex-0	9	24.82	0	FALSE	hct116_crc_2_0-PP_43446_ENSG00000180574_ENST00000322446_ENSP00000323063[323,331]	EIF2S3B; EIF2S3	eukaryotic translation initiation factor 2 subunit gamma B; eukaryotic translation initiation factor 2 subunit gamma	HLA-B*45:01	20.99	0.008	570057	FALSE	FALSE	FALSE	FALSE
HCT116	HCT116_TMT_10M_040920_1.mgf	8411	2230000	49.25	461.95	461.95	-0.87	3	AEIAKHSVA	TMT10plex-0; TMT10plex-K5	9	11.65	0.032	FALSE	hct116_crc_2_0-PP_9963_ENSG00000123607_ENST00000652557_ENSP00000498617[888,896]	TTC21B	tetratricopeptide repeat domain 21B	HLA-B*45:01	18.17	0.007	698061	FALSE	FALSE	FALSE	FALSE
HCT116	HCT116_TMT_10M_040920_1.mgf	8301	2270000	48.8	539.285	539.285	0.09	2	AEALGSTEA	TMT10plex-0	9	18.63	0.0026	FALSE	hct116_crc_2_0-PP_28034_ENSG00000263001_ENST00000620879_ENSP00000477837[438,446]	GTF2I	general transcription factor IIi	HLA-B*45:01	10.88	0.004	474766	FALSE	FALSE	TRUE	FALSE
HCT116	HCT116_TMT_10M_040920_1.mgf	8325	2460000	48.89	546.266	546.266	0	2	AEMPDSAAA	TMT10plex-0	9	18.38	0.003	FALSE	hct116_crc_2_0-PP_27158_ENSG00000105928_ENST00000430096_ENSP00000395540[14,22]	GSDME	gasdermin E	HLA-B*45:01	6.12	0.003	948019; 998713	FALSE	FALSE	TRUE	FALSE
HCT116	HCT116_TMT_10M_040920_1.mgf	8362	1670000	49.04	604.787	604.787	-0.33	2	EEMETGNVA	TMT10plex-0	9	13.67	0.02	FALSE	hct116_crc_2_0-PP_5513_ENSG00000162783_ENST00000367577_ENSP00000356549[259,267]	IER5	immediate early response 5	HLA-B*45:01	15.81	0.006		FALSE	FALSE	FALSE	FALSE
HCT116	HCT116_TMT_10M_040920_1.mgf	8399	1130000	49.2	685.809	685.808	1.17	2	EMEAQNQEY	TMT10plex-0	9	20.18	0	FALSE	hct116_crc_2_0-PP_60350_ENSG00000171346_ENST00000254043_ENSP00000254043|hct116_crc_2_0-PP_60353_ENSG00000171346_ENST00000393976_ENSP00000377546[381,389]	KRT15	keratin 15	HLA-A*01:01	533.46	0.106		FALSE	FALSE	FALSE	FALSE
HCT116	HCT116_TMT_10M_040920_1.mgf	8297	1640000	48.78	579.298	579.298	0.35	2	AEAEPPSEV	TMT10plex-0	9	21.1	0	FALSE	2_0-SPE_contig-365433_2[4,12]	EXOSC9	exosome component 9	HLA-B*45:01	119.2	0.008	221896	FALSE	FALSE	TRUE	FALSE
HCT116	HCT116_TMT_10M_040920_1.mgf	8329	1180000	48.91	750.385	750.385	0	2	SEEDSSYKP	TMT10plex-0; TMT10plex-K8	9	17.35	0.0047	FALSE	hct116_crc_2_0-PP_19620_ENSG00000164190_ENST00000652901_ENSP00000499536[1958,1966]	NIPBL	NIPBL cohesin loading factor	HLA-B*45:01	317.7	0.036		FALSE	FALSE	FALSE	FALSE
HCT116	HCT116_TMT_10M_040920_1.mgf	8381	1180000	49.12	642.302	642.301	0.47	2	YTDDANQEV	TMT10plex-0	9	14.48	0.015	FALSE	hct116_crc_2_0-PP_3356_ENSG00000137942_ENST00000370253_ENSP00000359275[448,456]	FNBP1L	formin binding protein 1 like	HLA-C*05:01	6.22	0.003	474125	TRUE	FALSE	FALSE	FALSE
HCT116	HCT116_TMT_10M_040920_1.mgf	8328	2730000	48.91	559.306	559.306	-0.98	2	AESALAQQA	TMT10plex-0	9	21.59	0	FALSE	hct116_crc_2_0-PP_2333_ENSG00000142945_ENST00000372217_ENSP00000361291[629,637]	KIF2C	kinesin family member 2C	HLA-B*45:01	9.11	0.002	475342	FALSE	FALSE	FALSE	FALSE
HCT116	HCT116_TMT_10M_040920_1.mgf	8367	3520000	49.07	627.854	627.854	-0.41	2	SEAPGQRALP	TMT10plex-0	10	19.3	0.0013	FALSE	hct116_crc_2_0-PP_16030_ENSG00000114867_ENST00000435046_ENSP00000404754[1234,1243]	EIF4G1	eukaryotic translation initiation factor 4 gamma 1	HLA-B*45:01	162.26	0.059	917356	FALSE	TRUE	TRUE	FALSE
HCT116	HCT116_TMT_10M_040920_1.mgf	8265	2380000	48.64	628.276	628.277	-0.84	2	QTDPANCDY	TMT10plex-0	9	21.33	0	FALSE	hct116_crc_2_0-PP_66323_ENSG00000104957_ENST00000589096_ENSP00000467202[2,10]	CCDC130	coiled-coil domain containing 130	HLA-A*01:01	13.42	0.006	483599; 882242; 1039508	FALSE	FALSE	FALSE	FALSE
HCT116	HCT116_TMT_10M_040920_1.mgf	8355	4310000	49.02	565.301	565.301	0.28	2	AEEPASVTP	TMT10plex-0	9	23.87	0	FALSE	hct116_crc_2_0-PP_6274_ENSG00000154305_ENST00000344922_ENSP00000340900[1133,1141]	MIA3	MIA SH3 domain ER export factor 3	HLA-B*45:01	136.4	0.011	998213	FALSE	TRUE	TRUE	FALSE
HCT116	HCT116_TMT_10M_040920_1.mgf	8219	1650000	48.45	596.297	596.298	-0.17	2	GEQEGAMVAA	TMT10plex-0	10	21.39	0	FALSE	hct116_crc_2_0-PP_17807_ENSG00000138668_ENST00000513584_ENSP00000424002[24,33]	HNRNPD	heterogeneous nuclear ribonucleoprotein D	HLA-B*45:01	30.21	0.039	478494; 1014907	FALSE	TRUE	TRUE	FALSE
HCT116	HCT116_TMT_10M_040920_1.mgf	8278	6070000	48.7	466.954	466.954	0.36	3	GERSGLKPP	TMT10plex-0; TMT10plex-K7	9	12.76	0.024	FALSE	hct116_crc_2_0-PP_16661_ENSG00000013810_ENST00000652770_ENSP00000498219[358,366]	TACC3	transforming acidic coiled-coil containing protein 3	HLA-B*45:01	490.94	0.277	707470	FALSE	FALSE	FALSE	FALSE
HCT116	HCT116_TMT_10M_040920_1.mgf	8240	24200000	48.54	691.368	691.367	0.51	2	QTESQQIRY	TMT10plex-0	9	19.63	0.0013	FALSE	hct116_crc_2_0-PP_16273_ENSG00000133657_ENST00000645319_ENSP00000494937[38,46]	ATP13A3	ATPase 13A3	HLA-A*01:01	23.75	0.004	163149; 432045	TRUE	TRUE	TRUE	TRUE
HCT116	HCT116_TMT_10M_040920_1.mgf	8279	3220000	48.7	648.841	648.841	0.31	2	YTDGSQQRL	TMT10plex-0	9	18.09	0.0035	FALSE	hct116_crc_2_0-PP_30367_ENSG00000129422_ENST00000520196_ENSP00000431016[9,17]	MTUS1	microtubule associated scaffold protein 1	HLA-C*05:01	11	0.002	489033	TRUE	FALSE	FALSE	FALSE
HCT116	HCT116_TMT_10M_040920_1.mgf	8261	4270000	48.63	401.975	401.975	-1.09	4	ELDARHDKY	TMT10plex-0; TMT10plex-K8	9	15.08	0.013	FALSE	hct116_crc_2_0-PP_6621_ENSG00000116918_ENST00000413309_ENSP00000397537[45,53]	TSNAX-DISC1; TSNAX	TSNAX-DISC1 readthrough (NMD candidate); translin associated factor X	HLA-A*01:01	103.73	0.037	477725	TRUE	FALSE	FALSE	FALSE
HCT116	HCT116_TMT_10M_040920_1.mgf	8100	2950000	47.97	684.817	684.817	0.44	2	HTDPDYSAAY	TMT10plex-0	10	21.42	0	FALSE	hct116_crc_2_0-PP_63355_ENSG00000132199_ENST00000585128_ENSP00000462925[7,16]	ENOSF1	enolase superfamily member 1	HLA-A*01:01	8.65	0.004	430477	TRUE	FALSE	TRUE	TRUE
HCT116	HCT116_TMT_10M_040920_1.mgf	8095	9390000	47.95	554.29	554.29	-0.47	2	AEEGTSLTA	TMT10plex-0	9	16.55	0.0075	FALSE	hct116_crc_2_0-PP_23764_ENSG00000137337_ENST00000376406_ENSP00000365588[581,589]	MDC1	mediator of DNA damage checkpoint 1	HLA-B*45:01	24.8	0.006	474904	FALSE	FALSE	TRUE	FALSE
HCT116	HCT116_TMT_10M_040920_1.mgf	8166	1870000	48.22	589.809	589.809	0	2	AELESTTQA	TMT10plex-0	9	16.17	0.0083	FALSE	hct116_crc_2_0-PP_68132_ENSG00000160460_ENST00000392025_ENSP00000375879[1393,1401]	AC020929.1	nan	HLA-B*45:01	19.43	0.003	475136	FALSE	FALSE	FALSE	FALSE
HCT116	HCT116_TMT_10M_040920_1.mgf	8135	5230000	48.1	638.822	638.822	-0.38	2	VVDEHTGQY	TMT10plex-0	9	24.2	0	FALSE	hct116_crc_2_0-PP_26010_ENSG00000135541_ENST00000531788_ENSP00000432167[370,378]	AHI1	Abelson helper integration site 1	HLA-A*01:01	27.26	0.007	441599	TRUE	TRUE	TRUE	FALSE
HCT116	HCT116_TMT_10M_040920_1.mgf	8088	1890000	47.92	586.287	586.288	-1.19	2	STDTGEAVY	TMT10plex-0	9	22.21	0	FALSE	hct116_crc_2_0-PP_61525_ENSG00000011143_ENST00000581761_ENSP00000462129[7,15]	MKS1	MKS transition zone complex subunit 1	HLA-A*01:01	9.15	0.003	486709	TRUE	FALSE	FALSE	FALSE
HCT116	HCT116_TMT_10M_040920_1.mgf	8164	2290000	48.21	652.332	652.333	-0.77	2	EEIQETQTP	TMT10plex-0	9	18.41	0.003	FALSE	hct116_crc_2_0-PP_9523_ENSG00000155438_ENST00000285814_ENSP00000285814[272,280]	NIFK	nucleolar protein interacting with the FHA domain of MKI67	HLA-B*45:01	572.38	0.035	477377	FALSE	FALSE	FALSE	FALSE
HCT116	HCT116_TMT_10M_040920_1.mgf	8251	4650000	48.59	693.406	693.406	0.66	2	SEEKPVPAA	TMT10plex-0; TMT10plex-K4	9	16.18	0.0083	FALSE	2_0-SPE_contig-543098_2|2_0-SPE_contig-994117_2[1,9]	JPT1	Jupiter microtubule associated homolog 1	HLA-B*45:01	26.07	0.003	485453	FALSE	FALSE	TRUE	FALSE
HCT116	HCT116_TMT_10M_040920_1.mgf	8014	2150000	47.59	695.844	695.844	0	2	VTEDGNQHVY	TMT10plex-0	10	22.24	0	FALSE	hct116_crc_2_0-PP_43642_ENSG00000121350_ENST00000543476_ENSP00000440192|hct116_crc_2_0-PP_43645_ENSG00000121350_ENST00000544970_ENSP00000439106[98,107]	PYROXD1	pyridine nucleotide-disulphide oxidoreductase domain 1	HLA-A*01:01	24.72	0.006	163852	TRUE	TRUE	TRUE	TRUE
HCT116	HCT116_TMT_10M_040920_1.mgf	8188	4950000	48.32	671.811	671.811	0.3	2	QSDPTQSGMY	TMT10plex-0	10	29.3	0	FALSE	hct116_crc_2_0-PP_29074_ENSG00000105856_ENST00000497535_ENSP00000417631[66,75]	HBP1	HMG-box transcription factor 1	HLA-A*01:01	19.31	0.004	431912; 431913; 1323494	TRUE	TRUE	TRUE	TRUE
HCT116	HCT116_TMT_10M_040920_1.mgf	8036	2500000	47.7	598.827	598.827	-0.5	2	SEQHIPVSA	TMT10plex-0	9	20.99	0	FALSE	hct116_crc_2_0-PP_48136_ENSG00000088387_ENST00000627024_ENSP00000487551[770,778]	DOCK9	dedicator of cytokinesis 9	HLA-B*45:01	10.21	0.002	485673	FALSE	FALSE	TRUE	FALSE
HCT116	HCT116_TMT_10M_040920_1.mgf	8055	1240000	47.79	711.896	711.896	0.98	2	DTDASGGLTK	TMT10plex-0; TMT10plex-K10	10	17.3	0.0047	FALSE	hct116_crc_2_0-PP_26338_ENSG00000131016_ENST00000359755_ENSP00000352794[1611,1620]	AKAP12	A-kinase anchoring protein 12	HLA-A*01:01	3270.78	0.908	477087	FALSE	FALSE	FALSE	FALSE
HCT116	HCT116_TMT_10M_040920_1.mgf	8048	1630000	47.76	705.387	705.387	-0.07	2	TSDKPGSPY	TMT10plex-0; TMT10plex-K4	9	15.93	0.0083	FALSE	hct116_crc_2_0-PP_76050_ENSG00000068366_ENST00000508092_ENSP00000425378[51,59]	ACSL4	acyl-CoA synthetase long chain family member 4	HLA-A*01:01	35.41	0.01	487712	TRUE	TRUE	TRUE	TRUE
HCT116	HCT116_TMT_10M_040920_1.mgf	8022	27800000	47.64	409.464	409.464	-0.29	4	FSDHHENKY	TMT10plex-0; TMT10plex-K8	9	24.99	0	FALSE	hct116_crc_2_0-PP_71124_ENSG00000100991_ENST00000451813_ENSP00000400614[457,465]	TRPC4AP	transient receptor potential cation channel subfamily C member 4 associated protein	HLA-A*01:01	6.3	0.001	162254	TRUE	TRUE	TRUE	FALSE
HCT116	HCT116_TMT_10M_040920_1.mgf	7982	991000	47.46	767.917	767.917	0.22	2	KTDLHNEGY	TMT10plex-K1; TMT10plex-K1	9	20.11	0	FALSE	hct116_crc_2_0-PP_12493_ENSG00000131378_ENST00000449415_ENSP00000409427[114,122]	RFTN1	raftlin, lipid raft linker 1	HLA-A*01:01	18.47	0.008	162780	FALSE	TRUE	TRUE	TRUE
HCT116	HCT116_TMT_10M_040920_1.mgf	8008	1020000	47.57	638.014	638.015	-1.14	3	AEMESSKEDKA	TMT10plex-0; TMT10plex-K7; TMT10plex-K10	11	11.7	0.032	FALSE	hct116_crc_2_0-PP_21245_ENSG00000120725_ENST00000394817_ENSP00000378294|hct116_crc_2_0-PP_21246_ENSG00000120725_ENST00000265195_ENSP00000265195[142,152]	SIL1	SIL1 nucleotide exchange factor	HLA-B*45:01	56.53	0.017		FALSE	FALSE	FALSE	FALSE
HCT116	HCT116_TMT_10M_040920_1.mgf	7886	1460000	47.03	700.331	700.331	0.47	2	SIDDQSQQSY	TMT10plex-0	10	23.68	0	FALSE	hct116_crc_2_0-PP_21575_ENSG00000145817_ENST00000274496_ENSP00000274496|hct116_crc_2_0-PP_21576_ENSG00000145817_ENST00000448443_ENSP00000397704[17,26]	YIPF5	Yip1 domain family member 5	HLA-A*01:01	212.52	0.023	432235	TRUE	TRUE	FALSE	FALSE
HCT116	HCT116_TMT_10M_040920_1.mgf	7912	1420000	47.15	510.284	510.284	-0.2	3	AELEEKGHSA	TMT10plex-0; TMT10plex-K6	10	13.54	0.021	FALSE	hct116_crc_2_0-PP_38061_ENSG00000150760_ENST00000280333_ENSP00000280333[575,584]	DOCK1	dedicator of cytokinesis 1	HLA-B*45:01	37.23	0.007	475128	FALSE	FALSE	FALSE	FALSE
HCT116	HCT116_TMT_10M_040920_1.mgf	7853	1220000	46.87	586.779	586.78	-0.17	2	SEVESTEY	TMT10plex-0	8	20.25	0	FALSE	hct116_crc_2_0-PP_39339_ENSG00000135387_ENST00000529307_ENSP00000431581[206,213]	CAPRIN1	cell cycle associated protein 1	HLA-B*18:01	237.72	0.042	440487	TRUE	FALSE	TRUE	FALSE
HCT116	HCT116_TMT_10M_040920_1.mgf	7830	1390000	46.77	600.824	600.825	-0.5	2	REEEGALAP	TMT10plex-0	9	15.17	0.012	FALSE	hct116_crc_2_0-PP_65886_ENSG00000129354_ENST00000589684_ENSP00000467498[14,22]	AP1M2	adaptor related protein complex 1 subunit mu 2	HLA-B*45:01	143.09	0.053		FALSE	TRUE	FALSE	FALSE
HCT116	HCT116_TMT_10M_040920_1.mgf	7911	2610000	47.15	462.598	462.598	-0.43	3	AEIAHNVSS	TMT10plex-0; TMT10plex STY-S9	9	21.73	0	FALSE	2_0-SPE_contig-1537561_2[1,9]	RPL32	ribosomal protein L32	HLA-B*45:01	32.6	0.054	442130	FALSE	TRUE	TRUE	FALSE
HCT116	HCT116_TMT_10M_040920_1.mgf	7949	4270000	47.31	537.287	537.287	0	2	EEAASAPAV	TMT10plex-0	9	24.53	0	FALSE	hct116_crc_2_0-PP_39339_ENSG00000135387_ENST00000529307_ENSP00000431581[179,187]	CAPRIN1	cell cycle associated protein 1	HLA-B*45:01	54.49	0.048	477211	FALSE	FALSE	FALSE	FALSE
HCT116	HCT116_TMT_10M_040920_1.mgf	7829	1880000	46.77	669.349	669.348	0.15	2	REIESSPQY	TMT10plex-0	9	14.08	0.017	FALSE	hct116_crc_2_0-PP_55682_ENSG00000168488_ENST00000568266_ENSP00000456752[241,249]	ATXN2L	ataxin 2 like	HLA-B*18:01	163.54	0.039	217639; 776758	TRUE	TRUE	TRUE	FALSE
HCT116	HCT116_TMT_10M_040920_1.mgf	7760	1200000	46.46	648.309	648.309	-0.15	2	AEHSPYYEA	TMT10plex-0	9	23.25	0	FALSE	2_0-SPE_contig-984253_0[1,9]	TRAP1	TNF receptor associated protein 1	HLA-B*45:01	7.25	0.002	914757	FALSE	FALSE	FALSE	FALSE
HCT116	HCT116_TMT_10M_040920_1.mgf	7740	2210000	46.37	532.962	532.963	-1.13	3	NTDRNIDKY	TMT10plex-0; TMT10plex-K8	9	21.66	0	FALSE	hct116_crc_2_0-PP_13793_ENSG00000163946_ENST00000493960_ENSP00000417509[346,354]	TASOR	transcription activation suppressor	HLA-A*01:01	11.5	0.004	439558	TRUE	TRUE	TRUE	FALSE
HCT116	HCT116_TMT_10M_040920_1.mgf	7755	1480000	46.44	451.553	451.554	-0.89	3	AEMEHGLHEA	TMT10plex-0	10	25.54	0	FALSE	hct116_crc_2_0-PP_36811_ENSG00000166348_ENST00000339859_ENSP00000345216[1374,1383]	USP54	ubiquitin specific peptidase 54	HLA-B*45:01	6.52	0.003	475169	FALSE	FALSE	FALSE	FALSE
HCT116	HCT116_TMT_10M_040920_1.mgf	7660	1570000	46.04	650.809	650.809	0.31	2	QSEVESTEY	TMT10plex-0	9	23.33	0	FALSE	hct116_crc_2_0-PP_39339_ENSG00000135387_ENST00000529307_ENSP00000431581[205,213]	CAPRIN1	cell cycle associated protein 1	HLA-A*01:01	65.33	0.01	720829	TRUE	FALSE	FALSE	FALSE
HCT116	HCT116_TMT_10M_040920_1.mgf	7720	2110000	46.29	517.272	517.272	-0.19	2	AEAGGSLEA	TMT10plex-0	9	17.83	0.0039	FALSE	2_0-SPE_contig-1637432_1[2,10]	nan	nan	HLA-B*45:01	17.52	0.005		FALSE	FALSE	FALSE	FALSE
HCT116	HCT116_TMT_10M_040920_1.mgf	7645	5370000	45.97	492.055	492.055	-0.1	4	AEKKDQMKA	TMT10plex-0; TMT10plex-K3; TMT10plex-K4; TMT10plex-K8	9	15.29	0.012	FALSE	hct116_crc_2_0-PP_59273_ENSG00000177731_ENST00000545457_ENSP00000438536[812,820]	FLII	FLII actin remodeling protein	HLA-B*45:01	92.47	0.013	475101	FALSE	FALSE	FALSE	FALSE
HCT116	HCT116_TMT_10M_040920_1.mgf	5020	498000	34.58	846	846.001	-0.39	2	QEKEPSKSA	TMT10plex-0; TMT10plex-K3; TMT10plex-K7	9	16.47	0.0075	FALSE	hct116_crc_2_0-PP_26338_ENSG00000131016_ENST00000359755_ENSP00000352794[168,176]	AKAP12	A-kinase anchoring protein 12	HLA-B*45:01	165.56	0.008	483155	FALSE	FALSE	FALSE	FALSE
HCT116	HCT116_TMT_10M_040920_1.mgf	5024	2540000	34.6	638.815	638.814	0.16	2	AEEDVQGTQA	TMT10plex-0	10	21.34	0	FALSE	hct116_crc_2_0-PP_32437_ENSG00000066827_ENST00000520727_ENSP00000427831[1085,1094]	ZFAT	zinc finger and AT-hook domain containing	HLA-B*45:01	113.39	0.025	569997	FALSE	FALSE	FALSE	FALSE
HCT116	HCT116_TMT_10M_040920_1.mgf	5041	1140000	34.68	620.33	620.33	0.26	2	QETGIAGHPT	TMT10plex-0	10	22.17	0	FALSE	hct116_crc_2_0-PP_72589_ENSG00000157540_ENST00000647504_ENSP00000495571[672,681]	DYRK1A	dual specificity tyrosine phosphorylation regulated kinase 1A	HLA-B*45:01	749.04	1.391		FALSE	FALSE	FALSE	FALSE
HCT116	HCT116_TMT_10M_040920_1.mgf	5003	3090000	34.5	611.325	611.325	0.33	2	QSDPAPLQH	TMT10plex-0	9	32.03	0	FALSE	2_0-SPE_contig-994179_1[1,9]	TKT	transketolase	HLA-A*01:01	1531.22	0.084	431910	TRUE	TRUE	TRUE	FALSE
HCT116	HCT116_TMT_10M_040920_1.mgf	5033	955000	34.64	521.274	521.274	-1.34	2	AEAEGPPAA	TMT10plex-0	9	22.53	0	FALSE	hct116_crc_2_0-PP_57703_ENSG00000167522_ENST00000301030_ENSP00000301030|hct116_crc_2_0-PP_57707_ENSG00000167522_ENST00000378330_ENSP00000367581|hct116_crc_2_0-PP_57712_ENSG00000167522_ENST00000642600_ENSP00000495226[2258,2266]	ANKRD11	ankyrin repeat domain 11	HLA-B*45:01	15.21	0.002		FALSE	FALSE	FALSE	FALSE
HCT116	HCT116_TMT_10M_040920_1.mgf	4995	1480000	34.47	511.263	511.263	0.04	2	AEAAAAAMA	TMT10plex-0; Oxidation-M8	9	16.07	0.0083	FALSE	hct116_crc_2_0-PP_70345_ENSG00000247315_ENST00000500893_ENSP00000484056[126,134]	ZCCHC3	zinc finger CCHC-type containing 3	HLA-B*45:01	8.32	0.014		FALSE	FALSE	FALSE	FALSE
HCT116	HCT116_TMT_10M_040920_1.mgf	5006	1220000	34.51	664.803	664.803	0.15	2	DEMRSPEGY	TMT10plex-0; Oxidation-M3	9	14.92	0.013	FALSE	hct116_crc_2_0-PP_55955_ENSG00000169957_ENST00000380412_ENSP00000369777[19,27]	ZNF768	zinc finger protein 768	HLA-B*18:01	45.1	0.012	571300; 866352	TRUE	FALSE	FALSE	FALSE
HCT116	HCT116_TMT_10M_040920_1.mgf	4980	3690000	34.39	589.786	589.786	0	2	QESGFSHSA	TMT10plex-0	9	21.79	0	FALSE	hct116_crc_2_0-PP_74828_ENSG00000101849_ENST00000422314_ENSP00000415508[17,25]	TBL1XR1; TBL1X	TBL1X receptor 1; transducin beta like 1 X-linked	HLA-B*45:01	10.42	0.003	483235	FALSE	FALSE	TRUE	FALSE
HCT116	HCT116_TMT_10M_040920_1.mgf	4990	2160000	34.45	472.261	472.261	-1.27	3	QELGHSQSA	TMT10plex-0; TMT10plex STY-S8	9	19.19	0.0013	FALSE	hct116_crc_2_0-PP_41166_ENSG00000137497_ENST00000616538_ENSP00000481541[1176,1184]	NUMA1	nuclear mitotic apparatus protein 1	HLA-B*45:01	29.44	0.005	483166	FALSE	FALSE	TRUE	FALSE
HCT116	HCT116_TMT_10M_040920_1.mgf	4942	1570000	34.2	668.328	668.328	0	2	EENRNNAYP	TMT10plex-0	9	11.07	0.038	FALSE	hct116_crc_2_0-PP_37786_ENSG00000196865_ENST00000369301_ENSP00000358307[396,404]	NHLRC2	NHL repeat containing 2	HLA-B*45:01	271.89	0.165	477456	FALSE	FALSE	FALSE	FALSE
HCT116	HCT116_TMT_10M_040920_1.mgf	4978	3770000	34.39	435.884	435.884	-1.31	3	EESHNRFSA	TMT10plex-0	9	15.9	0.0083	FALSE	hct116_crc_2_0-PP_30589_ENSG00000158941_ENST00000520861_ENSP00000429773[516,524]	CCAR2	cell cycle and apoptosis regulator 2	HLA-B*45:01	32.03	0.034	477532	FALSE	FALSE	FALSE	FALSE
HCT116	HCT116_TMT_10M_040920_1.mgf	5002	2210000	34.5	553.78	553.78	0.23	2	AEDGTSVQA	TMT10plex-0	9	18.37	0.003	FALSE	hct116_crc_2_0-PP_63732_ENSG00000141458_ENST00000591051_ENSP00000467636[496,504]	NPC1	NPC intracellular cholesterol transporter 1	HLA-B*45:01	75.03	0.007	1083554	FALSE	FALSE	FALSE	FALSE
HCT116	HCT116_TMT_10M_040920_1.mgf	4958	4080000	34.28	442.572	442.572	-0.45	3	EEQRDHVIA	TMT10plex-0	9	11.48	0.032	FALSE	hct116_crc_2_0-PP_34648_ENSG00000136935_ENST00000373555_ENSP00000362656[241,249]	GOLGA1	golgin A1	HLA-B*45:01	36.9	0.02		FALSE	FALSE	FALSE	FALSE
HCT116	HCT116_TMT_10M_040920_1.mgf	4940	2640000	34.19	673.396	673.396	0	2	AEQQGKGVA	TMT10plex-0; TMT10plex-K6	9	16.77	0.0065	FALSE	hct116_crc_2_0-PP_16030_ENSG00000114867_ENST00000435046_ENSP00000404754[1374,1382]	EIF4G1	eukaryotic translation initiation factor 4 gamma 1	HLA-B*45:01	34.93	0.016	914842	FALSE	FALSE	FALSE	FALSE
HCT116	HCT116_TMT_10M_040920_1.mgf	4928	1440000	34.12	688.893	688.893	0	2	AEATQSSKP	TMT10plex-0; TMT10plex-K8	9	26.5	0	FALSE	hct116_crc_2_0-PP_74399_ENSG00000100207_ENST00000335626_ENSP00000335561[1224,1232]	TCF20	transcription factor 20	HLA-B*45:01	196.1	0.032	474814	FALSE	FALSE	FALSE	FALSE
HCT116	HCT116_TMT_10M_040920_1.mgf	4916	5640000	34.06	530.282	530.282	0.11	3	ASEKHQHMY	TMT10plex-0; TMT10plex-K4	9	15.84	0.0091	FALSE	hct116_crc_2_0-PP_41014_ENSG00000110090_ENST00000540367_ENSP00000439084|hct116_crc_2_0-PP_41015_ENSG00000110090_ENST00000376618_ENSP00000365803[636,644]	CPT1A	carnitine palmitoyltransferase 1A	HLA-A*01:01	38.6	0.008	476061	TRUE	TRUE	FALSE	FALSE
HCT116	HCT116_TMT_10M_040920_1.mgf	4890	2040000	33.95	639.819	639.819	0.16	2	AEQESQMRA	TMT10plex-0	9	16.24	0.0075	FALSE	hct116_crc_2_0-PP_72643_ENSG00000182093_ENST00000442773_ENSP00000409030[9,17]	WRB-SH3BGR; GET1	nan; guided entry of tail-anchored proteins factor 1	HLA-B*45:01	11.67	0.002	475257; 914826	FALSE	FALSE	TRUE	FALSE
HCT116	HCT116_TMT_10M_040920_1.mgf	4952	789000	34.25	586.271	586.271	0	2	SESETSTMA	TMT10plex-0	9	14.87	0.013	FALSE	hct116_crc_2_0-PP_64008_ENSG00000152242_ENST00000615553_ENSP00000479398[145,153]	C18ORF25	nan	HLA-B*45:01	25.14	0.006	485719	FALSE	FALSE	FALSE	FALSE
HCT116	HCT116_TMT_10M_040920_1.mgf	4948	2210000	34.23	515.274	515.274	-0.58	2	AEEPAAAAA	TMT10plex-0	9	22.24	0	FALSE	2_0-SPE_contig-1408634_2[3,11]	MARCKS	myristoylated alanine rich protein kinase C substrate	HLA-B*45:01	15.79	0.005	474923	FALSE	FALSE	TRUE	FALSE
HCT116	HCT116_TMT_10M_040920_1.mgf	4927	1610000	34.11	557.806	557.806	-0.61	2	AEEPGGRAV	TMT10plex-0	9	19.61	0.0013	FALSE	hct116_crc_2_0-PP_36596_ENSG00000165730_ENST00000399162_ENSP00000382115[28,36]	STOX1	storkhead box 1	HLA-B*45:01	145.37	0.022		FALSE	FALSE	FALSE	FALSE
HCT116	HCT116_TMT_10M_040920_1.mgf	4878	3630000	33.9	470.941	470.942	-0.81	3	AESGVQHKP	TMT10plex-0; TMT10plex-K8	9	18.93	0.0013	FALSE	hct116_crc_2_0-PP_34520_ENSG00000119396_ENST00000373840_ENSP00000362946[186,194]	RAB14	RAB14, member RAS oncogene family	HLA-B*45:01	137.19	0.007	475375	FALSE	TRUE	FALSE	FALSE
HCT116	HCT116_TMT_10M_040920_1.mgf	4914	8910000	34.06	437.24	437.24	-0.07	3	AEHPLSRAEA	TMT10plex-0	10	12.38	0.026	FALSE	hct116_crc_2_0-PP_72346_ENSG00000142207_ENST00000382751_ENSP00000372199[2109,2118]	URB1	URB1 ribosome biogenesis homolog	HLA-B*45:01	22.15	0.018	475025	FALSE	FALSE	FALSE	FALSE
HCT116	HCT116_TMT_10M_040920_1.mgf	4866	355000	33.84	675.801	675.8	1.58	2	AEEEPMDTSP	TMT10plex-0; Oxidation-M6	10	17.46	0.0044	FALSE	hct116_crc_2_0-PP_55431_ENSG00000058600_ENST00000359210_ENSP00000352140[514,523]	POLR3E	RNA polymerase III subunit E	HLA-B*45:01	686.17	0.135		FALSE	FALSE	FALSE	FALSE
HCT116	HCT116_TMT_10M_040920_1.mgf	4891	570000	33.96	624.765	624.766	-1.12	2	GTDSASGMDY	TMT10plex-0; Oxidation-M8	10	18.91	0.0013	FALSE	hct116_crc_2_0-PP_41765_ENSG00000109861_ENST00000227266_ENSP00000227266[413,422]	CTSC	cathepsin C	HLA-A*01:01	16.15	0.027	425074; 1016775	FALSE	FALSE	FALSE	FALSE
HCT116	HCT116_TMT_10M_040920_1.mgf	4879	2160000	33.9	459.219	459.219	-0.87	3	DSDRYRDGY	TMT10plex-0	9	14.38	0.015	FALSE	hct116_crc_2_0-PP_44684_ENSG00000063046_ENST00000549481_ENSP00000449746[184,192]	EIF4B	eukaryotic translation initiation factor 4B	HLA-A*01:01	50.03	0.064	477076	FALSE	FALSE	FALSE	FALSE
HCT116	HCT116_TMT_10M_040920_1.mgf	4871	1500000	33.86	357.714	357.715	-0.89	4	DERSVHKV	TMT10plex-0; TMT10plex-K7	8	19.4	0.0013	FALSE	2_0-SPE_contig-1278602_0[1,8]	PSMA2; AC010132.3	proteasome 20S subunit alpha 2; nan	HLA-B*18:01	2665.71	0.254		TRUE	FALSE	FALSE	FALSE
HCT116	HCT116_TMT_10M_040920_1.mgf	4814	1170000	33.5	611.312	611.312	0.25	2	AEQDSTTVAA	TMT10plex-0	10	23.73	0	FALSE	hct116_crc_2_0-PP_48614_ENSG00000165819_ENST00000543235_ENSP00000445523[180,189]	METTL3	methyltransferase like 3	HLA-B*45:01	13.08	0.007	1183912	FALSE	FALSE	TRUE	FALSE
HCT116	HCT116_TMT_10M_040920_1.mgf	4841	1220000	33.65	555.287	555.287	0	2	AEASDPPPP	TMT10plex-0	9	24.13	0	FALSE	hct116_crc_2_0-PP_38010_ENSG00000165660_ENST00000298492_ENSP00000298492[299,307]	ABRAXAS2	abraxas 2, BRISC complex subunit	HLA-B*45:01	120.52	0.043		FALSE	FALSE	FALSE	FALSE
HCT116	HCT116_TMT_10M_040920_1.mgf	4809	9480000	33.48	431.569	431.568	0.28	3	RVDPNGSRY	TMT10plex-0	9	12.76	0.024	FALSE	hct116_crc_2_0-PP_39944_ENSG00000167986_ENST00000540166_ENSP00000440269[263,271]	DDB1	damage specific DNA binding protein 1	HLA-A*01:01	114.11	0.017	440262	TRUE	TRUE	FALSE	FALSE
HCT116	HCT116_TMT_10M_040920_1.mgf	4858	831000	33.77	540.951	540.951	-0.37	3	AENQSHDYKA	TMT10plex-0; TMT10plex-K9	10	23.45	0	FALSE	hct116_crc_2_0-PP_9782_ENSG00000080345_ENST00000453091_ENSP00000414615|hct116_crc_2_0-PP_9783_ENSG00000080345_ENST00000428287_ENSP00000415691|hct116_crc_2_0-PP_9787_ENSG00000080345_ENST00000430328_ENSP00000416123[1597,1606]	RIF1	replication timing regulatory factor 1	HLA-B*45:01	34.13	0.038	475215	FALSE	FALSE	FALSE	FALSE
HCT116	HCT116_TMT_10M_040920_1.mgf	4903	1110000	34.01	600.801	600.801	-0.17	2	EEQPPETAA	TMT10plex-0	9	13.62	0.021	FALSE	hct116_crc_2_0-PP_49449_ENSG00000197930_ENST00000554251_ENSP00000452269[24,32]	ERO1A	endoplasmic reticulum oxidoreductase 1 alpha	HLA-B*45:01	106.65	0.005		FALSE	FALSE	FALSE	FALSE
HCT116	HCT116_TMT_10M_040920_1.mgf	4707	1710000	32.97	661.831	661.831	0.15	2	ESEPGRGAQY	TMT10plex-0	10	13.56	0.021	FALSE	hct116_crc_2_0-PP_24711_ENSG00000112651_ENST00000230413_ENSP00000230413[197,206]	MRPL2; AL355385.2	mitochondrial ribosomal protein L2; nan	HLA-A*01:01	247.28	0.033	477883	TRUE	TRUE	FALSE	FALSE
HCT116	HCT116_TMT_10M_040920_1.mgf	4828	2340000	33.57	630.817	630.817	0	2	EEQPSNQTV	TMT10plex-0	9	15.1	0.012	FALSE	hct116_crc_2_0-PP_26065_ENSG00000197442_ENST00000359015_ENSP00000351908[1199,1207]	MAP3K5	mitogen-activated protein kinase kinase kinase 5	HLA-B*45:01	271.96	0.025	915375	FALSE	FALSE	FALSE	FALSE
HCT116	HCT116_TMT_10M_040920_1.mgf	4743	2270000	33.09	521.79	521.79	-0.96	2	AEAAAAPAAA	TMT10plex-0	10	16.7	0.0074	FALSE	hct116_crc_2_0-PP_64710_ENSG00000099624_ENST00000395633_ENSP00000378995|hct116_crc_2_0-PP_64711_ENSG00000099624_ENST00000215375_ENSP00000215375|hct116_crc_2_0-PP_64712_ENSG00000099624_ENST00000591660_ENSP00000464863[23,32]	ATP5F1D	ATP synthase F1 subunit delta	HLA-B*45:01	13.04	0.057	474693	FALSE	FALSE	FALSE	FALSE
HCT116	HCT116_TMT_10M_040920_1.mgf	4663	4400000	32.78	741.422	741.422	0.27	2	AEKQEQPPP	TMT10plex-0; TMT10plex-K3	9	11.69	0.032	FALSE	hct116_crc_2_0-PP_22217_ENSG00000131188_ENST00000323249_ENSP00000327168|hct116_crc_2_0-PP_22218_ENSG00000131188_ENST00000502922_ENSP00000420872|hct116_crc_2_0-PP_22219_ENSG00000131188_ENST00000510492_ENSP00000421039[191,199]	PRR7	proline rich 7, synaptic	HLA-B*45:01	155.99	0.027	475108	FALSE	FALSE	FALSE	FALSE
HCT116	HCT116_TMT_10M_040920_1.mgf	4781	3370000	33.3	681.365	681.365	0.22	2	AEAESAQTRVA	TMT10plex-0	11	17.6	0.0039	FALSE	hct116_crc_2_0-PP_66481_ENSG00000105127_ENST00000269701_ENSP00000269701[658,668]	AKAP8	A-kinase anchoring protein 8	HLA-B*45:01	73.82	0.015	474734	FALSE	FALSE	TRUE	FALSE
HCT116	HCT116_TMT_10M_040920_1.mgf	4755	7590000	33.15	513.283	513.283	0	2	AEAAAVHGA	TMT10plex-0	9	21.91	0	FALSE	hct116_crc_2_0-PP_48056_ENSG00000139746_ENST00000267229_ENSP00000267229[911,919]	RBM26	RNA binding motif protein 26	HLA-B*45:01	8.88	0.003	474698	FALSE	FALSE	FALSE	FALSE
HCT116	HCT116_TMT_10M_040920_1.mgf	4689	3940000	32.9	629.293	629.293	-0.41	2	ATESSNQEY	TMT10plex-0	9	22.75	0	FALSE	hct116_crc_2_0-PP_21950_ENSG00000072571_ENST00000432118_ENSP00000402673[414,422]	HMMR	hyaluronan mediated motility receptor	HLA-A*01:01	35.63	0.006	476240	TRUE	FALSE	FALSE	FALSE
HCT116	HCT116_TMT_10M_040920_1.mgf	4801	2630000	33.42	564.79	564.79	-1.13	2	AEEPSPQAA	TMT10plex-0	9	15.3	0.012	FALSE	hct116_crc_2_0-PP_45917_ENSG00000120833_ENST00000548537_ENSP00000448709[26,34]	SOCS2	suppressor of cytokine signaling 2	HLA-B*45:01	37.84	0.003	914732	FALSE	FALSE	TRUE	FALSE
HCT116	HCT116_TMT_10M_040920_1.mgf	4730	1990000	33.06	423.248	423.249	-0.87	3	RESISRPPP	TMT10plex-0	9	16.1	0.0083	FALSE	hct116_crc_2_0-PP_26392_ENSG00000213079_ENST00000367178_ENSP00000356146[1024,1032]	SCAF8	SR-related CTD associated factor 8	HLA-B*45:01	171.36	0.243	1086067	FALSE	FALSE	FALSE	FALSE
HCT116	HCT116_TMT_10M_040920_1.mgf	4671	1420000	32.8	609.806	609.806	-0.98	2	TEQEPSTTP	TMT10plex-0	9	18.53	0.003	FALSE	hct116_crc_2_0-PP_32910_ENSG00000071894_ENST00000616140_ENSP00000484669|hct116_crc_2_0-PP_32913_ENSG00000071894_ENST00000620219_ENSP00000478145[555,563]	CPSF1	cleavage and polyadenylation specific factor 1	HLA-B*45:01	185.82	0.008	1285850	FALSE	FALSE	TRUE	FALSE
HCT116	HCT116_TMT_10M_040920_1.mgf	4719	592000	33.01	669.369	669.369	-0.69	2	AESDVGKSS	TMT10plex-0; TMT10plex-K7	9	11	0.039	FALSE	hct116_crc_2_0-PP_10324_ENSG00000138434_ENST00000409001_ENSP00000387319[642,650]	ITPRID2	ITPR interacting domain containing 2	HLA-B*45:01	160.54	0.056		FALSE	FALSE	FALSE	FALSE
HCT116	HCT116_TMT_10M_040920_1.mgf	4674	443000	32.82	671.327	671.328	-0.74	2	TSQPQSSTGGY	TMT10plex-0	11	21.18	0	FALSE	hct116_crc_2_0-PP_73519_ENSG00000182944_ENST00000437155_ENSP00000412670[149,159]	EWSR1	EWS RNA binding protein 1	HLA-A*01:01	1555.78	0.162		FALSE	TRUE	FALSE	FALSE
HCT116	HCT116_TMT_10M_040920_1.mgf	4756	713000	33.16	542.796	542.795	1.66	2	AEAAPPASAA	TMT10plex-0	10	15.28	0.012	FALSE	hct116_crc_2_0-PP_55773_ENSG00000103495_ENST00000545521_ENSP00000443956[122,131]	MAZ	MYC associated zinc finger protein	HLA-B*45:01	22.4	0.01		FALSE	FALSE	FALSE	FALSE
HCT116	HCT116_TMT_10M_040920_1.mgf	4605	1010000	32.49	695.854	695.854	0	2	QEAATTQENVA	TMT10plex-0	11	19.5	0.0013	FALSE	hct116_crc_2_0-PP_40117_ENSG00000204922_ENST00000531323_ENSP00000432692|hct116_crc_2_0-PP_40118_ENSG00000204922_ENST00000377953_ENSP00000367189[65,75]	UQCC3	ubiquinol-cytochrome c reductase complex assembly factor 3	HLA-B*45:01	277.07	0.164		FALSE	FALSE	FALSE	FALSE
HCT116	HCT116_TMT_10M_040920_1.mgf	4655	4610000	32.74	477.273	477.273	0.17	3	AEQPEQKAA	TMT10plex-0; TMT10plex-K7	9	20.41	0	FALSE	hct116_crc_2_0-PP_26338_ENSG00000131016_ENST00000359755_ENSP00000352794[764,772]	AKAP12	A-kinase anchoring protein 12	HLA-B*45:01	22.4	0.002	475287	FALSE	FALSE	TRUE	FALSE
HCT116	HCT116_TMT_10M_040920_1.mgf	4602	968000	32.46	610.819	610.82	-0.56	2	AEQNTQITS	TMT10plex-0	9	19.72	0.0013	FALSE	hct116_crc_2_0-PP_50968_ENSG00000197102_ENST00000360184_ENSP00000348965[4060,4068]	DYNC1H1	dynein cytoplasmic 1 heavy chain 1	HLA-B*45:01	72.94	0.059		FALSE	TRUE	FALSE	FALSE
HCT116	HCT116_TMT_10M_040920_1.mgf	4574	954000	32.33	724.886	724.885	0.62	2	SESENEPKA	TMT10plex-0; TMT10plex-K8	9	17.96	0.0035	FALSE	hct116_crc_2_0-PP_30673_ENSG00000184661_ENST00000380665_ENSP00000370040[683,691]	CDCA2	cell division cycle associated 2	HLA-B*45:01	83.17	0.008		FALSE	FALSE	FALSE	FALSE
HCT116	HCT116_TMT_10M_040920_1.mgf	4626	391000	32.61	678.3	678.299	1.39	2	QSDAQDNADY	TMT10plex-0	10	18.97	0.0013	FALSE	hct116_crc_2_0-PP_5298_ENSG00000000460_ENST00000359326_ENSP00000352276|hct116_crc_2_0-PP_5305_ENSG00000000460_ENST00000286031_ENSP00000286031[230,239]	C1ORF112	nan	HLA-A*01:01	51.35	0.035		FALSE	FALSE	FALSE	FALSE
HCT116	HCT116_TMT_10M_040920_1.mgf	4598	6440000	32.45	615.293	615.293	0.16	2	AEQNAHMEA	TMT10plex-0	9	22.62	0	FALSE	hct116_crc_2_0-PP_64524_ENSG00000101546_ENST00000262197_ENSP00000262197[146,154]	RBFA	ribosome binding factor A	HLA-B*45:01	7.07	0.003	475283	FALSE	FALSE	FALSE	FALSE
HCT116	HCT116_TMT_10M_040920_1.mgf	4583	1050000	32.37	662.323	662.322	0.6	2	QEYPDDRTA	TMT10plex-0	9	15.23	0.012	FALSE	hct116_crc_2_0-PP_34547_ENSG00000136848_ENST00000309989_ENSP00000310827[416,424]	DAB2IP	DAB2 interacting protein	HLA-B*45:01	128.5	0.015	483287	FALSE	TRUE	TRUE	FALSE
HCT116	HCT116_TMT_10M_040920_1.mgf	4581	1340000	32.37	574.785	574.785	-0.87	2	SEADPSGVAS	TMT10plex-0	10	17.71	0.0039	FALSE	hct116_crc_2_0-PP_51219_ENSG00000184990_ENST00000556195_ENSP00000451823[17,26]	SIVA1	SIVA1 apoptosis inducing factor	HLA-B*45:01	229.62	0.18	485333	FALSE	FALSE	FALSE	FALSE
HCT116	HCT116_TMT_10M_040920_1.mgf	4594	685000	32.43	825.986	825.985	0.73	2	SEADNTKKA	TMT10plex-0; TMT10plex-K7; TMT10plex-K8	9	11.23	0.036	FALSE	hct116_crc_2_0-PP_18077_ENSG00000163110_ENST00000503974_ENSP00000424297[195,203]	PDLIM5	PDZ and LIM domain 5	HLA-B*45:01	57.26	0.006	485330	FALSE	FALSE	FALSE	FALSE
HCT116	HCT116_TMT_10M_040920_1.mgf	4600	1320000	32.45	481.261	481.261	0	2	SQAAAAAAA	TMT10plex-0; Deamidated-Q2	9	14.6	0.014	FALSE	2_0-SPE_contig-472943_3[12,20]	FOXO3B	forkhead box O3B	HLA-B*45:01	690.54	1.364		FALSE	FALSE	FALSE	FALSE
HCT116	HCT116_TMT_10M_040920_1.mgf	4590	3550000	32.41	473.239	473.239	0	3	QETGFNRHEA	TMT10plex-0	10	19.48	0.0013	FALSE	hct116_crc_2_0-PP_20653_ENSG00000198961_ENST00000361557_ENSP00000355284|hct116_crc_2_0-PP_20656_ENSG00000198961_ENST00000361189_ENSP00000354775[329,338]	PJA2	praja ring finger ubiquitin ligase 2	HLA-B*45:01	76.35	0.11	483251	FALSE	FALSE	FALSE	FALSE
HCT116	HCT116_TMT_10M_040920_1.mgf	4500	1690000	31.97	597.785	597.785	0.67	2	AADESERGM	TMT10plex-0	9	24.25	0	FALSE	hct116_crc_2_0-PP_33522_ENSG00000198467_ENST00000647435_ENSP00000495440[119,127]	TPM4; TPM2; TPM3; TPM1	tropomyosin 4; tropomyosin 2; tropomyosin 3; tropomyosin 1	HLA-C*05:01	162.87	0.045	697524	TRUE	FALSE	FALSE	FALSE
HCT116	HCT116_TMT_10M_040920_1.mgf	4568	1500000	32.3	567.28	567.28	0	2	AESPTEEAA	TMT10plex-0	9	22.88	0	FALSE	hct116_crc_2_0-PP_61177_ENSG00000159202_ENST00000360943_ENSP00000354201[2,10]	UBE2Z	ubiquitin conjugating enzyme E2 Z	HLA-B*45:01	42.11	0.006		FALSE	FALSE	FALSE	FALSE
HCT116	HCT116_TMT_10M_040920_1.mgf	4512	2820000	32.02	668.38	668.38	0.69	2	AESTPSKSA	TMT10plex-0; TMT10plex-K7	9	17.13	0.0052	FALSE	hct116_crc_2_0-PP_26325_ENSG00000120278_ENST00000358517_ENSP00000351318[679,687]	PLEKHG1	pleckstrin homology and RhoGEF domain containing G1	HLA-B*45:01	23.97	0.003	875072	FALSE	TRUE	FALSE	FALSE
HCT116	HCT116_TMT_10M_040920_1.mgf	4521	4320000	32.08	477.927	477.927	0.36	3	GEHDKMVAA	TMT10plex-0; TMT10plex-K5; Oxidation-M6	9	12.22	0.027	FALSE	hct116_crc_2_0-PP_68138_ENSG00000160410_ENST00000600718_ENSP00000471406[247,255]	SHKBP1	SH3KBP1 binding protein 1	HLA-B*45:01	46.33	0.009	162301; 1098403	FALSE	TRUE	TRUE	FALSE
HCT116	HCT116_TMT_10M_040920_1.mgf	4517	1040000	32.05	595.785	595.786	-0.5	2	SADNPSHAY	TMT10plex-0	9	25.04	0	FALSE	hct116_crc_2_0-PP_522_ENSG00000162426_ENST00000289877_ENSP00000289877[209,217]	SLC45A1	solute carrier family 45 member 1	HLA-A*01:01	69.38	0.008	485200	FALSE	FALSE	FALSE	FALSE
HCT116	HCT116_TMT_10M_040920_1.mgf	4557	1180000	32.25	565.786	565.786	0.35	2	SESGSNLHA	TMT10plex-0	9	27.09	0	FALSE	hct116_crc_2_0-PP_51438_ENSG00000198826_ENST00000361627_ENSP00000355090[604,612]	ARHGAP11A	Rho GTPase activating protein 11A	HLA-B*45:01	37.2	0.011		FALSE	TRUE	FALSE	FALSE
HCT116	HCT116_TMT_10M_040920_1.mgf	4501	1620000	31.97	485.264	485.264	0.76	2	AEAAAGPGP	TMT10plex-0	9	25.3	0	FALSE	hct116_crc_2_0-PP_22376_ENSG00000161011_ENST00000508284_ENSP00000424195[35,43]	SQSTM1	sequestosome 1	HLA-B*45:01	54.05	0.025	474697	TRUE	FALSE	FALSE	FALSE
HCT116	HCT116_TMT_10M_040920_1.mgf	4541	1650000	32.18	658.32	658.32	-0.3	2	SEHINEGETA	TMT10plex-0	10	17.2	0.0047	FALSE	hct116_crc_2_0-PP_64558_ENSG00000172270_ENST00000353555_ENSP00000343809[113,122]	BSG	basigin (Ok blood group)	HLA-B*45:01	102.34	0.073	485517	FALSE	FALSE	FALSE	FALSE
HCT116	HCT116_TMT_10M_040920_1.mgf	4546	1490000	32.2	522.245	522.246	-0.57	2	GSDGAASSY	TMT10plex-0	9	12.57	0.025	FALSE	hct116_crc_2_0-PP_8618_ENSG00000204843_ENST00000409438_ENSP00000387270[216,224]	DCTN1	dynactin subunit 1	HLA-A*01:01	38.71	0.016	708304	FALSE	FALSE	FALSE	FALSE
HCT116	HCT116_TMT_10M_040920_1.mgf	4508	4100000	32.01	391.23	391.23	-0.1	3	SERPGLRGA	TMT10plex-0	9	14.14	0.016	FALSE	hct116_crc_2_0-PP_8618_ENSG00000204843_ENST00000409438_ENSP00000387270[503,511]	DCTN1	dynactin subunit 1	HLA-B*45:01	168.66	0.069	485694	FALSE	FALSE	FALSE	FALSE
HCT116	HCT116_TMT_10M_040920_1.mgf	4468	2410000	31.8	523.272	523.272	-0.19	2	SEASGTPAP	TMT10plex-0	9	22.05	0	FALSE	hct116_crc_2_0-PP_59608_ENSG00000173065_ENST00000341217_ENSP00000343115[250,258]	FAM222B	family with sequence similarity 222 member B	HLA-B*45:01	40.14	0.007	485374	FALSE	FALSE	FALSE	FALSE
HCT116	HCT116_TMT_10M_040920_1.mgf	4520	5800000	32.07	650.796	650.796	0.15	2	DTDDRTEGY	TMT10plex-0	9	17.41	0.0047	FALSE	hct116_crc_2_0-PP_63911_ENSG00000141424_ENST00000269187_ENSP00000269187|hct116_crc_2_0-PP_63913_ENSG00000141424_ENST00000590986_ENSP00000465915[485,493]	SLC39A6	solute carrier family 39 member 6	HLA-A*01:01	33.1	0.012	477088	FALSE	FALSE	FALSE	FALSE
HCT116	HCT116_TMT_10M_040920_1.mgf	4523	1130000	32.09	539.782	539.783	-0.43	2	SESTAVGQA	TMT10plex-0	9	14.52	0.015	FALSE	hct116_crc_2_0-PP_26338_ENSG00000131016_ENST00000359755_ENSP00000352794[1513,1521]	AKAP12	A-kinase anchoring protein 12	HLA-B*45:01	40.01	0.032	485757	FALSE	FALSE	FALSE	FALSE
HCT116	HCT116_TMT_10M_040920_1.mgf	4511	1260000	32.02	429.222	429.222	-0.7	3	HEMDRQVAA	TMT10plex-0	9	17.11	0.0052	FALSE	hct116_crc_2_0-PP_52550_ENSG00000103657_ENST00000443617_ENSP00000390158[4693,4701]	HERC1	HECT and RLD domain containing E3 ubiquitin protein ligase family member 1	HLA-B*45:01	19.51	0.005	573162	FALSE	FALSE	TRUE	FALSE
HCT116	HCT116_TMT_10M_040920_1.mgf	4481	831000	31.88	583.791	583.79	1.03	2	EEASGSSVTA	TMT10plex-0	10	20.45	0	FALSE	hct116_crc_2_0-PP_11101_ENSG00000079246_ENST00000392133_ENSP00000375978|hct116_crc_2_0-PP_11102_ENSG00000079246_ENST00000392132_ENSP00000375977[689,698]	XRCC5	X-ray repair cross complementing 5	HLA-B*45:01	68.1	0.04		FALSE	FALSE	FALSE	FALSE
HCT116	HCT116_TMT_10M_040920_1.mgf	4417	3050000	31.52	576.276	576.276	-0.69	2	GADPSTVEM	TMT10plex-0; Oxidation-M9	9	20.67	0	FALSE	hct116_crc_2_0-PP_48553_ENSG00000092201_ENST00000216297_ENSP00000216297[233,241]	SUPT16H	SPT16 homolog, facilitates chromatin remodeling subunit	HLA-C*05:01	16.9	0.003	453950; 734370	TRUE	TRUE	TRUE	FALSE
HCT116	HCT116_TMT_10M_040920_1.mgf	4219	1560000	30.49	633.344	633.344	0.36	2	NERPPQPQA	TMT10plex-0	9	19.09	0.0013	FALSE	hct116_crc_2_0-PP_53203_ENSG00000173546_ENST00000308508_ENSP00000312506[1829,1837]	CSPG4	chondroitin sulfate proteoglycan 4	HLA-B*45:01	296.65	0.018	482528	FALSE	FALSE	FALSE	FALSE
HCT116	HCT116_TMT_10M_040920_1.mgf	4448	1450000	31.69	397.887	397.887	-1.38	3	AEASMRARA	TMT10plex-0	9	12.85	0.024	FALSE	hct116_crc_2_0-PP_16069_ENSG00000177383_ENST00000317897_ENSP00000315064[290,298]	MAGEF1	MAGE family member F1	HLA-B*45:01	13.98	0.015		FALSE	FALSE	FALSE	FALSE
HCT116	HCT116_TMT_10M_040920_1.mgf	4436	2140000	31.63	433.259	433.26	-0.74	4	AESDVKHRT	TMT10plex-0; TMT10plex-K6; TMT10plex STY-T9	9	15.53	0.01	FALSE	hct116_crc_2_0-PP_45194_ENSG00000285625_ENST00000647707_ENSP00000497880[78,86]	PRIM1; AC117378.1	DNA primase subunit 1; nan	HLA-B*45:01	228.54	0.026	475355	FALSE	FALSE	FALSE	FALSE
HCT116	HCT116_TMT_10M_040920_1.mgf	4418	1110000	31.53	646.32	646.32	-0.15	2	EENEERVSA	TMT10plex-0	9	16.79	0.0065	FALSE	hct116_crc_2_0-PP_27178_ENSG00000050344_ENST00000056233_ENSP00000056233[209,217]	NFE2L3	nuclear factor, erythroid 2 like 3	HLA-B*45:01	35.06	0.004		FALSE	FALSE	FALSE	FALSE
HCT116	HCT116_TMT_10M_040920_1.mgf	4407	1810000	31.47	623.29	623.29	-0.58	2	SEMDGAQHAA	TMT10plex-0	10	25.24	0	FALSE	hct116_crc_2_0-PP_71733_ENSG00000124201_ENST00000371752_ENSP00000360817|hct116_crc_2_0-PP_71734_ENSG00000124201_ENST00000396105_ENSP00000379412[1891,1900]	ZNFX1	zinc finger NFX1-type containing 1	HLA-B*45:01	9.07	0.004	577602	FALSE	FALSE	TRUE	FALSE
HCT116	HCT116_TMT_10M_040920_1.mgf	4299	1740000	30.88	599.307	599.307	0.17	2	NEGVTNHTP	TMT10plex-0	9	26.11	0	FALSE	hct116_crc_2_0-PP_45546_ENSG00000111554_ENST00000430606_ENSP00000408694[137,145]	MDM1	Mdm1 nuclear protein	HLA-B*45:01	498.3	0.139	482471	FALSE	FALSE	TRUE	FALSE
HCT116	HCT116_TMT_10M_040920_1.mgf	4480	875000	31.87	407.73	407.729	1.13	4	EEYNRHKPP	TMT10plex-0; TMT10plex-K7	9	16.65	0.0074	FALSE	hct116_crc_2_0-PP_55424_ENSG00000103319_ENST00000568269_ENSP00000456243[196,204]	EEF2K	eukaryotic elongation factor 2 kinase	HLA-B*45:01	428.84	0.177		FALSE	FALSE	FALSE	FALSE
HCT116	HCT116_TMT_10M_040920_1.mgf	4364	811000	31.24	626.822	626.822	-1.02	2	EEAQPQPQP	TMT10plex-0	9	26.45	0	FALSE	hct116_crc_2_0-PP_24673_ENSG00000112640_ENST00000394110_ENSP00000377669[34,42]	PPP2R5D	protein phosphatase 2 regulatory subunit B'delta	HLA-B*45:01	396.18	0.01	1007455	FALSE	FALSE	FALSE	FALSE
HCT116	HCT116_TMT_10M_040920_1.mgf	4357	3640000	31.2	606.333	606.333	0.16	2	AEQTPSRPP	TMT10plex-0	9	22.85	0	FALSE	hct116_crc_2_0-PP_42429_ENSG00000186174_ENST00000526143_ENSP00000482938[1330,1338]	BCL9L	BCL9 like	HLA-B*45:01	51.13	0.013	914847	FALSE	FALSE	TRUE	FALSE
HCT116	HCT116_TMT_10M_040920_1.mgf	4366	1890000	31.25	523.788	523.788	-0.19	2	AEQQTVAA	TMT10plex-0	8	17.88	0.0035	FALSE	hct116_crc_2_0-PP_7490_ENSG00000084774_ENST00000264705_ENSP00000264705[1591,1598]	CAD	carbamoyl-phosphate synthetase 2, aspartate transcarbamylase, and dihydroorotase	HLA-B*45:01	68.02	0.057		FALSE	FALSE	FALSE	FALSE
HCT116	HCT116_TMT_10M_040920_1.mgf	4301	3210000	30.9	630.322	630.322	0.25	2	MEQRGQNAP	TMT10plex-0	9	16.54	0.0075	FALSE	hct116_crc_2_0-PP_30607_ENSG00000120889_ENST00000347739_ENSP00000317859[1,9]	TNFRSF10B	TNF receptor superfamily member 10b	HLA-B*45:01	88.03	0.078	916543	FALSE	FALSE	FALSE	FALSE
HCT116	HCT116_TMT_10M_040920_1.mgf	4396	1530000	31.41	597.296	597.296	0.07	2	EENASQSTV	TMT10plex-0	9	21.74	0	FALSE	hct116_crc_2_0-PP_4487_ENSG00000143621_ENST00000615950_ENSP00000482909[174,182]	ILF2	interleukin enhancer binding factor 2	HLA-B*45:01	140.97	0.044	477435	FALSE	FALSE	FALSE	FALSE
HCT116	HCT116_TMT_10M_040920_1.mgf	4131	3270000	30.06	548.801	548.801	-0.55	2	SEAGPGPRP	TMT10plex-0	9	22.47	0	FALSE	hct116_crc_2_0-PP_8035_ENSG00000116062_ENST00000234420_ENSP00000234420[51,59]	MSH6	mutS homolog 6	HLA-B*45:01	225.41	0.017	485348	FALSE	TRUE	TRUE	FALSE
HCT116	HCT116_TMT_10M_040920_1.mgf	4326	2390000	31.04	486.949	486.949	-0.47	3	REAEPAKEA	TMT10plex-0; TMT10plex-K7	9	16.24	0.0075	FALSE	hct116_crc_2_0-PP_13662_ENSG00000010322_ENST00000479054_ENSP00000418232|hct116_crc_2_0-PP_13664_ENSG00000010322_ENST00000345716_ENSP00000339958[11,19]	NISCH	nischarin	HLA-B*45:01	32.3	0.004	163172	FALSE	TRUE	TRUE	FALSE
HCT116	HCT116_TMT_10M_040920_1.mgf	4328	1760000	31.05	587.793	587.793	-0.51	2	EEQSSTPAP	TMT10plex-0	9	24.83	0	FALSE	hct116_crc_2_0-PP_25984_ENSG00000112339_ENST00000529641_ENSP00000436620[62,70]	HBS1L	HBS1 like translational GTPase	HLA-B*45:01	81.26	0.009		FALSE	FALSE	FALSE	FALSE
HCT116	HCT116_TMT_10M_040920_1.mgf	4295	2500000	30.87	585.801	585.801	-0.17	2	SEHASQSVP	TMT10plex-0	9	24.08	0	FALSE	hct116_crc_2_0-PP_5632_ENSG00000047410_ENST00000367478_ENSP00000356448[2234,2242]	TPR	translocated promoter region, nuclear basket protein	HLA-B*45:01	90.36	0.032	577563	FALSE	FALSE	FALSE	FALSE
HCT116	HCT116_TMT_10M_040920_1.mgf	4304	667000	30.91	659.352	659.352	0.45	2	EEQAINRQT	TMT10plex-0	9	11.77	0.031	FALSE	hct116_crc_2_0-PP_6780_ENSG00000119285_ENST00000366581_ENSP00000355540[1580,1588]	HEATR1	HEAT repeat containing 1	HLA-B*45:01	359.27	0.112		FALSE	FALSE	FALSE	FALSE
HCT116	HCT116_TMT_10M_040920_1.mgf	4308	1200000	30.93	598.293	598.293	-0.17	2	AEEPGEHTP	TMT10plex-0	9	22.45	0	FALSE	hct116_crc_2_0-PP_65038_ENSG00000161091_ENST00000589995_ENSP00000465302[98,106]	MFSD12	major facilitator superfamily domain containing 12	HLA-B*45:01	334.84	0.017	1183289	FALSE	FALSE	TRUE	FALSE
HCT116	HCT116_TMT_10M_040920_1.mgf	4248	2470000	30.61	575.793	575.793	-0.69	2	AEQDSTTVA	TMT10plex-0	9	20.96	0	FALSE	hct116_crc_2_0-PP_48614_ENSG00000165819_ENST00000543235_ENSP00000445523[180,188]	METTL3	methyltransferase like 3	HLA-B*45:01	11.77	0.002	475243	FALSE	FALSE	FALSE	FALSE
HCT116	HCT116_TMT_10M_040920_1.mgf	4297	2090000	30.88	450.896	450.896	0.09	3	GEMSSSHSA	TMT10plex-0; TMT10plex STY-S6	9	15.75	0.0091	FALSE	hct116_crc_2_0-PP_324_ENSG00000078900_ENST00000378295_ENSP00000367545[464,472]	TP73	tumor protein p73	HLA-B*45:01	6.87	0.002	478476	FALSE	FALSE	FALSE	FALSE
HCT116	HCT116_TMT_10M_040920_1.mgf	4221	3030000	30.49	636.799	636.799	0.47	2	QSETSGSANY	TMT10plex-0	10	25.99	0	FALSE	hct116_crc_2_0-PP_10235_ENSG00000116044_ENST00000448782_ENSP00000400073[77,86]	NFE2L2	nuclear factor, erythroid 2 like 2	HLA-A*01:01	175.06	0.052	544627	TRUE	FALSE	FALSE	FALSE
HCT116	HCT116_TMT_10M_040920_1.mgf	4220	1980000	30.49	591.82	591.819	0.34	2	EEARPSPAP	TMT10plex-0	9	17.93	0.0035	FALSE	hct116_crc_2_0-PP_55930_ENSG00000169221_ENST00000409939_ENSP00000386538[136,144]	TBC1D10B	TBC1 domain family member 10B	HLA-B*45:01	109.33	0.012	1202897	FALSE	FALSE	TRUE	FALSE
HCT116	HCT116_TMT_10M_040920_1.mgf	4205	3830000	30.41	573.801	573.801	-0.35	2	AEAEARAEA	TMT10plex-0	9	11.9	0.03	FALSE	hct116_crc_2_0-PP_75436_ENSG00000179222_ENST00000375772_ENSP00000364927|hct116_crc_2_0-PP_75437_ENSG00000179222_ENST00000375722_ENSP00000364874[682,690]	MAGED1	MAGE family member D1	HLA-B*45:01	10.08	0.003	161788	FALSE	TRUE	FALSE	FALSE
HCT116	HCT116_TMT_10M_040920_1.mgf	4224	813000	30.5	556.277	556.277	-0.97	2	EEEGGAPPP	TMT10plex-0	9	24.97	0	FALSE	hct116_crc_2_0-PP_40672_ENSG00000175467_ENST00000312397_ENSP00000310448[476,484]	SART1	spliceosome associated factor 1, recruiter of U4/U6.U5 tri-snRNP	HLA-B*45:01	457.24	0.153		FALSE	FALSE	FALSE	FALSE
HCT116	HCT116_TMT_10M_040920_1.mgf	4167	5300000	30.21	563.807	563.806	0.35	2	AEEAPGARP	TMT10plex-0	9	22.72	0	FALSE	hct116_crc_2_0-PP_32786_ENSG00000261150_ENST00000615648_ENSP00000484472[2578,2586]	EPPK1	epiplakin 1	HLA-B*45:01	275.53	0.054	474864	FALSE	TRUE	TRUE	FALSE
HCT116	HCT116_TMT_10M_040920_1.mgf	4208	917000	30.42	534.78	534.78	-0.37	2	NESPGAPPA	TMT10plex-0	9	22.74	0	FALSE	hct116_crc_2_0-PP_34433_ENSG00000138835_ENST00000620489_ENSP00000479017[36,44]	RGS3	regulator of G protein signaling 3	HLA-B*45:01	39.05	0.032	482533	FALSE	FALSE	FALSE	FALSE
HCT116	HCT116_TMT_10M_040920_1.mgf	4193	410000	30.35	734.876	734.876	0.22	2	QEKSPGTSP	TMT10plex-0; TMT10plex-K3; Phospho-S4	9	11.6	0.032	FALSE	hct116_crc_2_0-PP_52849_ENSG00000166173_ENST00000299213_ENSP00000299213[444,452]	LARP6	La ribonucleoprotein 6, translational regulator	HLA-B*45:01	413.8	0.023		FALSE	FALSE	FALSE	FALSE
HCT116	HCT116_TMT_10M_040920_1.mgf	4217	1860000	30.49	608.306	608.306	-0.07	2	SEAETQQPP	TMT10plex-0	9	26.1	0	FALSE	hct116_crc_2_0-PP_2142_ENSG00000065978_ENST00000321358_ENSP00000361626[3,11]	YBX1	Y-box binding protein 1	HLA-B*45:01	51.35	0.011		FALSE	FALSE	FALSE	FALSE
HCT116	HCT116_TMT_10M_040920_1.mgf	4225	685000	30.51	540.273	540.275	-2.11	2	AESSGAVET	TMT10plex-0	9	18.8	0.0013	FALSE	hct116_crc_2_0-PP_24671_ENSG00000124587_ENST00000244546_ENSP00000244546[501,509]	PEX6	peroxisomal biogenesis factor 6	HLA-B*45:01	61.01	0.038		FALSE	FALSE	FALSE	FALSE
HCT116	HCT116_TMT_10M_040920_1.mgf	4188	3300000	30.32	415.725	415.725	0.24	4	KTDMNRHHY	TMT10plex-K1; TMT10plex-K1	9	16.9	0.0061	FALSE	hct116_crc_2_0-PP_573_ENSG00000171603_ENST00000435891_ENSP00000401934[230,238]	CLSTN1	calsyntenin 1	HLA-A*01:01	34.51	0.008	481201	TRUE	TRUE	TRUE	TRUE
HCT116	HCT116_TMT_10M_040920_1.mgf	4168	8410000	30.21	639.331	639.33	0.94	2	AEAEETARTA	TMT10plex-0	10	19.92	0	FALSE	hct116_crc_2_0-PP_30589_ENSG00000158941_ENST00000520861_ENSP00000429773[544,553]	CCAR2	cell cycle and apoptosis regulator 2	HLA-B*45:01	27.7	0.008	474717	FALSE	TRUE	TRUE	FALSE
HCT116	HCT116_TMT_10M_040920_1.mgf	4189	816000	30.33	705.323	705.323	0.21	2	ETEHTGQESY	TMT10plex-0	10	25.89	0	FALSE	hct116_crc_2_0-PP_51454_ENSG00000198838_ENST00000636568_ENSP00000490632[430,439]	RYR1; RYR3	ryanodine receptor 1; ryanodine receptor 3	HLA-A*01:01	111.84	0.03		FALSE	FALSE	FALSE	FALSE
HCT116	HCT116_TMT_10M_040920_1.mgf	4144	4560000	30.11	303.19	303.19	-0.26	4	RRAGAVHTL	TMT10plex-0	9	16.96	0.0061	FALSE	hct116_crc_2_0-PP_47308_ENSG00000112787_ENST00000650108_ENSP00000496901[558,566]	FBRSL1	fibrosin like 1	HLA-C*07:01	39.64	0.004		FALSE	FALSE	FALSE	FALSE
HCT116	HCT116_TMT_10M_040920_1.mgf	4162	1500000	30.18	438.774	438.774	-0.46	4	TEHKKIHTA	TMT10plex-0; TMT10plex-K4; TMT10plex-K5	9	14.53	0.015	FALSE	hct116_crc_2_0-PP_27823_ENSG00000196247_ENST00000344930_ENSP00000343443|hct116_crc_2_0-PP_27824_ENSG00000196247_ENST00000395391_ENSP00000378789[372,380]	ZNF107	zinc finger protein 107	HLA-B*45:01	61.69	0.005		FALSE	FALSE	FALSE	FALSE
HCT116	HCT116_TMT_10M_040920_1.mgf	4155	2680000	30.16	686.822	686.822	0.67	2	QSDMGREAAY	TMT10plex-0; Oxidation-M4	10	15.87	0.0083	FALSE	hct116_crc_2_0-PP_68879_ENSG00000130748_ENST00000253047_ENSP00000253047[91,100]	TMEM160	transmembrane protein 160	HLA-A*01:01	37.63	0.035	431906; 483560; 1323493	TRUE	TRUE	TRUE	FALSE
HCT116	HCT116_TMT_10M_040920_1.mgf	4148	1360000	30.12	544.798	544.798	-0.66	2	AEAAARAEA	TMT10plex-0	9	13.5	0.022	FALSE	hct116_crc_2_0-PP_68156_ENSG00000090006_ENST00000396819_ENSP00000380031[188,196]	LTBP4	latent transforming growth factor beta binding protein 4	HLA-B*45:01	8.96	0.005		FALSE	FALSE	FALSE	FALSE
HCT116	HCT116_TMT_10M_040920_1.mgf	4110	3490000	29.95	657.331	657.33	0.46	2	AEEDPPREAA	TMT10plex-0	10	21.9	0	FALSE	2_0-SPE_contig-1051647_2[1,10]	SH3BP2	SH3 domain binding protein 2	HLA-B*45:01	109.02	0.01	474874	FALSE	TRUE	TRUE	FALSE
HCT116	HCT116_TMT_10M_040920_1.mgf	4178	19100000	30.27	571.306	571.306	-0.44	2	AETQQPPAA	TMT10plex-0	9	25.96	0	FALSE	hct116_crc_2_0-PP_2142_ENSG00000065978_ENST00000321358_ENSP00000361626[5,13]	YBX1	Y-box binding protein 1	HLA-B*45:01	37.65	0.004	475427	FALSE	FALSE	FALSE	FALSE
HCT116	HCT116_TMT_10M_040920_1.mgf	4109	1910000	29.95	580.791	580.791	-0.22	2	AEENGNVQA	TMT10plex-0	9	21.1	0	FALSE	hct116_crc_2_0-PP_18016_ENSG00000138646_ENST00000508159_ENSP00000424129[199,207]	HERC5	HECT and RLD domain containing E3 ubiquitin protein ligase 5	HLA-B*45:01	55.34	0.011	1083571	FALSE	FALSE	FALSE	FALSE
HCT116	HCT116_TMT_10M_040920_1.mgf	4065	6130000	29.73	574.317	574.317	0	2	AEQAVSRSA	TMT10plex-0	9	21.08	0	FALSE	2_0-SPE_contig-967750_0[1,9]	PSTPIP2	proline-serine-threonine phosphatase interacting protein 2	HLA-B*45:01	7.29	0.002	475234	FALSE	FALSE	TRUE	FALSE
HCT116	HCT116_TMT_10M_040920_1.mgf	4096	1690000	29.89	565.779	565.78	-0.83	2	AESSPDPQA	TMT10plex-0	9	22.38	0	FALSE	hct116_crc_2_0-PP_45160_ENSG00000076108_ENST00000379441_ENSP00000368754[1283,1291]	BAZ2A	bromodomain adjacent to zinc finger domain 2A	HLA-B*45:01	64.51	0.006	475393	FALSE	FALSE	TRUE	FALSE
HCT116	HCT116_TMT_10M_040920_1.mgf	4102	578000	29.93	726.883	726.883	-0.07	2	AEETSGDSKA	TMT10plex-0; TMT10plex-K9	10	22.77	0	FALSE	hct116_crc_2_0-PP_17237_ENSG00000035928_ENST00000349703_ENSP00000261424[560,569]	RFC1	replication factor C subunit 1	HLA-B*45:01	279.43	0.168		FALSE	FALSE	FALSE	FALSE
HCT116	HCT116_TMT_10M_040920_1.mgf	4029	1250000	29.53	631.309	631.309	0.32	2	EEQATETQP	TMT10plex-0	9	19.99	0	FALSE	hct116_crc_2_0-PP_61638_ENSG00000141367_ENST00000393043_ENSP00000376763[1623,1631]	CLTC	clathrin heavy chain	HLA-B*45:01	637.64	0.069	915373	FALSE	FALSE	FALSE	FALSE
HCT116	HCT116_TMT_10M_040920_1.mgf	4150	891000	30.13	546.772	546.772	-0.48	2	SENGSEVAA	TMT10plex-0	9	14.02	0.018	FALSE	hct116_crc_2_0-PP_1096_ENSG00000004487_ENST00000356634_ENSP00000349049[31,39]	KDM1A	lysine demethylase 1A	HLA-B*45:01	20.08	0.005	485641	FALSE	FALSE	FALSE	FALSE
HCT116	HCT116_TMT_10M_040920_1.mgf	4063	7570000	29.73	403.242	403.242	0	3	AERGRVPPP	TMT10plex-0	9	13.78	0.02	FALSE	hct116_crc_2_0-PP_35399_ENSG00000186193_ENST00000409687_ENSP00000386348[7,15]	SAPCD2	suppressor APC domain containing 2	HLA-B*45:01	280.73	0.167	475328	FALSE	FALSE	FALSE	FALSE
HCT116	HCT116_TMT_10M_040920_1.mgf	4056	2890000	29.69	621.812	621.812	0.05	2	AEEDPPREA	TMT10plex-0	9	12.01	0.029	FALSE	2_0-SPE_contig-1051647_2[1,9]	SH3BP2	SH3 domain binding protein 2	HLA-B*45:01	155.34	0.006	569996	FALSE	TRUE	TRUE	FALSE
HCT116	HCT116_TMT_10M_040920_1.mgf	4067	1240000	29.74	587.772	587.772	0.51	2	SEMDGAQHA	TMT10plex-0	9	23.82	0	FALSE	hct116_crc_2_0-PP_71733_ENSG00000124201_ENST00000371752_ENSP00000360817|hct116_crc_2_0-PP_71734_ENSG00000124201_ENST00000396105_ENSP00000379412[1891,1899]	ZNFX1	zinc finger NFX1-type containing 1	HLA-B*45:01	10.89	0.002		FALSE	FALSE	FALSE	FALSE
HCT116	HCT116_TMT_10M_040920_1.mgf	4003	2860000	29.41	549.785	549.785	-0.42	2	AEAQEPGAP	TMT10plex-0	9	11.67	0.032	FALSE	hct116_crc_2_0-PP_19037_ENSG00000109472_ENST00000480404_ENSP00000427629[3,11]	CPE	carboxypeptidase E	HLA-B*45:01	279.96	0.073		FALSE	FALSE	FALSE	FALSE
HCT116	HCT116_TMT_10M_040920_1.mgf	3986	2470000	29.31	478.256	478.256	0.17	2	AEGAPGPGA	TMT10plex-0	9	21.22	0	FALSE	hct116_crc_2_0-PP_63447_ENSG00000206418_ENST00000649141_ENSP00000497886[69,77]	RAB12	RAB12, member RAS oncogene family	HLA-B*45:01	45.16	0.018		FALSE	FALSE	FALSE	FALSE
HCT116	HCT116_TMT_10M_040920_1.mgf	3998	628000	29.38	679.35	679.349	0.65	2	AEQDPEARAAA	TMT10plex-0	11	24.85	0	FALSE	hct116_crc_2_0-PP_32636_ENSG00000147813_ENST00000435154_ENSP00000405670[3,13]	NAPRT	nicotinate phosphoribosyltransferase	HLA-B*45:01	75.67	0.023		FALSE	FALSE	FALSE	FALSE
HCT116	HCT116_TMT_10M_040920_1.mgf	3979	1070000	29.28	766.434	766.433	0.52	2	AERDGKNNVA	TMT10plex-0; TMT10plex-K6	10	12.86	0.023	FALSE	hct116_crc_2_0-PP_15170_ENSG00000184432_ENST00000333188_ENSP00000329419[719,728]	COPB2	COPI coat complex subunit beta 2	HLA-B*45:01	189.43	0.07	475321	FALSE	FALSE	FALSE	FALSE
HCT116	HCT116_TMT_10M_040920_1.mgf	3920	1430000	28.95	596.312	596.312	-0.59	2	AEDSVSQRA	TMT10plex-0	9	19.49	0.0013	FALSE	hct116_crc_2_0-PP_27577_ENSG00000136271_ENST00000433257_ENSP00000411456[74,82]	DDX56	DEAD-box helicase 56	HLA-B*45:01	44.64	0.005		FALSE	FALSE	FALSE	FALSE
HCT116	HCT116_TMT_10M_040920_1.mgf	3864	503000	28.6	592.317	592.317	-0.84	2	AENPSPRSP	TMT10plex-0	9	20.39	0	FALSE	hct116_crc_2_0-PP_6158_ENSG00000143476_ENST00000542077_ENSP00000443870[630,638]	DTL	denticleless E3 ubiquitin protein ligase homolog	HLA-B*45:01	170.52	0.009	914818	FALSE	FALSE	FALSE	FALSE
HCT116	HCT116_TMT_10M_040920_1.mgf	3889	664000	28.75	734.355	734.355	0.6	2	EEQSAGNYRNA	TMT10plex-0	11	18.14	0.0035	FALSE	hct116_crc_2_0-PP_17233_ENSG00000157796_ENST00000399820_ENSP00000382717[1115,1125]	WDR19	WD repeat domain 19	HLA-B*45:01	655.88	0.269	477505	FALSE	FALSE	TRUE	FALSE
HCT116	HCT116_TMT_10M_040920_1.mgf	3875	1490000	28.67	399.461	399.461	0.1	4	RSDDSEHKY	TMT10plex-0; TMT10plex-K8	9	11.78	0.031	FALSE	hct116_crc_2_0-PP_35120_ENSG00000130714_ENST00000372220_ENSP00000361294[156,164]	POMT1	protein O-mannosyltransferase 1	HLA-A*01:01	64.1	0.006	484623	TRUE	TRUE	FALSE	FALSE
HCT116	HCT116_TMT_10M_040920_1.mgf	3896	1070000	28.8	442.903	442.904	-1.04	3	QEQLERHSA	TMT10plex-0	9	14.76	0.014	FALSE	hct116_crc_2_0-PP_53774_ENSG00000197299_ENST00000560509_ENSP00000454158[10,18]	BLM	BLM RecQ like helicase	HLA-B*45:01	26.16	0.005		FALSE	FALSE	FALSE	FALSE
HCT116	HCT116_TMT_10M_040920_1.mgf	3877	648000	28.69	659.872	659.872	0.23	2	EEAQGGAKA	TMT10plex-0; TMT10plex-K8	9	24.41	0	FALSE	hct116_crc_2_0-PP_58863_ENSG00000179094_ENST00000317276_ENSP00000314420[1252,1260]	PER1	period circadian regulator 1	HLA-B*45:01	69.62	0.013		FALSE	FALSE	FALSE	FALSE
HCT116	HCT116_TMT_10M_040920_1.mgf	3868	883000	28.62	625.797	625.796	0.58	2	NETEQHTY	TMT10plex-0	8	20.37	0	FALSE	hct116_crc_2_0-PP_5544_ENSG00000116698_ENST00000419169_ENSP00000388390[271,278]	SMG7	SMG7 nonsense mediated mRNA decay factor	HLA-B*18:01	61.79	0.008	575450	TRUE	FALSE	FALSE	FALSE
HCT116	HCT116_TMT_10M_040920_1.mgf	3846	3280000	28.51	600.315	600.314	0.33	2	AESENPPRA	TMT10plex-0	9	15.41	0.011	FALSE	hct116_crc_2_0-PP_68443_ENSG00000105771_ENST00000601170_ENSP00000471398[438,446]	SMG9	SMG9 nonsense mediated mRNA decay factor	HLA-B*45:01	45.33	0.004	475363	FALSE	TRUE	TRUE	FALSE
[truncated: 4,446 more rows]

## Sheet: Quantification
Peptide sequence	Modification	Charge	Length	Is decoy	Gene symbol	Gene name	PIF subject COLO205	TMT126 reporter intensity (COLO205 - R1)	TMT127 reporter intensity (COLO205 - R2)	TMT128 reporter intensity (COLO205 - R3)	TMT129 reporter intensity (COLO205 - R4)	PIF subject HCT116	TMT126 reporter intensity (HCT116 - R1)	TMT127 reporter intensity (HCT116 - R2)	TMT128 reporter intensity (HCT116 - R3)	TMT129 reporter intensity (HCT116 - R4)	PIF subject RKO	TMT126 reporter intensity (RKO - R1)	TMT127 reporter intensity (RKO - R2)	TMT128 reporter intensity (RKO - R3)	TMT129 reporter intensity (RKO - R4)	PIF subject SW620	TMT126 reporter intensity (SW620 - R1)	TMT127 reporter intensity (SW620 - R2)	TMT128 reporter intensity (SW620 - R3)	TMT129 reporter intensity (SW620 - R4)
[truncated: 5,312 more rows]
